# Supplementary material for: Impact of Autophagy on Gene Expression and Tapetal Programmed Cell Death During Pollen Development in Rice
Source: Front Plant Sci. 2020 Mar 6;11:172. doi: 10.3389/fpls.2020.00172 (PMC7068715; doi:10.3389/fpls.2020.00172)
Supplement: Supplementary file 1 [file DataSheet_1.xlsx]

## Sheet: Supplemental Dataset 1
Supplemental Dataset 1			Average cpm for each sample
			Wild-type						Osatg7-1
ID	FDR_anova		ST8	ST9	ST10E	ST10L	ST11		ST8	ST9	ST10E	ST10L	ST11		Sum of cpm
OS12G0618000	0		196.613	60.298	4.83537	0.708739	0.153776		273.313	185.85	49.2835	0.451811	0.128477		771.636
OS09G0260000	0		63.8817	31.228	4.85653	1.99497	0.955095		71.8042	56.4811	22.809	1.54745	1.16448		256.722
OS07G0184200	0		146.86	63.2447	3.37712	0.104515	0.35053		141.396	165.544	45.6475	0.162873	0.173252		566.86
OS07G0139000	0		57.5182	16.7381	1.42706	0.366194	0.0213396		83.5458	60.3402	16.1797	0.207641	0.0626023		236.407
OS05G0539300	0		194.97	104.089	6.34459	0.698213	0.195873		179.937	217.659	68.1542	0.242063	0.342996		772.632
OS05G0537700	0		58.3004	25.723	1.54244	0.104976	0.0649		66.1105	70.0423	21.3022	0.137716	0.0225039		243.351
OS05G0484700	0		83.3924	36.5649	2.83319	0.183257	0.387354		98.2256	84.6094	22.0947	0.363356	0.12614		328.78
OS05G0242600	0		0.255781	0.212184	23.4568	128.72	186.763		0.19657	0.0864732	0.868055	102.047	117.386		559.991
OS04G0445000	0		103.472	52.0994	3.56557	1.38908	1.21614		102.1	97.4692	30.3735	1.37686	1.37596		394.439
OS02G0813600	0		116.866	54.8729	5.42537	1.82096	0.133609		118.393	86.4657	39.882	1.02838	0.218493		425.106
OS01G0171200	0		62.6963	27.8756	3.81009	1.10191	0.348775		71.4974	53.0514	16.8584	1.07736	0.478254		238.795
OS01G0157600	9.3913e-300		47.8386	19.0759	0.394253	0.0256326	0.0420966		44.8112	51.8171	14.508	0.0778573	0.0663428		178.657
OS03G0663900	6.75018e-298		673.763	231.844	11.826	0.65152	0.627362		690.299	562.522	166.63	0.697313	0.702652		2339.56
OS12G0595300	1.68278e-295		41.7843	8.83643	0.553902	0.0773587	0.0225121		55.4949	35.519	6.30229	0.13533	0.0208674		148.747
OS02G0543200	2.67712e-295		77.3282	30.6547	3.8928	0.313865	0.349058		97.6734	84.4362	28.3658	0.473528	0.12988		323.617
OS01G0245700	3.1662e-295		25.7054	11.4253	0.250076	0.103913	0.0213396		27.5141	31.4911	7.41142	0	0.0450078		103.968
OS01G0157200	6.63228e-294		105.846	39.5386	2.34647	0.207045	0.0426792		131.626	126.242	33.5874	0.456583	0.17442		440.067
OS03G0353300	1.41663e-284		58.9528	17.628	1.94831	0.472553	0.10846		71.9998	45.5882	10.5566	0.392232	0.368306		208.015
OS11G0549605	6.2687e-284		135.572	74.8713	5.91997	1.1535	4.04098		137.321	142.18	44.461	2.04487	3.41447		550.98
OS04G0452500	4.25921e-283		110.003	38.4466	3.87748	5.84996	6.52135		142.766	65.3773	16.3424	4.20894	7.63593		401.03
OS08G0164300	2.26466e-280		53.0919	17.0522	0.415395	0.205522	0.0225121		62.6928	57.989	15.5658	0.0550863	0		207.09
OS04G0662600	2.69591e-279		0.130154	0.315245	8.26014	39.3216	120.279		0.0657632	0.370643	0.286969	33.4678	142.62		345.116
OS12G0594700	6.43537e-275		53.5267	15.6313	1.11162	0.130609	0.420112		71.4836	52.0809	12.2364	0.318867	0.34323		207.283
OS01G0245901	7.44156e-275		29.5321	11.1409	0.338487	0.0773587	0.0637275		32.5228	31.6585	7.334	0.0550863	0.108078		112.831
OS07G0548100	9.5764e-273		46.2938	15.9779	1.44822	0.104976	0.0435604		57.1926	42.3135	10.84	0.183537	0		174.398
OS02G0194600	3.60435e-270		65.0177	22.9372	2.07327	2.15256	4.24046		98.4521	53.4179	13.7629	2.41903	4.07089		268.544
OS04G0416700	2.31775e-267		6.4086	9.1675	47.9839	65.352	110.018		3.4217	6.25846	15.0402	78.9821	184.557		527.189
OS01G0697700	1.29403e-265		31.2183	11.0158	0.228844	0.129546	0.0862396		30.0126	28.0754	5.57344	0	0.112519		106.453
OS02G0214900	8.53982e-261		91.4682	45.4925	2.48689	3.90791	1.20855		110.389	95.9587	22.1298	3.47687	1.71328		378.232
OS07G0409500	7.35088e-260		119.816	41.4358	5.57011	7.21706	4.50093		175.289	123.975	32.4695	6.81541	6.11659		523.205
OS08G0160300	1.53927e-259		44.8126	22.3484	1.06745	0.60206	0.195873		73.1586	47.4423	15.2403	0.617871	0.380757		205.866
OS05G0468100	5.01704e-256		27.3934	10.7721	0.9463	0.210413	0.281821		42.2712	20.7683	6.02031	0.128451	0.257189		109.049
OS02G0318200	1.72921e-254		126.067	65.9513	6.73147	0.414731	0.170433		125.996	135.314	50.1543	0.833976	0.510403		512.144
OS04G0615800	1.7895e-253		146.728	69.8262	7.003	3.22937	1.68093		174.959	160.198	48.7173	3.05315	1.24491		616.64
OS05G0571600	5.39506e-253		78.1409	26.4172	3.99868	3.08248	5.69623		107.964	70.8009	18.8612	2.98371	5.62904		323.575
OS12G0153700	7.66935e-252		55.2181	29.6188	2.75784	0.130609	0		55.2176	55.1098	22.6936	0.0778573	0.0208674		220.845
OS01G0932500	1.68093e-251		0.175048	0.367425	17.9856	58.6188	45.2552		0.108738	0.220673	1.57392	60.9449	65.8827		251.133
OS01G0956500	6.15808e-244		0.724504	1.2791	8.93454	29.5501	28.6991		0.480115	0.541763	1.66926	23.2337	30.2789		125.391
OS08G0527300	2.7616e-243		105.402	52.6608	9.40896	9.06845	18.3348		137.616	93.1589	32.1852	9.32027	17.4041		484.559
OS08G0453700	2.89607e-240		522.776	317.033	18.3849	11.5144	24.1137		523.211	625.219	228.053	12.3999	19.19		2301.89
OS04G0566600	1.21367e-239		139.804	98.2957	16.4305	3.9636	3.61767		151.412	140.743	90.9773	5.06736	3.4852		653.797
OS06G0148200	1.14971e-238		1.20124	1.72092	7.17449	37.7238	321.534		1.41565	1.3172	2.229	23.6917	380.345		778.353
OS05G0484000	1.17196e-238		89.9054	40.1566	2.93878	0.284724	0.131264		106.245	110.537	34.5366	0.385604	0.106441		385.227
OS11G0594500	4.05859e-236		26.091	9.1102	0.223084	0	0.325673		23.4773	17.036	3.94972	0.0251571	0.236789		80.4749
OS08G0527900	3.28207e-233		128.702	101.395	7.39304	1.35448	1.72481		115.308	161.666	67.7841	1.51226	2.90875		589.748
OS10G0467800	1.03381e-232		1.62915	2.28518	5.23209	23.8784	233.148		0.957716	1.8453	2.08861	13.4882	193.286		477.838
OS02G0288400	1.6161e-232		0.371041	0.867995	27.282	81.8894	51.4219		0.0433077	0.196118	2.44729	104.524	87.4784		356.521
OS04G0487400	2.52633e-230		23.7899	12.6494	0.86554	0.371508	0.0435604		19.1403	31.0468	8.72183	0.157047	0		96.7858
OS06G0602400	2.56698e-228		147.349	51.2406	11.6937	11.6233	13.646		207.557	90.2817	29.8245	12.3439	18.5029		594.062
OS08G0163900	1.18233e-227		87.0728	64.0041	4.8044	0.259233	0.153776		65.6662	120.47	56.1086	0.407322	0.0208674		398.968
OS04G0596200	1.05744e-224		208.518	136.866	2.67509	0.33645	0.842535		133.271	245.623	91.8213	0.217959	0.685993		820.857
OS06G0685200	1.2413e-224		125.096	52.0785	2.73481	0.2626	0.153485		142.369	133.584	33.6096	0.596405	0.10761		490.593
OS07G0593400	2.39464e-223		139.419	42.1235	1.81182	4.50215	0.815915		208.677	142.496	30.3403	0.995227	1.52601		572.707
OS01G0244400	1.91608e-221		32.213	14.3503	2.12927	0.743938	0.0660725		30.9863	27.323	9.12483	0.463984	0		117.401
OS06G0132550	5.32092e-221		1.32573	2.75056	6.86445	12.8868	63.4271		0.479177	1.31814	3.07144	7.55752	94.1025		193.784
OS07G0625600	9.11989e-220		80.8867	10.0186	1.02517	1.53391	0.521254		145.997	45.1107	5.26996	1.34569	0.859478		292.568
OS05G0570200	6.73524e-219		43.025	12.8351	0.750119	0.923404	0.106997		51.1755	39.314	8.23531	0.813302	0.244036		157.423
OS04G0462200	8.93285e-219		43.5207	8.91287	1.04429	0.05325	0.510709		155.826	19.5328	5.60405	0	0.410742		235.415
OS10G0413900	1.17759e-218		43.6089	15.6782	0.89435	0.15975	0.129217		55.2414	44.9778	10.8951	0.254516	0.176758		172.016
OS07G0588500	2.10451e-218		45.7187	19.4257	2.78492	0.368037	1.77451		58.0543	40.4385	14.6504	0.645415	1.29226		185.153
OS04G0578300	9.95708e-218		0.0622924	0.0901142	0.0807964	1.05054	45.8993		0.0649616	0.0421508	0.0770856	0.7185	43.4881		91.5739
OS01G0165200	1.6986e-217		155.355	56.5857	29.1353	23.1271	13.2495		222.477	116.795	48.242	34.6561	14.3733		713.996
OS01G0698000	5.92388e-216		633.06	306.256	40.9556	36.6481	37.7101		711.736	679.863	218.339	31.4332	54.6939		2750.69
OS07G0138400	2.68096e-215		242.218	113.197	5.05833	0.543355	0.174824		236.318	284.486	80.4734	0.463462	0.0867426		963.02
OS11G0153200	1.51613e-214		0	0.0702151	1.01169	2.10544	30.0305		0.0216811	0	0.105248	1.98395	24.4049		59.7336
OS06G0543400	3.81492e-213		1.47805	0.934653	8.2156	28.5184	78.2968		2.48349	1.37066	1.44161	18.4566	48.6551		189.851
OS01G0750300	1.15124e-211		8.99115	9.40253	25.1982	93.449	308.724		9.80968	7.20668	8.59673	88.3022	295.193		854.873
OS02G0174800	2.14213e-211		13.054	33.9037	196.881	171.583	667.075		8.72025	15.6452	49.8277	133.674	492.88		1783.24
OS11G0454800	6.02586e-211		0.232933	0.338462	13.4112	31.8782	18.8676		0.28396	0.0663596	1.62587	29.6942	22.1358		118.535
OS02G0290900	4.13518e-210		42.6852	13.2993	1.05589	0.890754	1.98266		53.7459	31.4051	8.60539	0.950524	1.61368		156.234
OS06G0589700	4.63853e-207		2.1013	3.89079	79.5404	176.502	228.577		3.22162	2.43353	9.51749	140.629	128.792		775.206
OS01G0156300	4.60299e-205		38.9143	12.73	2.46971	1.39078	2.14605		50.7142	40.5929	12.6434	1.14623	1.23316		163.981
OS09G0325140	2.6013e-200		44.4481	10.4075	1.10589	1.00533	0.935504		59.1027	38.8235	7.16358	1.10069	1.39472		165.488
OS03G0732100	5.64475e-200		0.63129	1.35659	5.14327	8.15262	62.5833		0.478179	1.05863	1.67392	6.7101	53.7511		141.539
OS04G0561900	9.64195e-200		0.475844	0.600073	17.068	98.8066	72.9167		0.304174	0.473675	1.00021	87.3915	76.0489		355.086
OS06G0132450	1.97542e-199		0.94102	2.47237	6.18547	7.71294	57.2472		0.609678	0.928522	2.5564	5.08182	61.5195		145.255
OS06G0231050	3.51833e-199		2.17027	9.87964	128.478	288.416	230.66		1.13531	5.72348	24.8884	270.713	308.774		1270.84
OS07G0183200	5.06351e-199		79.2868	53.5887	5.5525	0.20935	0.0450242		68.6273	99.8686	41.8872	0.413147	0.0839373		349.562
OS02G0671800	5.15366e-198		6.80816	5.97133	11.5904	105.801	392.624		4.00262	3.47226	3.68777	78.2901	323.338		935.586
OS02G0202000	2.66478e-197		0.328351	3.42824	65.7249	127.218	56.3735		0.0436949	0.170775	10.7427	95.379	97.4826		456.892
OS05G0428100	3.30151e-197		148.579	83.3416	2.38465	0.128163	0.130091		155.578	144.415	56.4571	0.160487	0.0450078		591.22
OS01G0243100	7.26028e-197		88.1352	36.2735	5.61793	6.98066	4.51934		115.514	60.2134	15.7893	4.75915	4.14822		341.951
OS01G0327500	9.03427e-196		91.6667	33.1556	4.36167	0.1065	0.420994		111.879	68.4907	27.8526	0.310376	0.0867426		338.33
OS01G0711800	4.91383e-194		0	0.371957	54.703	126.996	18.6485		0.043335	0	3.80135	106.232	26.0007		336.797
OS07G0464600	5.10391e-194		130.097	130.958	33.6656	15.2551	9.73363		109.811	135.603	98.7313	16.0213	8.66644		688.541
OS10G0122600	6.1427e-193		0.543706	0.864437	18.3808	47.3109	23.1342		0.631746	0.712981	2.59451	37.8192	18.4068		150.399
OS07G0547700	5.99444e-192		42.5078	18.1624	2.03869	0.395194	0.110215		49.5185	37.1115	8.78607	0.459491	0.148644		159.239
EPlOSAG00000012315	6.77046e-192		10.085	4.55149	0.0846307	0.0517261	0		11.471	13.786	4.23393	0.0275432	0.0225039		44.3139
OS05G0531600	8.07543e-192		25.354	4.79063	0.19809	0.104515	0.0225121		34.6789	17.8918	3.31164	0.0754712	0.0647063		86.4922
OS10G0405500	2.871e-191		74.5835	16.6841	3.48887	2.46748	4.14194		130.974	34.2768	10.5999	2.65744	3.69066		283.565
OS08G0539600	5.90942e-191		2.61978	2.00698	25.4933	59.3958	80.0422		3.522	1.94613	4.61413	47.9112	48.7755		276.327
OS07G0183350	1.18294e-190		23.88	3.78891	0.225046	0	0.0213396		34.4803	18.4501	1.81512	0.0492608	0		82.71
OS01G0966700	1.55938e-190		82.329	67.9264	11.0244	5.13258	0.770642		83.8927	90.8559	64.6806	6.77317	0.983453		414.369
OS02G0184900	1.11964e-188		0.268383	2.06693	16.9027	34.2855	44.8845		0.130005	0.410524	1.77833	25.942	40.8816		167.551
OS05G0352750	1.14277e-188		30.0893	9.63462	0.25769	0.0782806	0.152603		40.5628	29.0803	5.82059	0.0251571	0.106675		115.808
OS10G0150800	3.83367e-188		0.0898482	0.835784	2.81789	18.0755	137.69		0.108711	0.0424964	0.807962	14.5822	78.6756		253.726
OS08G0453733	1.65601e-186		160.753	87.0415	5.06999	2.31614	6.82825		155.291	150.695	52.5923	1.96084	4.95427		627.503
OS11G0129500	1.36811e-185		59.6749	66.3469	16.169	3.88911	0.236797		28.9932	72.243	63.4082	5.92578	0.170914		317.058
OS02G0796000	1.53588e-185		21.794	7.47089	0.448093	0.209952	0.0435604		24.2626	19.8739	4.476	0.154661	0.329844		79.0635
OS01G0209800	2.37679e-185		1.02854	2.37053	18.9891	17.9496	85.3003		0.868805	2.47647	9.16546	30.7028	111.025		279.876
OS03G0669900	9.07489e-185		0.693642	0.798994	4.39512	24.6984	30.5534		0.76203	0.513902	0.801785	17.9589	23.0763		104.252
OS06G0131700	2.03618e-182		6.51047	8.58199	20.7363	29.8365	105.47		4.55782	6.7161	10.2612	29.2932	114.937		336.901
OS03G0148300	3.80664e-182		104.562	75.9263	10.5698	1.49374	4.66689		72.514	115.268	57.6956	1.52366	1.03717		445.257
OS03G0103800	4.31177e-182		1.96975	3.25356	14.025	25.6996	51.1019		2.59931	3.75367	6.37902	24.6915	44.638		178.111
OS09G0422500	1.05436e-180		1.31421	1.01207	1.98516	10.7907	197.919		0.913051	1.47576	1.15168	4.56201	157.513		378.636
OS11G0527000	2.1011e-180		18.0796	5.56718	0.251966	0.0804065	0.171605		21.9752	15.5101	3.42912	0.0826295	0.150514		65.2983
OS10G0514600	6.84188e-180		0.361805	1.70832	1.59273	18.7627	43.8122		0.0866973	0.347816	0.83104	12.022	22.7646		102.29
OS01G0293100	4.32254e-179		494.801	293.715	76.9213	40.3656	33.0435		545.256	483.251	310.926	30.5028	30.8641		2339.65
OS03G0724600	5.04987e-179		631.837	243.133	17.7847	5.11592	4.19184		775.224	550.192	164.614	5.88701	6.93076		2404.91
OS04G0398900	6.24581e-179		92.034	86.3028	18.0421	0.82665	0.47564		53.9256	100.707	99.8072	1.15048	0.58189		453.854
OS06G0702600	1.07881e-178		13.2126	35.0954	183.572	303.708	345.91		8.83055	12.1185	37.2689	265.202	357.651		1562.57
OS06G0628500	1.34273e-178		0.0207641	0	1.57566	24.8084	69.141		0.0216811	0	0.0266822	18.0255	71.2039		184.824
OS04G0553500	3.71536e-178		15.484	10.4907	3.01001	0.344531	0.0646087		19.6607	11.1836	5.68207	0.792918	0		66.7132
OS01G0835500	4.33345e-178		2.79736	5.06452	15.0236	27.2799	107.718		2.56537	3.45089	4.21797	24.578	75.2693		267.965
OS07G0624900	1.12461e-176		29.9268	9.73056	1.09435	0.23757	0.128627		43.1236	23.3617	5.46227	0.446013	0.452477		113.964
OS07G0115600	4.12219e-176		55.0333	47.4242	4.3253	0.469044	2.46412		40.9828	60.7946	36.3211	0.397778	1.01093		249.223
OS10G0413700	5.87338e-176		489.034	254.922	13.5533	2.35021	0.979953		467.829	576.319	185.093	1.98945	1.11029		1993.18
OS03G0128932	2.8878e-174		0	0	0.942448	0.809285	29.2024		0.022041	0	0.0800465	1.02122	4.19983		36.2773
OS04G0167800	9.32116e-174		0.175109	0.415637	9.22041	32.8212	55.4313		0.0870299	0.0630533	0.391799	18.6903	81.8273		199.123
OS02G0653400	3.44438e-173		6.03995	9.91835	54.0776	48.9571	239.698		8.65953	5.62807	12.6176	38.0903	318.901		742.587
OS03G0141800	3.62764e-173		0	0	2.40645	11.3102	14.5384		0	0.0209026	0.158418	8.50236	13.387		50.3237
OS03G0186600	6.10369e-173		0.840626	1.55188	6.81665	22.841	47.1162		0.696817	0.998533	2.48334	18.3417	30.3371		132.024
OS05G0159300	1.63946e-172		2.63258	3.70922	9.52459	11.9971	45.3363		2.02536	1.96225	3.43594	10.5474	42.2794		133.45
OS10G0525400	1.88123e-171		0.044894	0.0220027	0.684794	3.16134	23.6605		0.0866973	0	0.155233	2.36218	18.6092		48.7869
OS11G0155500	5.71334e-171		0.0667601	0.29721	5.37794	8.48947	24.3642		0.0216539	0.0209026	0.813884	6.77572	25.5494		71.7771
OS06G0132500	2.74503e-170		1.33989	3.25841	5.89331	10.7846	61.2528		0.501714	1.33253	2.94041	7.05664	90.9817		185.342
OS12G0636200	4.97678e-170		21.2551	26.1078	58.5435	99.756	115.474		18.2389	19.3139	28.9792	93.3865	142.659		623.714
OS02G0650900	9.54223e-170		0	0.196817	34.4484	81.9633	1.87831		0.0216539	0	2.48411	60.8665	2.14717		184.006
OS12G0595200	1.49251e-169		16.4602	3.8406	0.328928	0.345876	0.0210483		20.2207	11.1836	2.72113	0.420828	0.109714		55.6527
OS11G0184600	8.47862e-167		10.5425	0.424369	0.111551	0.0271565	0.0210483		38.3738	2.7365	0.263023	0.0241038	0		52.5241
OS03G0721700	1.33074e-166		110.55	62.6358	3.93889	0.518926	0.309016		96.8333	135.227	45.6425	0.66977	0.345802		456.671
OS01G0153600	1.0767e-165		0.0207641	0.503981	23.9187	58.5209	60.8388		0	0.0227285	2.97494	46.4503	49.1364		242.388
OS01G0127100	1.77403e-165		9.21059	4.2165	0.0269201	0.0256326	0		12.0585	15.2833	5.06687	0	0		45.8883
OS10G0392900	4.67194e-165		0	0	0.742486	3.53104	29.1848		0	0.0212482	0.0262635	1.70926	26.6484		61.8634
OS01G0913300	2.83963e-163		4.64964	9.56269	25.4188	40.9689	106.261		3.08352	3.51402	9.33034	24.6014	92.0088		319.399
OS03G0813200	3.56002e-163		8.2134	3.27239	0.24815	0	0		12.0933	9.11593	2.51047	0.0275432	0		35.4812
OS12G0587100	2.45228e-162		18.1267	6.80463	0.71355	0.577209	0.147338		25.5514	15.1786	2.88337	0.678811	0.408871		71.0705
OS06G0523300	3.24238e-161		0.523182	1.34057	6.69969	9.973	452.212		0.391482	0.589489	2.22769	6.59829	523.51		1004.07
OS03G0108300	3.24365e-161		199.885	41.5129	1.38655	0.438661	0.0438517		174.63	78.8098	17.4103	0.229359	0.236555		514.583
OS09G0381400	1.07888e-160		1.64289	17.6997	516.422	715.824	4351.84		0.893223	4.1662	128.414	1102.37	3510.31		10349.6
OS04G0107600	1.30732e-160		0.240586	0.342669	5.11273	9.10318	43.4232		0.0216811	0.390756	1.43057	9.95716	32.3909		102.413
OS01G0191300	1.06319e-159		3.14608	3.28025	8.69253	19.9836	77.8254		3.91747	2.52412	2.8247	18.7181	56.3129		197.225
OS05G0307100	2.06885e-159		0.457343	1.5294	27.8956	45.0613	84.6298		0.260648	0.600127	5.00159	54.4514	97.1497		317.037
OS03G0353900	3.58235e-158		70.1303	26.04	6.55294	12.5453	14.8906		117.968	66.5204	15.6972	12.6881	12.3925		355.425
OS10G0414000	4.74592e-158		85.3371	45.1077	2.93306	1.52518	0.435014		91.912	109.393	31.3396	2.09465	1.10532		371.183
OS05G0210100	7.23201e-158		15.4512	20.5891	49.506	74.3969	188.191		8.31345	15.6184	30.0449	64.8569	193.127		660.095
OS02G0606900	4.27162e-157		204.378	159.69	30.611	18.5268	15.325		233.297	234.469	115.127	20.8073	22.1378		1054.37
OS02G0684500	1.40132e-156		148.152	45.0736	13.2138	3.61229	11.0471		184.147	63.1768	40.7138	5.4801	4.74589		519.362
OS03G0682200	1.71905e-155		1.42267	0.539486	2.23931	29.6471	144.835		2.03034	1.57643	0.344132	18.959	74.5699		276.164
OS04G0500900	2.48682e-155		518.141	323.805	32.9329	6.10783	2.67439		609.337	590.956	235.467	5.46255	4.38197		2329.27
OS11G0146800	3.17701e-155		83.2689	12.8548	5.8875	6.68917	8.78074		140.163	29.5743	6.99651	5.57146	7.93778		307.724
OS08G0158500	3.73109e-155		496.897	196.585	72.9621	58.1664	36.4058		703.873	383.856	134.548	52.1736	26.5501		2162.02
OS12G0594600	6.76961e-155		107.618	39.1117	5.1525	2.90838	18.2353		123.513	83.654	27.7138	1.90554	11.1742		420.986
OS09G0557500	1.21514e-154		4.19607	6.92537	145.403	139.768	20.5724		3.18064	4.28922	21.8448	136.233	34.2091		516.622
OS01G0179800	4.57771e-154		3.72726	3.6543	6.87589	11.37	140.307		3.78736	3.35248	3.87918	6.54091	107.674		291.168
OS10G0578950	2.50784e-153		27.6251	12.0329	0.575097	0.782909	1.76549		34.2447	26.8846	8.3048	0.653347	1.00462		113.874
OS01G0571500	9.19624e-153		15.8863	6.57442	0.584674	0.0260935	0.0435604		15.2036	17.4825	5.16207	0.129504	0.110883		61.2036
OS06G0643700	9.44039e-153		2.20083	4.35615	18.5448	22.7852	101.232		3.30306	2.77493	6.65817	13.5281	112.602		287.986
OS09G0400000	5.2143e-151		77.0693	45.9736	6.87418	5.97566	1.55443		48.8526	76.1878	35.2421	7.58341	1.18535		306.499
OS12G0126100	4.22466e-150		46.8677	52.8714	12.332	1.86578	0.369524		21.5285	59.4929	48.3422	2.87116	0.45084		246.992
OS01G0214600	6.00438e-150		2.15635	6.01896	33.7979	39.2539	108.379		1.7409	3.5691	10.6324	58.0497	106.766		370.364
OS09G0547900	1.3865e-149		101.51	56.899	5.17544	2.42665	14.3768		136.327	116.223	37.6295	2.89975	12.3406		485.808
OS06G0556200	1.78483e-149		0.0426302	0	0.440443	1.47452	21.7188		0.0216539	0	0.0529457	1.14788	10.4236		35.3224
OS06G0726800	2.86172e-149		78.1671	55.8537	11.3511	4.0637	0.349066		52.4154	63.1759	40.4285	5.03471	0.353283		311.193
OS06G0651100	2.88854e-149		0.639304	0.732653	4.62776	6.32774	20.7059		0.195354	0.213023	0.519931	4.24544	20.1237		58.3308
OS07G0687300	4.01544e-149		0.304281	0.351725	1.96408	17.3583	70.1781		0.78147	0.219538	0.130031	8.1329	37.6846		137.105
OS07G0604400	6.6558e-149		0.632392	0.451793	1.02517	2.40173	67.6469		0.588079	0.605951	0.804133	1.44047	45.2074		120.804
OS08G0559000	2.65633e-148		281.562	128.329	57.5508	28.916	28.7231		394.439	206.789	90.9908	28.157	22.715		1268.17
OS02G0169700	2.97827e-148		1.8914	2.47318	10.0769	27.3071	23.408		2.96125	1.57435	2.69747	24.3411	21.3921		118.123
OS08G0493100	3.89656e-148		0.0207641	0.097964	4.36477	15.6101	28.9158		0	0.0209026	0.0514652	12.4145	10.6554		72.1517
OS04G0625900	1.10575e-147		143.907	84.4908	27.6887	35.9421	31.7781		164.504	153.14	63.8716	30.6362	33.5515		769.51
OS08G0197300	1.09745e-146		38.6076	21.0096	3.27727	1.79974	7.86485		47.9249	35.0489	14.1558	1.13301	6.70532		177.527
OS01G0737600	1.20091e-146		0.366453	0.237505	5.2787	27.6264	28.7806		0.283185	0.321879	0.340558	20.0172	36.6236		119.876
OS04G0560100	1.82289e-146		15.7741	33.0245	155.578	147.683	275.364		12.666	17.4897	50.5409	159.577	367.794		1235.49
OS03G0236800	4.34575e-146		15.9563	5.81373	0.0576925	0	0.0213396		11.9239	12.9417	4.55298	0.0251571	0.0208674		51.3137
OS01G0595001	1.30474e-145		0.043732	0.12207	10.4684	47.6124	138.025		0	0.0421508	0.769566	46.3047	120.903		364.29
OS09G0279200	2.80676e-145		46.3888	24.5748	3.56002	1.8101	0.194117		53.0399	46.9928	18.1886	1.38573	0.199262		196.334
OS04G0689800	3.61763e-145		0	0	2.7625	16.1205	12.8976		0.0216811	0	0.237403	13.0475	17.0038		62.091
OS08G0130000	3.71412e-145		2.77841	3.17308	66.7096	70.2669	9.68738		2.74275	2.2861	7.91036	63.2621	6.70391		235.521
OS07G0489500	1.47117e-144		0.759361	0.587691	1.12135	21.9446	285.902		0.958796	0.820011	0.807288	7.05997	118.822		438.783
OS05G0147800	1.9303e-144		23.972	6.11954	0.865486	0.157624	0.284748		27.683	24.5392	5.60166	0.692569	0.6487		90.5645
OS10G0438301	5.9648e-144		0	0.0506409	3.67968	11.6523	10.9257		0	0	0.371457	8.3382	10.1093		45.1272
OS01G0598400	1.96035e-143		15.7658	4.61395	0.992382	0.68052	0.388228		22.8128	10.0161	2.707	0.530749	0.23749		58.745
OS11G0231400	5.29721e-143		0	0.0473231	0.353958	5.82756	31.96		0.0216811	0.0212482	0.0252017	3.38541	22.9419		64.5843
OS04G0464400	3.26167e-142		1.19374	3.22192	19.4546	26.2276	32.7881		0.521182	1.06159	4.35125	12.378	31.8965		133.094
OS03G0258900	7.69448e-142		2.61629	6.27137	293.31	416.199	101.003		0.762111	2.05612	35.1421	354.413	94.1606		1305.93
OS11G0580800	4.30029e-141		21.7772	25.1353	267.139	258.945	18.6182		18.5968	22.5939	52.4343	252.422	22.805		960.467
OS04G0227000	7.31532e-141		0.260369	0.435212	0.413487	0.761528	20.458		0.346958	0.497441	0.435831	0.607553	21.739		45.9554
OS01G0229500	9.91096e-141		4.89821	6.1942	13.9063	13.3355	68.6353		3.1	5.45673	7.99314	12.224	58.2697		194.013
OS07G0124100	1.17692e-140		0.178534	0.239933	1.12153	4.5979	40.5668		0.065376	0.0209026	0	2.70716	11.6784		61.1765
OS05G0178100	1.18784e-140		0.411287	0	0.465563	2.95678	107.229		2.80644	0.0454571	0.0266822	1.022	36.3718		151.335
OS03G0257600	8.97623e-140		0.108228	0.100068	1.19634	3.04902	14.4464		0.0436949	0.194984	0.520768	3.16142	22.9701		45.7911
OS07G0614100	1.53333e-139		130.71	56.4184	17.2348	18.2662	23.6063		154.664	104.686	43.9964	18.0198	22.621		590.224
OS08G0427700	3.2277e-139		107.805	35.2876	16.1795	7.05398	3.08073		143.79	46.1226	30.3907	8.48679	2.66822		400.866
OS05G0222200	1.06277e-138		17.4874	20.7532	24.7164	31.4095	109.139		16.5502	15.4731	20.1668	27.0116	133.177		415.885
OS06G0646900	1.52838e-138		173.985	129.168	14.2231	8.70401	33.4632		147.224	196.359	87.7361	7.43201	29.7427		828.038
OS03G0126700	2.48316e-138		0.10933	0.123284	1.27734	2.71946	31.3322		0.0657359	0.0630533	0.28993	3.32227	25.8562		65.1589
OS01G0233900	2.51073e-138		20.15	24.291	75.3572	130.253	184.499		11.7367	20.5569	25.1161	128.727	210.436		831.122
OS08G0197200	5.63576e-138		40.8367	41.0941	4.00621	1.88347	2.66471		34.9315	56.9268	27.3369	2.05199	2.39039		214.123
OS05G0267800	6.39045e-138		0.0644962	0.0473231	0.271235	1.26354	15.3945		0.0649889	0.063399	0.0533643	0.447038	21.5379		39.2078
OS10G0101200	6.61387e-138		62.3492	49.4754	8.69687	0.840731	0.128045		37.7501	83.1775	45.0306	1.26224	0.428804		289.14
OS01G0149800	9.94233e-138		18.1477	25.7281	72.5486	275.009	1226.55		13.1371	16.8499	31.5926	247.645	883.871		2811.08
OS02G0600033	1.32134e-137		103.053	78.7531	14.7595	14.7348	18.0705		109.013	125.347	50.1344	15.7928	17.0463		546.704
OS06G0554300	2.89621e-137		296.844	303.017	67.0298	33.733	26.9839		249.093	310.194	223.951	36.1531	22.6074		1569.61
OS05G0394900	7.1725e-137		11.377	20.7442	106.186	138.942	49.0938		8.93193	13.1099	33.3178	129.329	38.2528		549.284
OS05G0574300	7.55921e-137		215.661	50.8531	17.0774	9.25355	15.7024		274.689	73.1375	40.3967	12.2304	17.866		726.867
OS08G0122201	9.5327e-137		0	0.0473231	4.89542	13.0262	12.1683		0	0	0.396659	10.6965	8.51312		49.7435
OS11G0121500	1.06656e-136		8.73332	8.66642	29.7596	46.4117	157.037		15.3123	7.50672	11.632	38.342	124.782		448.184
OS02G0597900	2.80518e-136		19.7205	13.5694	204.839	250.881	26.7074		27.8908	15.14	35.0372	225.02	18.8083		837.613
OS03G0200200	4.72523e-136		0.705823	0.931667	76.4713	191.106	209.913		0.283545	0.890547	5.10477	148.871	328.444		962.722
OS06G0643500	1.15577e-135		137.012	158.836	131.418	46.3827	2.63698		109.054	111.156	101.015	22.9694	3.29909		823.779
OS08G0195800	1.26235e-135		0.289027	0.493695	1.29065	8.56968	33.3607		0.522567	0.126798	0.467823	5.20162	14.5542		64.8768
OS02G0535300	4.66752e-135		0.282235	2.58832	78.0923	88.5074	288.633		0.043335	0.479747	14.4737	87.889	577.06		1138.05
OS01G0733500	1.35826e-134		3.90771	12.811	69.1178	141.922	525.069		2.26258	5.80897	23.2102	104.231	594.828		1483.17
OS07G0625500	1.62749e-134		286.768	105.392	10.1186	12.4357	4.09192		318.355	246.769	69.4219	9.88059	5.958		1069.19
OS05G0386700	2.00381e-134		0.670434	0.386999	0.9888	2.32476	59.3688		0.456525	0.410967	0.495567	1.66992	49.0595		115.832
OS04G0524900	2.89828e-134		0.470154	0.708308	51.7188	207.091	72.6632		0.348174	0.462594	4.34597	185.541	80.7737		604.123
OS01G0159200	4.65894e-134		0.130094	0.267357	8.58733	17.8474	27.6046		0.0216811	0.0439768	0.395597	17.4479	29.0927		101.438
OS01G0642000	9.01447e-134		1.57696	1.08681	3.06003	5.68846	34.0849		1.65417	1.18735	1.19783	4.0974	35.5323		89.1662
OS02G0138900	1.1778e-133		3.84371	9.1361	57.4337	133.45	327.534		16.3835	2.34651	18.7469	132.763	350.431		1052.07
OS07G0692800	2.56601e-133		26.111	9.5889	1.01561	3.58066	2.2107		38.1832	23.6495	6.31899	3.37212	2.58802		116.619
OS03G0712100	2.89861e-133		24.1442	14.6397	2.054	0.267313	0.280066		15.0525	20.1487	9.79508	0.74499	0.0647063		87.1912
OS06G0666600	1.41374e-132		241.618	146.361	41.186	32.2755	36.0414		236.364	194.552	112.326	30.3707	30.3262		1101.42
OS05G0456300	2.64606e-132		1.43444	3.05439	9.45935	18.5431	64.0521		1.19494	1.92942	4.18433	15.6898	61.9449		181.487
OS09G0560000	2.70535e-131		35.2707	19.8173	6.93522	2.82112	0.523883		40.8097	19.4766	11.8177	3.5894	0.310613		141.372
OS02G0310500	4.93275e-131		0.0207641	0.0693258	5.21304	23.3287	6.23046		0	0	0.106729	17.4363	7.79556		60.2009
OS04G0507700	6.22447e-131		216.748	297.932	185.172	27.3707	2.9883		194.861	223.357	249.861	33.0218	5.0513		1436.36
OS04G0164701	2.20602e-130		0.170581	1.45853	14.5763	24.2488	19.6687		0	0.153967	3.18904	19.1506	14.0423		96.6588
OS10G0148100	4.51802e-130		0.179576	2.07074	112.454	713.726	3645.45		0.195714	0.126107	5.31908	399.935	4560.12		9439.57
OS10G0128600	4.58532e-130		31.4249	24.0868	4.0583	4.06287	4.73014		27.7674	37.9779	15.1007	3.55838	4.69778		157.465
OS07G0452600	6.2212e-130		12.8215	3.48669	0.444295	0.209952	1.21703		17.0761	8.84888	2.34188	0.101961	0.493043		47.0413
OS02G0664400	6.32477e-130		1.10973	3.419	32.6671	50.6333	39.6507		0.327654	1.02412	6.37705	36.4192	31.2208		202.849
OS11G0631600	7.45553e-130		0	0.0440053	0.0538582	5.83267	131.545		0	0	0	2.44988	43.6682		183.594
OS12G0636700	1.46072e-129		1.0898	1.28152	2.21019	14.4597	51.5665		2.32818	1.36089	0.943691	9.29974	27.1972		111.737
OS03G0201000	6.38767e-129		17.7387	10.3828	18.2701	54.0566	194.668		22.4081	16.3151	9.95034	37.1725	119.688		500.65
OS09G0275200	1.01534e-128		0.375389	1.44527	20.8695	37.2274	19.3238		0.783793	0.345645	3.37733	28.4373	17.9696		130.155
OS01G0930900	1.10531e-128		55.68	48.8443	1.29809	0.153795	0.149967		19.2819	71.7658	38.9492	0	0.128945		236.252
OS03G0373100	1.13018e-128		10.16	1.40538	0.0557664	0	0		11.4478	5.77449	0.916365	0.0251571	0		29.785
OS01G0764900	1.2241e-128		7.87562	7.1	6.75897	10.6574	56.6107		7.99136	7.4686	7.2999	12.3757	89.4547		213.593
OS01G0594500	1.30136e-128		16.1002	24.0691	189.902	1420.71	5965.77		12.6692	9.69986	30.7289	976.862	6150.96		14797.5
OS11G0696400	1.50395e-128		0.0645563	0.0726436	0.93487	63.4308	147.269		0	0	0.0266822	20.2407	222.965		455.005
OS04G0408600	2.38715e-128		1.31537	1.1965	2.70449	5.07332	73.1251		1.34806	1.69288	1.40073	3.07779	46.3033		137.238
OS02G0766900	1.09178e-127		0	0	6.90555	16.2905	0.385307		0	0	0.078566	15.0482	0.308743		39.0168
OS02G0793800	2.12015e-127		0.0207641	0	0.675307	6.1953	22.6175		0	0.0648793	0.0266822	4.1871	22.3588		56.1463
OS11G0215300	2.66802e-127		53.3569	0.903021	0.852129	0.39367	0.0210483		141.585	5.94914	0.702878	0.395979	0.108545		204.269
OS05G0169300	3.64911e-127		0.107126	0.162758	1.44475	6.22978	87.059		0.065376	0.129759	0.235923	5.25491	11.2726		111.962
OS09G0513800	3.78495e-127		59.2188	23.365	9.72231	8.70691	16.9223		81.8043	44.4696	14.766	8.89216	14.0275		281.895
OS05G0100600	4.77407e-127		3.0851	10.6999	154.229	117.24	3.69435		2.07066	4.07435	27.5811	141.232	4.83742		468.743
OS10G0195250	5.82746e-127		0.0426302	0.276978	0.111551	0.497442	16.4116		0	0.131585	0.0770856	0	42.3267		59.8756
OS04G0685400	5.92707e-127		19.3559	27.4368	59.192	56.5553	107.154		9.72356	16.664	32.142	63.6114	110.376		502.211
OS03G0269900	6.24458e-127		2.76378	4.9089	11.465	16.698	60.9528		2.88343	3.38284	6.05745	15.473	58.4801		183.065
OS05G0344400	6.48838e-127		3.44009	1.50996	2.1178	12.4628	84.3881		5.81327	4.10223	2.19215	10.6943	91.8759		218.597
OS02G0724100	7.60179e-127		0.324925	0.388213	10.8521	12.1347	13.3507		0.152019	0.222153	1.32873	9.35818	13.9593		62.071
OS01G0233500	7.85524e-127		45.4208	27.4494	5.41815	5.3087	5.92025		36.3586	50.1376	15.8842	5.61887	5.18685		202.703
EPlOSAG00000024597	8.85045e-127		23.5429	19.7553	1.7809	0.103452	0.0888759		13.4047	33.1844	19.7832	0.130837	0.0225039		111.797
OS07G0683600	1.03351e-126		0.0841584	0.276978	4.68461	29.3097	27.9205		0.0650161	0.152141	0.364055	29.5114	36.6246		128.993
OS01G0686500	1.07497e-126		0.805236	2.05496	15.2604	26.8289	6.63676		0.699031	0.899774	3.0575	21.9653	6.95567		85.1635
OS06G0627500	1.21438e-126		23.3136	11.41	2.32717	0.86785	0.300524		24.3463	20.6916	6.27755	0.551973	0.214519		90.3011
OS01G0219200	1.79135e-126		50.8241	2.37488	1.38862	1.52316	3.06141		107.845	14.498	2.49898	1.74375	2.21013		187.968
OS10G0199500	1.96084e-126		0.0207641	0	3.59134	8.66403	8.86894		0	0	0.160093	9.54123	6.86495		37.7113
OS01G0672100	3.06617e-126		0.217739	0.313141	1.6716	6.34725	44.3087		0.520991	0.218847	0.158194	5.10252	28.3892		87.2482
OS03G0262000	3.93546e-126		59.8222	23.5163	3.41187	2.63887	2.45158		70.9009	35.3077	12.0834	3.31214	2.75022		216.195
OS01G0677400	4.16939e-126		0.332819	5.83281	383.172	250.062	4.96073		0.195741	0.0424964	40.904	239.693	0.632975		925.83
OS03G0687800	5.21014e-126		92.7232	41.2813	22.4399	8.04364	1.29185		75.1259	70.1713	32.6414	6.51428	1.31383		351.547
OS06G0161800	7.27956e-126		27.3108	23.6485	0.919326	0.417318	0.761852		17.4849	45.3507	13.7366	0.366795	1.05617		131.053
OS02G0823400	9.51453e-126		19.7501	26.3003	614.103	416.042	8.88696		15.7759	13.2535	94.6529	453.286	8.60424		1670.65
OS10G0104300	1.77568e-125		0	0.173925	7.03027	15.0039	11.9429		0	0	0.712628	13.6355	23.5177		72.0168
OS01G0924933	2.29801e-125		112.469	163.557	32.1086	2.88841	1.06268		54.8597	156.088	165.372	2.0006	0.760284		691.167
OS02G0457100	3.04738e-125		0.0633943	0	5.89939	23.2043	8.85956		0.0216539	0.0861275	0.499814	16.2505	16.4735		71.3583
OS06G0224100	4.72054e-125		89.7262	51.9315	19.8628	12.9436	14.7231		112.296	109.322	45.16	12.3748	15.0514		483.392
OS02G0812600	7.91657e-125		0.391745	0.314356	11.6445	22.0591	2.2914		0.587583	0.476095	1.78532	20.4904	2.74648		62.787
OS08G0270400	2.6309e-124		0.0207641	0.0759613	13.2646	33.2953	7.82608		0.022041	0.0424964	1.13577	26.6814	10.4078		92.7723
OS07G0511500	3.02233e-124		50.4171	19.7907	3.53312	5.17432	10.0909		67.7784	38.8997	10.1595	4.61616	9.48688		219.947
OS12G0406100	6.57499e-124		153.51	128.04	33.5277	20.4631	22.0397		113.276	153.195	97.4255	24.8531	22.7665		769.096
OS07G0545500	1.05384e-123		7.0273	9.02566	9.33987	17.9495	82.1529		9.1379	7.71126	7.66965	13.399	79.9071		243.32
OS06G0670100	1.23957e-123		30.487	10.1843	1.177	0.600715	2.73284		45.5746	19.2944	6.10368	0.624778	1.2749		118.054
OS01G0642100	1.92606e-123		0.965271	1.02655	2.4795	5.73775	34.3338		1.17517	0.775591	0.864257	3.05022	27.5324		77.9405
OS01G0715500	3.20287e-123		605.972	258.034	94.4847	23.9529	11.7538		771.273	486.634	174.869	40.5531	11.749		2479.28
OS12G0637900	4.11942e-123		0.146451	0.0473231	3.63043	55.8974	58.4664		0.0433623	0.0227285	0.20776	42.4054	109.448		270.315
OS03G0279200	7.756e-123		416.918	109.998	32.4164	10.0225	7.86342		549.408	157.739	87.986	13.039	4.55014		1389.94
OS02G0809500	9.79165e-123		2.64301	3.34223	14.6927	37.0518	94.2663		3.38163	3.53295	5.65497	41.1995	85.1961		290.961
OS01G0930500	1.00482e-122		3.13056	2.40473	76.1807	117.295	125.704		4.47923	4.15328	8.49997	114.128	178.832		634.807
OS01G0774400	3.06457e-122		12.3909	5.2196	0.725017	0.132133	0.0651913		14.7025	11.1878	2.60638	0.160487	0.149812		47.3398
OS10G0498000	3.67209e-122		7.01658	12.2207	42.7888	56.2038	344.093		7.04799	8.71604	22.9829	36.7845	409.953		947.808
OS03G0791200	9.4296e-122		93.6678	118.322	42.4379	1.31222	0.131264		64.1665	106.815	123.619	4.39744	0.0883791		554.958
OS02G0504800	1.0593e-121		1.72942	7.8308	60.3485	156.359	291.917		1.32782	3.59997	24.6437	113.314	457.193		1118.26
OS02G0743800	1.6534e-121		462.515	235.06	35.9477	44.6396	49.0947		518.683	415.359	155.483	34.9319	47.2316		1998.95
OS12G0120100	1.75748e-121		0.476705	1.85693	73.6639	103.328	41.304		0.281969	0.64312	8.05873	104.732	48.2483		382.594
OS01G0608101	1.79581e-121		0.023028	0.0220027	0.0846307	0.54612	20.3459		0	0	0.076667	0.0778573	61.755		82.9312
OS03G0103600	4.50405e-121		0	0	0.627173	6.64934	13.7481		0.022041	0.0209026	0.0266822	5.70957	13.2379		40.0416
OS06G0115300	7.94067e-121		0.580466	3.72446	37.2185	90.5052	15.7223		0.282689	0.798222	6.67954	76.4653	19.9763		251.953
OS03G0212600	9.97959e-121		64.076	58.8884	8.13376	6.50194	11.5715		40.4976	80.9366	47.7839	6.51725	6.63237		331.539
OS11G0702900	1.02094e-120		15.2528	3.30964	0.338469	0.0527891	0		8.25302	12.055	3.14601	0.0550863	0		42.4629
OS01G0123800	1.13525e-120		0.0415283	0.0473231	10.0056	33.4284	11.1059		0.043335	0	0.290349	28.0497	16.9643		99.9764
OS07G0206600	1.2681e-120		0.215475	0.1935	4.46742	40.4339	139.335		0.0878042	0.234617	0.467598	37.8367	52.9804		276.252
OS01G0216300	2.25375e-120		0	0.0901142	0.325112	8.01011	27.4638		0	0	0	5.16694	21.7626		62.8187
OS06G0252800	2.86633e-120		0.521779	0.869534	7.18172	16.2448	83.8911		0.58858	1.6304	4.28403	12.3445	98.011		225.567
OS01G0890900	6.70878e-120		18.6579	8.03173	1.55591	0.842678	1.12143		26.642	10.6198	4.20554	0.950524	0.642621		73.2701
OS07G0150901	7.33157e-120		0	0	0	0.155178	9.7056		0	0	0	0.0241038	7.52886		17.4137
OS09G0294000	1.79566e-119		52.682	63.8428	170.136	202.305	648.386		59.0725	44.4388	76.1016	150.647	473.725		1941.34
OS12G0182100	1.85056e-119		0.593248	1.24827	3.70824	3.67264	52.2689		0.284265	0.968057	1.43945	2.85975	31.1438		98.1866
OS04G0616500	1.94131e-119		28.7504	37.9654	235.371	176.133	18.3039		33.3251	33.85	59.6261	159.007	19.4292		801.761
OS06G0566300	2.32322e-119		60.092	23.1638	4.57754	4.41974	6.3362		62.7288	53.221	13.6556	3.99684	4.93615		237.128
OS09G0502900	3.62332e-119		11.313	11.7899	46.9047	139.722	52.6243		11.5275	12.4543	15.5334	116.771	59.3338		477.973
OS11G0599000	5.38974e-119		47.2112	17.0911	0.905763	2.13573	6.95458		58.5716	44.8163	8.31681	1.07392	8.19941		195.276
OS09G0569780	5.38974e-119		14.2325	5.72695	0.728905	0.103452	0.1298		11.9794	10.8433	8.64113	0.198376	0.173252		52.7571
OS09G0516500	5.42108e-119		113.325	66.5858	41.0165	22.1459	17.7259		126.643	94.754	56.3382	27.4046	21.9148		587.854
OS05G0113900	7.44691e-119		161.258	37.818	12.3288	4.44327	11.0006		176.48	55.9616	28.9698	6.09366	6.40301		500.757
OS03G0661300	1.06914e-118		0.400681	2.11443	4.85277	42.2001	78.6115		0.195381	0.367682	2.73175	41.9735	92.8608		266.308
OS05G0574600	1.30922e-118		1.89041	19.3357	184.141	150.527	58.1989		0.174005	2.66669	46.1421	155.018	61.9325		680.027
OS03G0111300	1.82684e-118		0.023028	0.0220027	0.167317	0.209952	3.82907		0	0.0424964	0.103349	0.0241038	12.9155		17.3368
OS07G0603600	2.18384e-118		1.40485	2.68666	14.4629	28.9561	43.2728		0.759734	1.87918	4.09386	31.3105	48.5289		177.355
OS09G0421300	4.31265e-118		0.485019	1.55906	6.81434	6.5806	148.608		0.456416	0.435522	2.08934	4.76123	52.171		223.96
OS03G0684100	5.34717e-118		71.9668	37.3428	14.9155	13.761	28.1787		98.2074	56.3141	25.2812	13.5324	22.5438		382.044
OS07G0517300	9.60081e-118		32.7022	22.9799	5.51812	4.38694	6.73993		40.1525	31.9814	15.787	5.64272	4.13887		170.029
OS06G0326700	1.7956e-117		21.1424	24.0872	169.822	310.064	31.9065		18.1322	20.7876	35.4018	248.751	29.7578		909.852
OS11G0219400	4.69597e-117		0.434255	0.475574	1.61014	10.4158	21.839		0.99989	0.389276	0.596373	8.25667	16.0149		61.0319
OS03G0819600	4.82101e-117		3.05856	3.85482	9.56283	11.5279	123.063		2.62646	3.01201	4.17288	7.91017	100.527		269.316
OS09G0442300	5.59363e-117		18.0189	20.0347	43.977	59.4322	179.605		19.8925	18.7416	24.4732	55.5727	117.585		557.333
OS03G0399800	6.84276e-117		0.0863622	0.157336	0.0538402	0.345735	57.0903		0.0653488	0.201251	0.318093	0.0757507	56.5663		114.96
OS07G0144500	7.20714e-117		27.8598	30.5957	1.08283	0.157765	0.23767		9.57942	53.6052	29.4901	0.255569	0.0433713		152.907
OS04G0563000	1.19512e-116		31.3764	36.9678	79.8352	96.6472	201.576		25.0218	30.2556	50.4336	107.577	237.759		897.451
OS03G0808300	1.63402e-116		3.63741	6.16193	23.7791	26.751	24.7457		2.68368	4.38707	10.4683	33.5686	61.5575		197.74
OS02G0596300	1.86005e-116		20.0731	32.8019	91.5641	72.4524	141.477		11.1738	32.6906	63.2244	69.5415	195.052		730.05
OS08G0546100	2.01283e-116		7.5895	8.55997	21.8739	34.0884	82.7047		5.94828	8.63682	11.6966	28.5827	109.979		319.659
OS01G0737700	3.38221e-116		0.535483	0.318888	6.44665	26.2295	51.3145		0.759925	0.110336	0.544939	19.3596	64.0201		169.64
OS01G0739400	5.88022e-116		21.4494	25.1184	35.9248	68.8896	428.299		25.9157	18.4441	23.4658	57.8584	248.464		953.83
OS04G0454200	7.03767e-116		0.15202	0.14043	0.444295	3.13391	82.0349		0.108378	0.195773	0.286326	0.605447	102.763		189.865
OS05G0419800	8.08475e-116		145.516	101.114	33.3227	10.6937	2.92172		189.693	148.662	111.425	15.402	5.44065		764.191
OS03G0764000	1.51841e-115		21.9868	12.0531	1.54634	0.95343	1.01648		17.9437	25.1193	9.14577	0.808567	0.683889		91.2574
OS01G0960600	2.35648e-115		0.978081	2.32176	16.8836	26.8708	17.3215		1.82945	0.671424	4.02919	21.0986	19.3		111.304
OS04G0555700	3.69736e-115		0	0.097964	0.0288463	1.05036	34.4573		0.0433623	0	0.103992	0.746817	5.29493		41.8235
OS01G0175700	6.78768e-115		49.128	19.2769	6.8355	8.64839	6.10619		79.1668	27.414	10.4142	6.98262	6.78446		220.757
OS08G0491700	1.00324e-114		33.2644	7.29841	0.671213	0.208889	0.430025		53.6141	25.4192	2.85454	0.529416	1.41349		125.704
OS08G0224800	1.25679e-114		8.22077	13.3169	20.1928	26.7596	94.4388		7.27197	9.06655	10.3514	19.0483	81.9425		290.609
OS01G0686300	2.45575e-114		2.41544	7.07055	31.9372	24.2479	28.3908		0.61048	3.16672	12.3544	25.3703	41.3845		176.948
OS08G0267800	2.94645e-114		27.6592	10.6353	1.80613	0.474678	1.23949		30.812	19.2696	4.98383	0.464263	1.33352		98.678
OS01G0640100	3.58207e-114		0	0.117538	1.95445	15.4107	8.72833		0.022041	0.0421508	0.210302	12.0605	17.3293		55.8753
OS04G0430700	4.48629e-114		0.821413	5.84928	198.429	130.037	5.1134		0.479395	0.777071	21.8709	139.812	2.74963		505.94
OS06G0674100	9.25802e-114		0.021866	0.066008	0.386674	5.73298	171.535		0.0216539	0.0439768	0	0.310655	159.361		337.48
OS11G0466300	9.85272e-114		0.374347	2.49514	119.774	101.944	1.07522		0.350415	0.235308	12.6843	102.536	0.264202		341.733
OS08G0241800	1.15627e-113		0.35856	1.59752	69.283	164.516	112.786		0.0870572	0.0876079	7.53886	167.136	102.375		625.766
OS02G0599200	1.785e-113		109.615	81.6141	13.0476	6.83602	16.0152		113.65	143.775	50.5739	9.774	17.1384		562.039
OS02G0147500	2.29695e-113		6.23634	0.880934	0	0.054313	0.109043		10.3583	3.36519	0.470783	0.0241038	0.127542		21.6265
OS12G0527500	2.90061e-113		0.110552	0.301409	1.31391	7.55893	19.2914		0.0433077	0.0212482	0.576032	5.09709	15.7631		50.0769
OS08G0413000	3.56382e-113		0.147613	1.55595	84.787	192.825	52.5972		0	0.0209026	8.51335	166.428	96.4949		603.37
OS09G0541000	6.21734e-113		1.69207	1.35295	2.87368	11.8637	585.087		3.08023	0.801378	1.40939	2.07343	587.669		1197.9
OS08G0555650	6.9793e-113		11.6738	2.76707	0.275034	0.0793436	0.128336		9.69629	9.49252	2.64751	0.0802434	0.10574		36.9458
OS01G0926800	9.06456e-113		2.48852	4.88269	7.41823	11.3734	45.0039		2.65097	2.01259	2.24104	7.22217	53.8232		139.117
OS06G0103700	9.68537e-113		216.123	195.294	51.2621	45.8081	24.2546		153.748	240.614	137.898	45.1528	22.2431		1132.4
OS03G0363950	2.2394e-112		259.778	203.484	57.9075	30.9359	21.7141		190.79	301.801	161.102	30.6109	20.6881		1278.81
OS09G0455900	3.15657e-112		0	0.0943214	0.553884	4.30651	13.5096		0	0.234865	0.0514652	3.18307	17.918		39.8517
OS01G0639200	4.99857e-112		9.87979	14.4235	231.713	304.087	17.1287		7.19082	10.7371	37.7462	314.405	14.718		962.028
OS04G0528600	5.60458e-112		30.1038	7.67931	2.17524	0.53218	0.390871		24.852	12.8072	5.44718	0.795089	0.258124		85.041
OS02G0647900	6.38139e-112		27.1745	25.7939	11.3781	5.25131	0.644609		32.6528	25.8141	21.0415	6.92002	0.589604		157.26
OS12G0110475	8.70672e-112		0.043732	0.22667	5.97048	13.1439	8.27737		0.0216811	0.0627077	0.837186	11.1738	8.84401		48.6016
OS08G0125300	1.02677e-111		0.708207	1.39607	10.6516	13.9991	98.1268		0.568612	0.728406	1.97889	11.526	18.3276		158.011
OS02G0686800	1.21915e-111		0.0207641	0	0.0269201	0.0260935	5.74961		0	0	0	0.0241038	12.8235		18.671
OS05G0577900	1.6937e-111		0.95934	0.410781	9.48654	29.5638	21.778		1.46122	0.905943	1.64264	25.2252	32.3171		123.751
OS08G0197050	1.85146e-111		26.0781	22.3162	3.6505	2.9532	3.15963		22.0771	36.0472	15.1449	2.13198	3.2902		136.849
OS08G0199400	2.3442e-111		76.441	42.2359	5.09837	0.365131	0.727082		60.683	54.774	27.6761	0.487808	0.876372		269.365
OS02G0738600	2.63885e-111		0.480311	0.846642	1.58511	5.77045	28.7863		0.566594	0.30532	0.235279	3.75679	20.8891		63.2218
OS08G0164000	1.09989e-110		273.255	177.962	17.2232	0.992081	0.369524		245.634	350.681	148.779	2.03928	0.297287		1217.23
OS05G0250000	1.31887e-110		4.18985	1.5479	0.219285	0.0271565	0		11.4097	5.74032	1.30585	0.0527002	0.0208674		24.5137
OS09G0427125	1.44357e-110		16.6736	10.0374	2.33516	0.447983	0.156412		28.0625	19.211	16.8665	0.842738	0.133387		94.7666
OS11G0187600	1.86147e-110		0.0207641	0.0253204	0.461764	15.9775	34.6134		0	0	0	7.2839	29.9746		88.3572
OS01G0688300	1.97173e-110		0.0437922	0.0220027	0.0269381	0.261076	8.73245		0.0433077	0	0.0252017	0.0482076	10.9167		20.1197
OS09G0535400	2.46499e-110		60.6689	62.0257	10.3759	1.32724	0.324507		31.6833	73.6049	58.9465	2.82088	0.703353		302.481
OS09G0448200	3.12215e-110		20.2531	32.6947	96.3179	96.9543	80.8535		16.4586	19.3172	45.9888	111.689	102.778		623.305
OS02G0491300	9.00508e-110		686.698	280.704	13.1584	0.756957	0.741969		688.516	682.326	193.588	1.5607	0.339022		2548.39
OS01G0866200	1.15744e-109		347.069	108.841	31.6057	14.88	29.8015		460.541	152.768	80.9146	16.8123	17.9177		1261.15
OS02G0177600	1.33311e-109		15.7254	19.7625	62.549	155.805	92.0706		7.95855	12.444	21.63	124.017	97.7509		609.713
OS04G0677400	3.73805e-109		10.1897	11.7724	36.1336	42.0811	83.1325		11.5772	10.5273	18.4855	36.0076	69.5494		329.456
OS01G0689900	3.9218e-109		15.6144	21.5623	98.4275	131.589	41.809		14.2395	12.9074	26.0035	125.883	60.8327		548.868
OS11G0148200	4.17733e-109		121.426	81.2839	20.0317	22.6649	29.9413		121.39	140.09	59.2323	20.5502	24.7199		641.33
OS11G0543100	5.76129e-109		82.8969	54.6251	11.5533	7.59588	16.515		50.9943	82.0207	62.0573	8.68938	12.1667		389.115
OS03G0831500	1.65322e-108		52.3983	53.1928	80.6735	155.21	245.43		43.5104	49.084	58.7988	122.4	237.187		1097.88
OS03G0825300	1.90352e-108		102.036	52.5103	30.6792	22.4182	14.3093		143.704	87.3379	42.9431	25.4533	19.7309		541.122
OS08G0538600	2.13528e-108		22.0095	26.8787	57.678	147.776	202.233		18.4238	25.2241	44.8666	117.992	299.024		962.106
OS01G0533400	2.64038e-108		0.630758	0.276089	12.9079	302.542	681.955		0.130807	0.173735	0.205218	250.63	881.607		2131.06
OS07G0680000	3.26805e-108		5.17034	12.0693	219.219	231.128	59.5579		5.49241	7.20449	46.7179	242.695	34.9668		864.222
OS10G0345900	3.75425e-108		0.0667601	0.0220027	0.0269381	2.97204	227.635		0.0216811	0.0667053	0	0.0503141	19.8285		250.69
OS03G0172200	5.87651e-108		0.0207641	0.199246	13.9077	12.6411	45.8484		0.173673	0.0439768	1.97405	10.4672	11.7933		97.0695
OS08G0328600	6.13268e-108		0.0415283	0.487067	3.50493	17.7943	9.73071		0.0866428	0.173735	0.340528	12.5672	14.5972		59.3239
OS08G0490900	1.21814e-107		212.402	79.4948	26.6619	20.7166	12.4208		277.476	102.989	58.3598	20.7247	10.7555		822.001
OS03G0770100	1.86709e-107		0	0	1.08096	3.36161	5.4066		0	0.0424964	0.0796278	2.56548	6.99179		19.5286
OS01G0748000	2.14897e-107		43.391	14.5686	4.34466	2.83169	7.53307		58.7649	23.6318	10.1961	2.88224	4.52834		172.672
OS08G0496000	2.17126e-107		98.0242	76.4617	14.481	16.7754	41.8425		89.0735	120.68	57.8419	17.2026	32.2004		564.584
OS01G0158800	2.94688e-107		9.09118	3.34739	0.388511	0.157624	0.457228		11.9984	8.21083	1.87937	0.151222	0.0867426		35.7685
OS01G0976200	4.4933e-107		4.26981	5.36441	11.0858	24.252	1260.49		3.82853	4.74063	8.51898	9.13985	399.661		1731.35
OS08G0119300	7.42117e-107		0.763768	0.478003	5.8074	21.4468	12.0151		1.04527	0.322916	0.658845	17.0566	15.7019		75.2966
OS04G0530200	8.0035e-107		3.02036	4.66669	16.5887	59.0628	92.8597		3.45423	3.59286	6.10699	44.4354	65.8103		299.598
OS01G0154300	9.14917e-107		0.259267	0.383681	0.386674	6.72883	11.5004		0.152406	0.0630533	0.156295	4.80621	10.71		35.1467
OS08G0522700	1.47552e-106		0.0426302	0.0759613	8.16499	8.49154	0.0631449		0	0.0212482	0.31745	7.74171	0.0663428		24.985
OS10G0369900	1.49999e-106		0.043732	0	0.219267	4.5409	122.595		0.131139	0	0.105054	1.85686	37.3184		166.81
OS02G0120100	1.69299e-106		2.67024	1.02566	5.62651	19.3298	21.8586		1.9406	1.44642	0.569467	16.8345	16.4917		87.7935
OS07G0573800	1.8768e-106		39.8949	37.1594	39.9705	99.4039	134.772		28.4892	34.5378	29.1492	98.2588	150.493		692.129
OS01G0660800	2.85341e-106		40.4909	16.8624	5.97967	5.01601	7.13965		52.6989	34.7946	14.4173	4.53245	5.87886		187.811
OS01G0871500	3.77852e-106		7.62488	7.35582	19.9736	33.9793	99.0672		5.19458	8.08961	12.1624	40.0598	105.568		339.075
OS10G0474300	5.18293e-106		0.823977	1.07629	9.44879	27.6511	23.3074		0.543446	1.03728	1.23153	23.1359	27.1173		115.373
OS04G0330900	6.81488e-106		2.13353	2.60415	8.80743	16.6712	24.1089		1.48302	1.87366	3.44991	13.7921	30.6693		105.593
OS05G0169600	1.32037e-105		3.88996	23.5261	652.926	517.991	16.1		2.7456	3.086	100.851	544.809	8.89235		1874.82
OS03G0238600	2.09447e-105		27.3271	27.583	32.7059	42.8573	219.019		17.4064	19.217	30.6475	40.8456	212.19		669.798
OS01G0951800	2.17245e-105		0.244193	0.141644	2.16041	10.5643	34.6287		0.217782	0.129067	0.159256	7.9345	15.2747		71.4546
OS06G0161900	2.27001e-105		40.6504	33.3165	0.594305	0.677152	2.32004		25.0319	62.4498	22.7705	0.431948	1.80102		190.044
OS11G0210100	2.3368e-105		0.131376	0.980746	1.54447	3.41104	51.0693		0.152019	0.106684	0.287388	0.423736	43.7954		101.902
OS01G0224700	2.36507e-105		0.021866	0	0.0808144	2.27431	66.6996		0.0649616	0	0	1.53419	27.9046		98.5804
OS05G0249800	3.99791e-105		5.84203	2.20313	0.250004	0.0271565	0		7.40374	4.0544	1.76942	0.13533	0		21.6852
OS08G0112300	7.32263e-105		1.22492	0.215177	0.580876	1.66877	33.6371		0.608326	0.429946	0.390094	1.66933	26.7067		67.1311
OS03G0266100	1.00123e-104		47.573	50.4779	243.218	183.475	57.605		38.2203	42.5961	67.8405	170.821	57.6815		959.509
OS03G0825900	1.20719e-104		33.2752	12.1188	1.10591	0.925069	0.533228		40.0114	28.782	5.23577	0.543733	1.26321		123.794
OS08G0431200	1.34117e-104		0.51627	0.732661	2.79501	6.85207	52.7731		0.412056	0.499267	0.801142	7.43742	66.1358		138.955
OS07G0507200	1.40345e-104		172.941	98.106	21.6505	11.0392	32.6165		154.691	128.69	66.0726	14.1934	18.0963		718.097
OS01G0331100	1.47471e-104		52.756	44.7152	1.73847	0.259233	0.261064		29.8782	73.344	41.1048	0.204202	0.106207		244.367
OS02G0648300	2.19832e-104		9.92649	10.8399	17.7289	43.5987	232.261		9.11699	9.04675	11.0401	27.0013	260.535		631.095
OS05G0539150	2.25662e-104		18.3683	9.85044	0.698151	1.01637	2.2946		15.9399	21.347	5.73222	0.510085	2.66465		78.4217
OS03G0136400	2.64215e-104		0.434255	0.607273	1.56368	14.8774	150.709		0.458352	0.191332	0.709054	2.68364	138.365		310.599
OS07G0120400	2.84033e-104		24.6923	13.8031	3.8276	5.39432	3.93784		29.751	23.5533	10.7318	5.9957	4.34637		126.033
OS04G0474500	2.89322e-104		0.456181	0.594652	1.81373	3.3034	22.4564		2.4534	0.390756	0.651861	2.23048	30.7324		65.0832
OS03G0357500	2.91514e-104		1499.17	1862.92	386.09	12.066	2.53408		846.378	1885.2	1931.94	41.4178	1.24251		8468.96
OS10G0575600	4.51114e-104		49.679	48.9055	9.74711	5.13325	2.91435		65.7074	52.5203	34.819	7.18159	2.89448		279.502
OS03G0173900	4.72032e-104		74.0091	28.8557	18.6377	12.7035	19.6203		137.735	60.0406	33.0745	19.0839	15.2542		419.014
OS01G0718700	5.35877e-104		0.0437922	0.278525	11.8283	11.7073	0.128045		0.0216811	0.0857819	2.0244	15.1533	0.148644		41.4198
OS06G0204800	6.9647e-104		5.49881	2.49282	0.276942	0.0521871	0		7.8152	5.70616	2.21671	0.0241038	0.0450078		24.1279
OS07G0476500	7.51166e-104		401.241	348.112	99.0091	63.0718	53.748		320.113	432.18	284.766	68.1433	49.3744		2119.76
OS06G0289900	1.25037e-103		0.15777	0.446696	0.413523	0.28717	60.664		0.435149	0.298707	0.310047	0.378474	71.9069		135.299
OS05G0100100	1.93095e-103		0.479149	0.191396	0.906005	6.07521	6.94199		0.108711	0.130893	0.0787906	3.60396	8.78656		27.3027
OS11G0595100	3.19492e-103		13.4898	5.85096	1.19823	0.786098	1.27812		14.8531	11.9477	3.90734	1.12585	1.16097		55.5981
OS08G0248700	3.36938e-103		17.8331	8.09242	2.808	0.843741	0.106705		14.9065	5.50574	4.82883	1.01834	0.0208674		55.9643
OS05G0187100	4.07938e-103		13.3553	29.9826	1894.51	2021.5	35.2542		3.90796	8.47559	207.669	1762.88	26.34		6003.88
OS10G0457400	9.06325e-103		30.6275	20.9681	6.77006	1.79919	3.52366		24.4428	25.3227	18.5514	2.70351	2.9458		137.655
OS08G0104900	9.53736e-103		427.834	417.864	125.499	36.6081	51.2592		393.729	504.164	343.646	36.94	40.073		2377.62
OS12G0610600	9.96264e-103		1.24899	0.306831	2.19462	16.349	179.358		2.05014	0.199425	0.443877	6.65302	216.501		425.304
OS01G0679900	1.35061e-102		23.1063	28.8604	86.0013	78.9476	124.607		20.7135	20.0334	30.4713	86.3129	123.436		622.49
OS01G0297700	2.12264e-102		0.0426302	0.0220027	0.109625	1.40721	80.4081		0.0216811	0.0212482	0.0266822	0.101961	33.6142		115.775
OS01G0221100	2.43717e-102		2.69515	5.65846	7.71658	7.77779	47.2795		2.90099	5.1052	6.23715	8.82294	40.5713		134.765
OS01G0823100	2.56074e-102		2.87343	4.0222	6.42368	10.7138	308.968		1.3651	1.56085	2.52315	5.05477	326.149		669.654
OS11G0160300	2.80837e-102		1.16374	2.41486	25.6512	36.7404	25.8653		1.65591	1.24724	4.96335	33.3871	16.1722		149.261
OS08G0234100	3.34514e-102		40.4634	37.4592	15.5811	4.80309	7.86806		35.3024	45.21	41.7217	4.17709	7.05492		239.641
OS06G0260500	3.59196e-102		5.01731	4.5205	4.2503	17.2246	90.7997		5.89411	3.72083	4.64565	7.42932	109.499		253.001
OS05G0570350	3.711e-102		14.1417	4.65754	1.73094	2.06739	0.129509		18.4854	8.37903	2.10808	1.23785	0.194119		53.1316
OS01G0149200	3.75762e-102		0.826922	4.68553	4.3719	8.33097	74.0702		0.369108	1.41878	5.98304	5.43696	30.5405		136.034
OS07G0602000	4.34192e-102		0.666147	0.163647	11.561	42.4531	415.667		1.26158	0.311587	0.581116	40.5402	82.6876		595.893
OS02G0588700	4.60861e-102		0.798116	0.965387	1.7599	3.21952	29.8198		1.02428	0.818974	1.18828	1.85816	51.3974		92.8498
OS12G0502300	5.13991e-102		56.0012	41.0482	7.18925	5.29215	11.3672		46.4277	58.8317	24.2644	6.25871	6.18206		262.863
OS06G0187000	9.30018e-102		45.8268	19.5077	4.56978	2.27143	12.6903		71.5136	32.9638	13.0287	3.59495	8.20391		214.171
OS09G0327000	9.92042e-102		13.4043	11.3647	1.58292	0	0.213695		8.34546	14.139	10.3091	0.0550863	0.511339		59.9256
OS05G0122400	1.10887e-101		2.90106	5.93127	87.8654	95.6487	23.4538		2.09519	3.11327	18.3432	88.2627	26.0055		353.62
OS02G0654500	1.32323e-101		253.47	137.294	53.063	41.2591	69.8721		309.972	221.87	120.301	38.7294	67.3327		1313.16
OS05G0532300	1.4641e-101		0.153243	0.0726436	9.81556	15.8885	5.63588		0.174033	0.0663596	0.895411	14.6854	4.67569		52.0627
OS01G0157500	2.00013e-101		10.8853	2.44413	0.0807784	0.134259	0.0225121		11.4585	9.28454	1.86176	0.0757507	0.0675117		36.315
OS03G0187800	2.3276e-101		0.0460561	0.199246	15.8576	6.32318	0.0225121		0.0216539	0	2.47709	12.7991	0		37.7465
OS02G0490000	2.53298e-101		48.4326	53.9788	3.70613	1.43641	2.57554		31.1343	81.7528	35.1434	1.856	3.4306		263.447
OS05G0545900	3.89303e-101		0	0.0967498	0.852093	3.93354	6.87733		0	0.0421508	0.0252017	1.77736	7.3214		20.9258
OS12G0162700	1.08792e-100		0	0.0253204	0	0	10.4938		0	0	0.0252017	0	3.60158		14.1459
OS04G0413200	1.26993e-100		1.9315	3.43814	1.87161	3.62713	317.403		0.566676	2.48113	2.80542	2.36717	13.2451		349.737
OS02G0158100	1.50306e-100		71.2797	31.952	7.77208	4.37637	9.41012		83.8298	44.1787	20.3383	6.4293	3.32048		282.887
OS02G0582100	1.96139e-100		23.093	26.2819	80.4612	104.348	113.891		29.4885	23.1594	37.1057	102.425	133.897		674.151
OS02G0612100	2.52975e-100		52.5323	36.0368	12.544	7.15113	6.73752		46.1723	43.348	26.496	7.35332	6.52739		244.899
OS08G0176900	2.61714e-100		0.569178	2.54591	41.0728	12.486	11.3426		1.04372	1.81496	8.6901	17.3299	17.2708		114.166
OS09G0420000	2.63937e-100		0.0897881	0.262825	4.35457	8.3291	3.37831		0.0650161	0.0436311	0.446225	6.21681	3.39729		26.5836
OS01G0972900	2.88126e-100		26.6707	18.1455	4.01204	1.10407	1.48924		17.3999	21.3035	12.5731	1.70716	0.39081		104.796
OS01G0332500	2.96546e-100		26.5137	7.42242	7.55538	4.50573	0.412203		42.7861	13.8287	4.68283	3.39239	0.558684		111.658
OS04G0407900	3.0246e-100		25.7244	73.9498	362.683	345.993	301.671		16.9481	28.4977	93.0331	270.112	410.995		1929.61
OS05G0205100	4.12587e-100		29.5873	5.77986	1.21943	0.133196	0.931112		18.0138	11.8032	3.7186	0.437	0.153553		71.777
OS08G0128700	6.34919e-100		0.0622924	0.0241062	1.20238	8.32471	7.53772		0	0	0.0252017	7.75199	8.02902		32.9574
OS01G0824900	9.00658e-100		0.0460561	0.201342	4.34172	11.037	35.3219		0.17334	0.10703	0.832296	11.2464	57.6068		120.914
OS05G0544900	1.07381e-99		2.31856	3.17994	6.49543	18.8537	17.4169		1.98139	2.45443	2.53967	14.9017	19.5191		89.6609
OS01G0217800	1.60605e-99		32.9272	76.9824	101.022	32.9465	10.075		25.0473	44.0762	87.3479	46.1323	12.8885		469.445
OS03G0400200	1.94834e-99		19.9974	10.213	1.26548	0.210413	0.437061		15.7644	22.1876	10.3082	0.471422	0.173953		81.0288
OS10G0463100	2.43424e-99		0.262693	0.16729	1.26371	7.53575	8.74091		0.78346	0.130104	0.078566	7.06084	7.44584		33.4692
OS02G0594166	2.46004e-99		0.021866	0.0747471	0.0269381	0.494855	11.472		0	0.0630533	0	0.154661	33.8017		46.1098
OS06G0703300	5.00977e-99		0.609123	2.07859	23.2347	80.4228	45.425		0.371322	0.642083	5.23323	78.2603	74.6353		310.912
OS09G0547200	6.10949e-99		49.8444	35.294	20.3677	7.90759	4.23201		40.2572	39.624	29.5061	10.7203	1.16261		238.916
OS05G0516400	6.50454e-99		0.238443	0.169393	0.546323	7.00388	12.3255		0.022041	0.105204	0.10483	5.13055	20.0123		45.6585
OS01G0514600	7.70779e-99		228.11	75.2724	30.0469	23.23	36.355		204.19	128.626	49.8271	25.6446	38.5092		839.811
OS10G0389300	9.91281e-99		0.021866	0.0714293	0.109625	0.232998	7.07495		0.0866428	0.0209026	0	0.0974684	6.18358		13.8995
OS09G0327100	1.29263e-98		44.3894	34.5791	5.49871	2.90328	8.09283		38.4833	47.7315	31.1452	2.93182	8.01552		223.771
OS01G0757051	1.48706e-98		16.4972	10.8318	2.9273	2.46522	1.54414		16.34	21.676	11.3873	1.7694	1.61929		87.0577
OS05G0576600	1.63726e-98		1.95159	19.3452	71.4275	28.9646	0.453135		0.109071	4.66674	28.6757	31.3239	0.239828		187.157
OS03G0118900	5.23484e-98		46.5335	23.3625	10.4402	9.30873	15.7642		62.2329	38.0995	16.8584	8.25709	12.4663		243.323
OS01G0217400	7.923e-98		1.05059	1.16851	15.6258	28.19	8.46073		1.78401	0.972153	2.75611	24.1997	9.35569		93.5632
OS06G0317200	8.39883e-98		0.0426302	0	0	0.288092	13.5804		0.0649616	0	0	0.0791901	7.70906		21.7643
OS01G0745700	1.40212e-97		181.707	103.491	28.1437	14.9758	8.59779		135.121	190.974	101.517	17.2984	6.83853		788.663
OS01G0495701	2.0647e-97		0.021866	0.0220027	0.0269381	0.419622	10.3231		0.022041	0.0421508	0.0529457	0.076804	28.5892		39.5966
OS11G0156200	2.33546e-97		0	0	0.217395	6.49768	203.578		0	0	0.0781474	0.819436	49.2463		260.437
OS02G0720900	2.82678e-97		10.0029	14.5011	51.3424	58.2049	146.997		6.7591	9.58088	19.8136	61.0522	148.954		527.208
OS09G0526700	3.13648e-97		57.0836	20.8163	36.7939	433.395	1200.3		98.3317	39.1369	16.7849	287.693	1628.5		3818.84
OS03G0301500	3.21577e-97		11.8779	2.95903	0.503914	0.738163	0.0649		13.3593	8.79759	1.84715	0.263501	0.109247		40.5207
OS09G0483200	3.25312e-97		1.49784	2.42426	61.8886	232.718	68.9633		0.913716	1.17708	8.25657	190.74	79.9121		648.492
OS07G0480800	3.32332e-97		6.16823	11.4547	66.2596	59.694	79.9029		4.88362	5.67029	15.9034	46.4237	105.346		401.706
OS04G0346900	3.93993e-97		0.0852603	0.0220027	3.03937	14.8707	7.05958		0	0.0212482	0.132992	13.3705	4.29791		42.8996
OS08G0126700	1.07854e-96		2.71808	3.52971	1.95234	4.1484	181.056		4.05713	4.04952	2.64578	2.17883	52.7838		259.12
OS03G0620500	1.19837e-96		0.021866	0	0.134655	0.391506	18.6364		0	0.0212482	0.0518839	0.318616	2.74087		22.317
OS10G0570700	1.38557e-96		309.907	300.879	79.9765	3.65916	0.377724		182.789	332.041	302.096	7.76513	0.154254		1519.65
OS05G0156900	1.41556e-96		0.263795	0.290249	2.39316	37.4732	72.4738		0.543915	0.0857819	0.526302	38.4777	88.9611		241.489
OS05G0152900	1.71639e-96		0.173886	0.403256	4.15921	15.6684	9.16149		0	0.17487	0.959785	13.1672	16.1287		59.9969
OS02G0620100	1.74535e-96		44.549	15.6407	5.81211	4.35918	6.46313		52.6075	27.8531	11.5224	4.09053	5.94994		178.848
OS02G0187100	2.05623e-96		17.8886	21.6085	54.8131	68.2427	69.7489		11.0244	20.3635	38.5567	75.5786	98.0469		475.872
OS12G0282400	2.65274e-96		0.0633943	0.0482125	0.984984	7.46753	14.992		0.0870299	0.063399	0.0796278	4.19038	14.6958		42.6724
OS10G0418000	2.93998e-96		126.043	56.2218	14.1008	7.35349	15.8959		202.016	100.529	43.4815	9.20234	9.91025		584.754
OS01G0133200	2.95145e-96		7.38839	5.83164	1.12707	0.559798	0.0435604		6.81775	7.84921	4.57687	0.81758	0.213818		35.2257
OS05G0185800	3.0708e-96		10.8083	14.3395	14.4116	30.2109	82.3186		11.1149	15.6586	15.8234	27.1209	93.0231		314.83
OS05G0157600	3.6619e-96		1.44117	1.54159	7.09746	25.9108	18.6348		2.43243	1.4688	1.75075	21.0408	20.9015		102.22
OS11G0549610	4.7229e-96		16.8106	12.5356	1.68292	0.959572	1.7798		17.8603	20.9632	5.20285	1.11417	1.39753		80.3065
OS03G0745100	5.78957e-96		1.88473	3.89335	13.9334	14.4141	57.0221		1.37032	2.41015	4.72667	13.2154	68.9149		181.785
OS02G0178800	9.51775e-96		34.9425	63.3155	204.978	357.933	128.473		23.3256	42.3299	88.0589	302.171	225.705		1471.23
OS02G0258800	1.92392e-95		0.328171	0.207652	1.93153	55.3583	376.237		5.78133	0.0212482	0.0518839	36.9411	492.376		969.234
OS07G0161500	2.16715e-95		0.278869	0.573863	1.72355	9.50089	5.99943		0.238743	0.320399	0.181915	8.83607	8.56157		36.2153
OS02G0254600	2.18115e-95		6.65346	13.1998	39.9242	25.4801	57.1732		4.56982	10.8417	23.3568	32.491	71.3102		285
OS03G0139200	2.54881e-95		15.2502	16.3275	14.5079	18.3341	88.0401		13.8893	13.0199	14.8648	14.0634	72.4661		280.763
OS09G0400300	2.97336e-95		225.492	125.38	18.8474	18.5357	7.68385		168.053	234.932	102.207	17.9818	13.7211		932.835
OS03G0184400	3.47546e-95		0.021866	1.24547	6.54352	16.8564	29.4938		0.0870026	0.65131	3.61202	19.1364	25.5515		103.199
OS04G0453400	5.56184e-95		10.65	11.8116	36.7286	37.8138	94.2555		10.2403	14.1647	24.669	43.0778	79.6803		363.091
OS11G0643800	7.16563e-95		3.21379	7.87386	23.634	15.7592	40.1591		1.30608	4.2312	9.73149	23.0567	30.8564		159.822
OS07G0543100	7.3e-95		1.45803	17.3693	33.8441	93.5867	441.113		0.521847	3.41791	21.7134	95.0192	572.932		1280.97
OS05G0477900	1.26213e-94		0.280953	0.502434	4.42831	325.697	945.503		0.261891	0.389967	0.77935	235.465	1624.68		3137.99
OS09G0563950	1.3913e-94		0	0.0220027	4.83348	6.49299	0		0	0	0.632387	5.16942	0.0225039		17.1728
OS04G0402200	1.43893e-94		3.92431	3.76825	94.7187	231.032	104.933		7.16714	2.37891	14.3698	195.578	81.7795		739.65
OS01G0712500	1.52254e-94		0	0.097964	11.3524	23.151	2.4668		0.0649889	0.0454571	0.633419	20.4206	3.04318		61.2759
OS12G0552800	2.2431e-94		55.3133	242.982	1731.53	891.821	53.5624		40.9027	73.3704	521.792	1048.2	41.3325		4700.81
OS07G0204400	2.36825e-94		0.108288	0.255865	1.67748	4.63458	21.8509		0.0649616	0.0854362	0.0504034	4.78182	13.5508		47.0605
OS08G0139400	2.42961e-94		5.16844	7.30944	57.6456	33.0248	3.5882		4.07511	5.26866	12.6707	30.7193	3.063		162.533
OS01G0566000	2.57263e-94		153.711	69.3159	9.40951	14.1957	25.5742		152.645	134.477	38.1315	16.6488	7.39364		621.502
OS11G0539000	3.38313e-94		1.1887	1.7897	6.10126	13.4047	25.5773		2.39527	1.46663	2.58331	10.8749	17.942		83.3238
OS02G0774800	3.58293e-94		15.7887	14.7592	0.475049	0.180952	0.150848		10.0978	25.925	7.18389	0.076804	0.213818		74.8521
OS01G0842500	5.71968e-94		0.440005	0.60428	1.09828	3.70513	57.1727		0.260261	0.541072	0.43966	1.67069	34.5578		100.49
OS10G0521000	6.13358e-94		15.1668	12.0616	53.2304	99.3758	159.047		13.5282	10.4768	16.1706	102.042	154.648		635.747
OS08G0208200	6.8234e-94		85.3772	69.9431	37.3715	30.8435	5.43325		85.2299	85.4009	62.7158	26.4622	6.36173		495.139
OS10G0330600	7.93617e-94		0.398926	0.257404	2.7071	158.637	778.086		0.044082	0.0212482	0.100807	92.416	640.56		1673.23
OS06G0335500	1.10828e-93		43.1828	50.3733	81.7097	160.601	361.404		49.8881	57.5598	70.3715	182.502	456.695		1514.29
OS11G0508600	1.1328e-93		11.0244	6.06673	1.01752	0.680482	0.150848		5.35639	15.4084	6.31877	0.568611	0.109247		46.7013
OS11G0137500	1.26925e-93		13.2952	4.44325	1.00776	0.842678	0.501079		17.6089	7.55508	2.16547	0.521484	1.17904		49.1199
OS11G0685600	1.88862e-93		11.8423	19.595	80.0019	110.199	29.4256		12.1127	13.2608	20.9973	114.808	31.699		443.942
OS07G0586200	2.7341e-93		66.0286	52.76	41.1612	27.4467	9.89603		65.1942	61.273	64.8096	34.5065	8.41025		431.486
OS02G0289000	2.76109e-93		52.0347	64.1318	112.13	25.0441	0.15114		41.3842	67.9692	102.701	24.2086	0.0867426		489.842
OS01G0119000	4.55822e-93		0	0	0.0827225	1.59092	62.2875		0	0	0.0756052	0.567585	25.5152		90.1195
OS03G0810700	4.60023e-93		1.05279	0.859905	1.16779	10.1934	32.6084		1.54441	0.536631	0.698018	7.58601	21.7992		78.0466
OS09G0556800	4.84934e-93		28.2907	22.2789	4.16757	0.821617	0.835549		18.8443	25.1632	13.7407	1.74905	0.282264		116.174
EPlOSAG00000027926	4.90265e-93		0	0.0759613	3.32156	7.48219	0.109633		0	0	0.208179	6.64784	0.0900156		17.9354
OS07G0177300	5.79549e-93		270.297	115.347	54.3713	65.8709	72.818		369.734	241.708	96.7103	61.2475	59.7441		1407.85
OS07G0665300	6.03079e-93		0	0	1.03683	3.44673	5.01955		0	0	0.0518839	3.06896	5.98717		18.6111
OS11G0239000	6.38231e-93		0.0207641	0.0506409	3.40881	20.6014	7.42681		0	0	0.185519	16.3489	16.4169		64.4597
OS12G0236600	6.67173e-93		0.191285	1.6876	2.03506	13.0868	21.0076		0.131472	0.156139	0.392217	6.29752	25.6359		70.6216
OS01G0732300	8.08243e-93		0.511353	0.283614	0.63855	3.24261	17.6584		0.326079	0.427775	0.388838	2.12408	26.2951		51.8964
OS04G0523600	8.72446e-93		0.0886261	0.249887	3.04286	1.75772	49.9061		0.217809	0.0872622	0.572846	2.2486	22.6411		80.8128
OS07G0691700	1.01921e-92		11.5074	25.7431	55.537	76.7309	133.005		18.8819	13.701	30.1015	84.6638	171.026		620.898
OS11G0615800	1.30563e-92		68.3014	56.253	3.68129	2.46047	7.02265		61.078	105.109	24.7063	2.39895	3.99894		335.01
OS11G0116000	1.42978e-92		6.32884	12.9991	93.83	147.837	483.483		2.22254	5.02836	31.7863	130.002	255.531		1169.05
OS06G0131300	2.19651e-92		41.5709	57.2513	758.94	809.411	79.567		34.662	33.4718	120.51	645.088	73.4863		2653.96
OS03G0107500	2.20435e-92		0.765972	1.14983	2.09849	8.32732	14.8411		0.282465	0.648102	1.17411	6.46596	30.2964		66.0498
OS08G0560700	2.20832e-92		0	0.0494267	0	0.105437	71.696		0	0	0.0262635	0	1.14104		73.0182
OS01G0127000	2.4897e-92		73.2052	43.2215	5.35205	0.473615	0.891361		54.8516	58.6564	31.1586	1.34806	1.19072		270.349
OS01G0177900	3.00898e-92		99.0276	122.603	297.679	503.92	832.043		93.2711	85.3504	142.817	500.548	937.182		3614.44
OS05G0124800	3.61253e-92		0.10945	0.0506409	2.02554	5.41159	6.75866		0.108766	0.0227285	0.132992	4.74724	6.15879		25.5264
OS10G0360100	4.59064e-92		0.132478	0.257969	0.136599	4.19379	51.9187		0.304812	0.193158	0.076667	0.768814	38.1861		96.1691
OS05G0140100	4.59064e-92		1.29264	2.43554	5.28182	9.29175	30.7429		1.11054	1.61566	2.62097	8.09781	38.3244		100.814
OS07G0142900	6.59905e-92		3.14897	3.76128	175.133	265.892	146.683		8.5925	2.18055	15.817	218.168	97.1902		936.567
OS06G0691900	8.20618e-92		0.0207641	0.173925	5.45454	5.25701	0		0	0	0.685108	4.9723	0		16.5636
OS03G0700600	9.4062e-92		0	0.0253204	0.0808144	6.37504	72.6503		0.0216811	0.0227285	0	2.44461	68.7603		150.381
OS09G0505900	9.67132e-92		0.106085	0.221248	17.3351	99.6065	15.9512		0.0437222	0	0.365117	94.143	28.4228		256.195
OS02G0809300	1.33872e-91		4.27672	2.07832	0.788622	0.05325	0.0660725		7.42504	5.303	2.99651	0.176379	0.0450078		23.2089
OS11G0629100	1.35569e-91		0.0875242	0.12207	2.24664	3.89246	19.8398		0.087417	0.0209026	0.313233	1.78855	12.2062		40.6048
OS03G0297600	1.37421e-91		4.84125	7.62395	26.8349	28.1984	80.5393		4.14269	6.13393	14.323	27.1308	61.4992		261.267
OS03G0208800	1.37421e-91		11.4006	3.1323	0.907823	0.653965	1.14157		15.8282	8.79659	2.53017	0.483875	1.22404		46.0991
OS06G0131400	1.51986e-91		6.98091	10.1211	149.892	196.951	12.7016		5.82391	5.63611	24.1091	171.082	14.355		597.653
OS02G0521600	1.71697e-91		38.1911	41.4177	3.25625	0.339639	0.345257		24.8771	68.8017	32.3244	0.157047	0.495614		210.206
EPlOSAG00000004143	1.84437e-91		0	0	0.107753	1.30807	4.12847		0	0	0	0.605167	5.37162		11.5211
OS02G0599151	1.92368e-91		68.1758	52.5292	11.1229	11.4231	20.8575		79.5556	94.9777	38.9826	10.9738	18.9398		407.538
OS08G0404000	2.46427e-91		0	0	0.140379	0.132735	9.35167		0	0.0209026	0.0770856	0.177712	5.1356		15.0361
OS09G0428000	3.00223e-91		239.016	212.095	101.945	44.5435	20.0767		210.313	223.614	162.349	58.2793	20.9759		1293.21
OS01G0870350	3.11213e-91		0.044894	0.147391	1.84073	2.31114	7.63421		0.0867246	0.063399	0.394341	1.23788	6.82848		20.5892
OS03G0749401	3.28528e-91		6.57914	3.90054	0.363535	0	0.107579		5.70249	8.79479	3.65944	0.1054	0.214986		29.4279
OS03G0302800	3.42722e-91		3.45707	3.95223	61.0093	111.301	46.0579		6.40583	4.44434	5.26581	83.3976	53.7388		379.03
OS07G0425000	4.37151e-91		2.88297	1.78517	1.43108	56.7913	112.213		4.59419	2.05741	1.46063	54.2446	140.527		377.988
OS06G0610800	4.83351e-91		0	0	6.64577	6.15198	0.0871208		0.0216539	0	0.293085	7.59326	0		20.7929
OS03G0676300	5.55238e-91		8.85524	7.62028	7.77983	13.8063	59.5854		7.7367	11.3765	8.40686	7.48034	67.8785		200.526
OS05G0195700	5.9532e-91		0.0853204	0.191071	0.569373	1.54444	9.57371		0.044082	0.191677	0.234248	0.992906	11.5384		24.9652
OS01G0899100	6.42743e-91		0.172845	0.0253204	1.37339	6.27545	5.96349		0.174447	0.0879535	0.158837	5.43156	7.98974		27.653
OS06G0476500	6.72711e-91		0	0	0.382858	4.73326	8.30927		0	0	0.0262635	2.59249	8.37816		24.4223
OS10G0482450	7.53157e-91		0.0426302	0.426805	15.1067	26.5822	8.96848		0.0216539	0.065225	2.55919	21.9636	10.0838		85.8202
OS05G0509500	7.7623e-91		1.61637	7.97946	61.5598	81.2031	31.8621		1.26283	1.26188	15.1207	67.9809	29.9502		299.797
OS01G0110200	8.03112e-91		0.0886261	0.0922178	0.271253	1.35346	32.3546		0.0870572	0.105204	0.156295	0.677199	31.2348		66.4208
OS03G0178400	8.58594e-91		0.107186	0.529533	7.83837	12.2525	14.0836		0.56438	0.109202	1.08199	9.28163	10.9032		56.7516
EPlOSAG00000033804	8.61747e-91		9.57017	14.9077	34.8144	3.22546	0.0225121		7.50493	13.0596	25.0002	2.97153	0		111.076
OS01G0133900	1.12248e-90		27.4267	20.7894	15.723	5.69068	0.71157		28.3957	23.338	26.8478	9.30506	0.785126		159.013
OS03G0204900	1.18577e-90		18.6523	7.71518	3.94284	1.95068	4.88906		31.0699	17.9035	7.68126	1.82189	2.95539		98.582
OS08G0417000	1.19149e-90		0.388259	0.546764	3.92363	9.15654	22.3708		0.306279	0.708691	1.9036	4.37938	37.1518		80.8358
OS02G0554100	1.24369e-90		4.991	2.92075	6.79134	15.9349	33.9267		2.90914	2.86927	1.63579	8.51309	45.2241		125.716
OS04G0585200	1.35358e-90		15.7595	36.7293	78.9956	121.603	60.1961		13.937	15.7316	33.2563	134.131	66.745		577.084
OS10G0337400	1.39769e-90		0	0.275207	21.8918	16.1019	0.10846		0.0437222	0.0227285	2.43326	16.0184	0.0647063		56.9601
OS04G0552200	1.64388e-90		0	0.0440053	0.0269381	0.52474	20.3208		0	0	0	0.0275432	11.8411		32.7851
OS11G0200600	1.88811e-90		16.7167	9.2663	2.66015	1.8143	1.96454		21.1664	17.8979	6.64633	2.67833	1.83545		82.6463
OS08G0119100	2.02571e-90		0.0207641	0.172711	5.44965	19.4244	8.06791		0.0870572	0.0421508	0.285683	18.9953	19.7434		72.289
OS04G0554000	2.31643e-90		0.506705	0.119642	0.673417	11.5878	40.4105		0.720658	0.516074	0.184039	6.10039	28.4927		89.3119
OS02G0699700	2.56581e-90		313.297	137.511	32.1709	19.3458	48.5639		471.519	214.418	95.2226	28.2993	25.3762		1385.72
OS12G0121200	2.60313e-90		0.436579	0.635664	1.71582	8.41413	10.1025		0.413523	0.535939	0.206055	7.4836	17.6402		47.584
OS08G0421800	3.44084e-90		85.7522	50.5633	7.13353	5.80097	13.896		78.5946	68.4422	32.3013	5.57782	7.061		355.123
OS09G0338200	3.46073e-90		0	0	2.96397	6.36032	0.0420966		0	0	0.210496	5.62228	0.0658752		15.265
OS10G0140200	3.80842e-90		19.1772	27.8366	56.1379	77.6379	79.6291		23.2649	24.9702	38.0531	90.2125	80.4887		517.408
OS09G0375600	6.004e-90		0.456121	0.495798	1.29448	2.093	24.0499		0.458434	0.729788	0.545327	1.3009	14.3954		45.8192
OS04G0448000	6.28275e-90		0.129113	2.6465	58.1785	51.913	36.5162		0.0436949	0.105895	9.94315	55.3641	45.9634		260.803
OS01G0153100	6.90873e-90		244.003	81.6522	38.0076	25.5113	36.5787		320.702	109.171	69.5092	29.8876	39.334		994.357
OS01G0957100	7.71775e-90		77.3613	80.1899	22.8917	10.3244	4.09451		51.6305	81.4899	49.5895	14.7675	6.18276		398.522
OS02G0302900	7.8424e-90		32.311	20.482	10.1052	4.31858	3.82593		31.3273	26.9814	16.4854	5.16604	3.35818		154.361
OS07G0602800	8.06803e-90		0	0.0253204	0.0827045	6.06184	59.4964		0	0.065225	0.0252017	1.3552	19.209		86.3208
OS01G0651500	8.89072e-90		0.0460561	0.0494267	0.40787	123.633	132.803		0.325304	0	0	107.75	181.997		547.011
OS04G0650200	1.0447e-89		0.104923	0.118752	0.440533	110.564	432.475		0.022041	0.0209026	0.127489	24.3132	362.09		930.278
OS12G0230200	1.04899e-89		0.043732	0.296885	0.165427	2.78863	18.9866		0.022041	0	0.0518839	1.26409	8.47425		32.0935
OS01G0100600	1.09385e-89		7.36003	10.3698	21.3749	37.0923	36.0579		7.53851	8.21177	10.2229	37.6281	45.0128		220.869
OS06G0152700	1.45449e-89		0.153062	0.283939	0.982931	27.6529	258.69		0.130338	0.0861275	0.181497	17.1618	315.521		620.843
OS03G0430400	1.65751e-89		363.727	309.956	61.9003	64.5149	57.6858		331.378	389.574	191.303	65.0962	60.2196		1895.35
OS01G0284300	1.69798e-89		0.0207641	0.0988534	8.96342	10.9715	0.823234		0	0.0227285	0.555496	12.1567	0.572477		34.1851
OS01G0605100	1.73045e-89		1.70577	3.63674	17.7392	21.8983	12.7903		1.33139	2.08061	4.49779	22.685	12.7395		101.105
OS04G0583600	2.20709e-89		107.554	38.9931	11.64	4.57721	8.86645		151.517	53.9476	30.5459	5.76001	7.59584		420.998
OS03G0688000	2.45422e-89		765.485	702.355	657.716	239.592	18.2199		461.594	733.241	683.379	235.904	16.3919		4513.88
OS05G0440100	3.76615e-89		22.1675	23.7717	33.6087	46.5062	82.9009		19.5741	24.1167	29.1298	40.8282	109.714		432.318
OS04G0527900	3.76615e-89		20.3694	13.657	2.22701	0.658819	0.21604		10.8807	19.1727	10.1959	0.660505	0.368072		78.4062
OS01G0913900	3.77169e-89		1.03763	7.05058	21.9575	4.90299	0.0874121		0.348921	1.43981	11.7282	5.36773	0.177226		54.0979
OS01G0233000	4.46604e-89		6.08788	7.91273	19.8176	13.7335	76.6563		5.53588	10.3677	17.8176	22.3667	90.6862		270.982
OS01G0232100	4.47303e-89		0.044894	0.248665	0.136527	0.313263	27.6643		0.196101	0.0648793	0.182783	0.148836	7.71497		36.7152
OS12G0236225	4.83278e-89		0	0	0	0.234381	8.28162		0	0.0209026	0	0	15.2352		23.7721
OS10G0541800	6.3426e-89		41.0162	26.547	5.36032	4.56151	8.59362		37.5581	42.0914	20.6467	3.5635	7.11349		197.052
OS12G0194900	1.22302e-88		0.130094	0.231759	0.275034	0.806736	50.0821		0.130338	0.0663596	0.203094	0.378474	28.4592		80.7632
OS07G0272300	1.2776e-88		0.023028	0	0	0.337833	11.0162		0	0	0.0252017	0.0974684	4.77681		16.2765
OS01G0713800	1.88111e-88		1.06528	0.858366	3.35093	18.3969	20.7632		3.41144	0.490385	0.6779	15.3568	17.4227		81.7938
OS05G0380200	2.35411e-88		0.0898482	0.124174	1.01563	2.82461	22.6032		0	0.0857819	0.285907	2.03922	12.3216		41.39
OS01G0607100	2.43685e-88		12.893	4.87547	0.711624	0.415935	3.24878		16.6856	11.1362	3.16127	0.4897	2.11754		55.7351
OS05G0398800	2.52336e-88		0.772884	0.933755	1.21361	3.59991	81.0454		0.543833	0.75296	0.97736	1.96834	52.0358		143.844
OS03G0130300	2.59017e-88		1.76904	2.76715	12.6466	14.9172	20.6385		0.587223	1.6976	5.29371	13.6118	16.8014		90.7302
OS03G0720300	2.59744e-88		19.9167	25.7536	78.7112	124.396	248.165		22.582	19.6431	34.2214	116.524	194.255		884.169
OS01G0363300	2.59744e-88		130.547	88.3806	26.6283	25.8508	8.32498		77.6554	136.53	76.0951	25.6174	8.27527		603.906
OS12G0139100	2.6837e-88		0	1.08569	14.0789	3.43421	0		0	0.0212482	4.29655	3.66199	0.0208674		26.5995
OS08G0451200	2.84878e-88		1.5654	1.69215	16.7274	17.1404	78.7378		1.13288	2.25377	6.26848	17.7938	71.0243		214.336
OS08G0115200	3.44072e-88		56.7907	34.7753	19.8678	8.48819	2.99827		62.1208	48.2117	40.8673	12.1067	7.36103		293.588
OS11G0120100	3.49048e-88		1.80455	1.24358	4.29857	7.73705	29.0596		1.4341	1.44573	2.16499	6.82021	32.0568		88.0651
OS12G0550800	3.57201e-88		0.0207641	0.116649	0.75992	7.18301	16.5952		0	0	0.518869	7.34752	9.18362		41.7256
OS05G0169200	3.84894e-88		4.36573	9.56254	34.7308	44.4131	23.005		3.46033	4.23317	13.775	41.9553	25.9433		205.444
OS02G0809700	4.26928e-88		0.479149	1.11689	2.00811	28.4781	273.209		0.477127	0.654023	1.60168	7.24297	168.042		483.309
OS04G0686800	4.48545e-88		0.0207641	0.126602	1.04053	1.56513	17.2781		0.022041	0	0.155458	0.626083	11.0563		31.891
OS05G0446300	7.33156e-88		195.969	157.835	37.2164	38.7349	34.5717		119.053	207.11	115.435	36.9917	31.8648		974.781
OS01G0875400	7.33156e-88		113.324	64.2132	39.4114	29.0843	33.8398		133.541	89.511	57.8107	31.7552	34.5846		627.075
OS10G0102200	8.94779e-88		0.0426302	0	0.550175	4.69956	5.12826		0.0437222	0	0	3.46249	4.89915		18.826
OS01G0764800	9.19865e-88		0.0875242	0.0693258	0.215433	0.915823	53.7338		0.0216539	0.107376	0.076667	0.479382	15.7324		71.4394
OS11G0120300	9.30982e-88		0.816436	1.10217	22.7426	55.0828	30.5632		0.325719	0.412696	3.24384	55.9343	36.8599		207.084
OS11G0458500	1.45854e-87		0.110552	0.116649	0.405854	2.50252	15.8276		0	0.0227285	0.155233	1.61341	7.76021		28.5147
OS09G0506800	1.57427e-87		370.583	218.534	103.205	72.3106	74.8699		513.587	368.197	160.153	90.1714	89.9029		2061.52
OS12G0480100	1.67729e-87		15.0802	29.1759	216.555	167.218	7.25014		7.38698	14.0336	69.4149	163.098	6.39137		695.604
OS06G0685300	1.9302e-87		20.0748	3.04736	0.496263	3.21204	4.61457		34.6481	17.2895	1.99115	1.54587	3.19879		90.1184
OS04G0412700	2.04534e-87		11.8461	1.23929	0.525073	0.0784216	0.175705		8.14412	4.55049	1.14382	0.261395	0.021335		27.9857
OS08G0174500	2.54287e-87		0	0	0.0269381	0.234381	17.7601		0	0.0209026	0.0518839	0.099575	6.74641		24.9402
OS06G0254600	3.08226e-87		0.564289	0.919517	19.5173	171.796	910.111		3.43747	0.329529	1.15335	170.878	707.667		1986.37
OS01G0520500	3.29353e-87		0.021866	0.245355	0.946408	7.54151	36.9946		0	0	0.31259	7.61327	36.6986		90.3742
OS05G0467400	5.33051e-87		16.278	7.22187	3.18511	2.10281	1.10096		21.4394	11.0949	5.51505	2.5072	1.65916		72.1045
OS08G0438600	5.94363e-87		0.175048	0.146176	0.602053	4.35584	64.0946		0.0650161	0.148144	0.207117	1.87808	44.2223		115.894
OS10G0474600	6.99892e-87		0	0	1.86396	6.0507	3.7885		0	0	0.129613	4.93739	5.11945		21.8896
OS02G0132200	8.5588e-87		47.1943	33.9299	12.0285	8.67758	11.1571		57.2553	51.4059	24.6207	10.215	7.32918		263.814
OS04G0531900	9.0058e-87		0.921178	0.859024	3.41219	6.39655	16.1838		0.304092	0.735364	1.11038	5.29773	30.3565		65.5768
OS11G0693800	9.27104e-87		22.3488	90.1812	133.556	38.7726	9.70606		16.5011	30.3141	108.505	49.3587	14.3133		513.557
OS05G0493500	9.37759e-87		128.938	124.801	14.7131	3.27275	4.87558		62.4521	156.952	90.8771	4.39561	1.00929		592.287
OS05G0462200	9.79658e-87		0	0	0.0269381	0.314326	9.82351		0.0216539	0	0	0.219041	5.58661		15.9921
OS06G0110400	1.75109e-86		0	0.151923	7.705	5.52326	0		0	0	1.18135	5.04834	0.0225039		19.6324
OS02G0503500	1.77293e-86		1.0468	46.8872	142.653	26.9055	0.715663		0.348839	6.92342	84.4554	41.5503	0.193418		351.68
OS06G0473000	2.14311e-86		15.7898	5.40831	1.30398	1.73028	10.4743		29.8935	10.0293	4.66174	1.68758	6.44071		87.4195
OS01G0281600	2.48216e-86		0.896187	1.74173	4.56234	3.96828	22.7887		1.07022	2.10487	3.80369	4.57422	26.0756		71.5859
OS02G0661900	2.56823e-86		7.93516	18.0525	62.082	80.3777	37.5088		5.17572	8.53293	24.7524	67.6258	42.765		354.808
OS01G0939100	2.7766e-86		1.89706	3.98923	18.6412	25.6391	58.2031		1.60888	1.73121	4.922	27.1703	38.9499		182.752
OS05G0563000	3.69541e-86		0.370681	0.363782	3.1355	9.41018	44.1232		0.542121	0.105204	0.340334	6.63704	40.8774		105.905
OS11G0685700	3.90451e-86		10.0392	12.4549	60.7205	78.4301	20.1179		7.32251	9.59839	14.2803	81.0744	19.9731		314.011
EPlOSAG00000024226	4.2166e-86		0.065598	0.141644	1.20601	4.99991	3.62361		0	0.0212482	0.103349	3.40155	4.5475		18.1104
OS05G0515900	4.76388e-86		14.648	14.2697	66.4702	173.179	57.142		22.9678	13.7457	13.3637	127.208	60.99		563.984
OS08G0123600	4.8302e-86		0	0.998008	13.3766	17.6966	5.46306		0.044082	0.0861275	3.24768	17.7438	9.75744		68.4134
OS09G0420300	5.66005e-86		65.3375	44.6069	4.42147	0.948999	8.0228		50.2404	68.5814	37.0472	1.12028	1.45686		281.784
OS02G0599700	5.9497e-86		198.89	137.509	54.4635	59.9111	64.9473		246.09	209.271	96.1729	63.6868	65.2809		1196.22
OS12G0595600	7.02675e-86		22.2654	8.91595	4.32959	1.97178	4.8719		22.9371	18.3336	8.09771	2.37271	4.61812		98.7139
OS02G0520500	1.17821e-85		0.10933	0.0880106	2.54096	8.55492	474.298		0.022041	0	0.364668	1.29036	289.731		777
OS01G0800500	1.20196e-85		0.0864223	0.603383	2.36766	4.12544	22.0836		0.0216539	0.0857819	0.443458	4.17768	7.83981		41.8349
OS07G0588300	1.56316e-85		0.544868	0.421051	2.76428	14.3681	12.4981		0.303787	0.198636	0.488359	13.2498	11.749		56.586
OS04G0434500	1.6822e-85		54.9094	39.1663	21.5301	8.5626	1.97975		51.9719	37.8994	26.7962	10.4064	2.78184		256.004
OS06G0652550	1.6968e-85		0.237281	0.335144	2.23692	2.67528	19.7971		0.0874443	0.198636	0.445388	2.03913	24.0255		52.0778
OS07G0690800	1.71497e-85		9.77673	7.74178	1.43482	0.551576	0.843401		12.416	10.6014	4.75992	0.895717	0.578149		49.5994
OS06G0675700	1.7612e-85		0.755574	2.06313	5.07192	8.40375	24.9315		0.369359	1.14204	2.08539	10.6208	24.7941		80.2376
OS08G0442400	2.31929e-85		0.845482	4.76159	143.881	63.1904	0.127754		0.958152	0.825737	22.3731	81.9891	0.212181		319.165
OS06G0257450	2.45652e-85		87.7148	24.1953	12.6295	23.1723	20.996		177.868	53.2343	28.4884	26.8373	19.9802		475.116
OS06G0659100	2.54112e-85		21.6255	19.8555	12.9788	2.69697	0.301995		17.9155	20.8104	21.2675	4.73666	0.358426		122.547
OS12G0544600	3.28777e-85		0.372083	0.191396	0.773241	2.33372	10.2291		0.480889	0.109202	0.182558	3.08675	9.71238		27.4714
OS02G0207300	3.49009e-85		0.170581	0.24503	0.6309	2.08115	15.2769		0.413577	0.152141	0.10293	1.71193	6.23414		27.0193
OS07G0645500	3.75522e-85		6.87076	13.5895	90.9826	71.8733	25.4565		6.41398	7.08835	18.6461	63.7394	18.8685		323.529
OS09G0497500	3.77806e-85		0.13358	0.169069	1.13702	34.6512	217.796		2.04136	0.192812	0.128132	13.8593	274.203		544.311
OS03G0124500	4.9843e-85		0.112816	0.245355	0.773151	3.97124	20.4		0.32652	0.259863	0.620738	1.79301	23.5558		52.0585
OS12G0115500	5.98699e-85		0.0656582	0.0901142	0.68483	1.98634	596.463		0.044082	0.0212482	0.076667	0.862843	230.602		830.897
OS09G0499400	7.61546e-85		207.881	128.284	21.5575	35.6183	55.7921		198.031	214.156	89.594	26.076	52.5753		1029.57
OS11G0107700	9.48706e-85		16.7725	9.88822	3.37921	0.960447	0.413675		16.5199	12.3074	5.82798	1.2601	0.0872102		67.4166
OS03G0683800	1.04866e-84		120.498	121.422	96.4691	23.7083	3.67625		128.341	129.307	153.478	46.9539	4.68054		828.533
OS11G0523700	1.14057e-84		49.9056	40.5265	35.911	11.605	0.852498		50.2527	40.653	47.1623	17.1172	1.95522		295.941
OS03G0138500	1.14079e-84		54.3911	38.4797	8.51461	3.46289	9.68946		42.3407	47.5335	24.7525	3.30527	2.37894		234.849
OS02G0762100	1.56648e-84		0.392847	0.645617	3.67957	7.98936	24.3877		0.585314	0.66787	1.27134	6.51346	28.8154		74.9484
OS04G0609500	1.66944e-84		0.0644962	0	3.60712	10.7822	11.5094		0	0	0.133411	10.9718	17.9634		55.0319
OS01G0219500	1.8544e-84		4472.24	3945.3	180.353	79.9334	12.8447		2230.98	5984.51	2582.32	58.8187	6.16252		19553.5
OS04G0445700	2.30545e-84		4.19762	31.0252	107.951	222.391	339.637		4.28229	5.228	40.5862	389.486	427.917		1572.7
OS01G0191800	2.30673e-84		85.998	47.1861	10.0264	4.5029	9.54281		73.1454	67.3629	33.2599	5.65815	3.62525		340.308
OS02G0125600	2.40598e-84		68.7799	26.79	6.12817	3.38234	8.67127		77.7106	46.161	17.1714	3.50544	6.01641		264.316
OS07G0209100	2.60429e-84		17.7526	12.7693	13.3083	33.7005	158.972		11.2729	21.3609	15.7642	35.439	168.196		488.536
OS06G0727900	2.81543e-84		0.023028	0.123284	0.627173	5.53974	13.065		0	0.0212482	0.181078	3.66772	12.6205		35.8688
OS11G0464700	2.83291e-84		0	0	0.35781	3.21367	7.49033		0	0	0	2.06602	5.59929		18.7271
OS05G0549300	3.22818e-84		0	0.720929	1.09083	11.3063	13.7933		0	0.332489	0.95322	5.72955	26.6809		60.6075
OS05G0538250	3.3857e-84		0.0437922	0.445815	5.76089	12.2879	2.64162		0.0874443	0.0227285	0.706512	10.9863	3.72269		36.7057
OS10G0392800	4.23537e-84		0.0460561	0	0.0288463	0.34042	5.41982		0	0.0227285	0	0.0482076	6.78732		12.6934
OS01G0827200	4.23628e-84		53.8537	29.7703	14.0365	10.0843	15.0975		65.3421	47.5512	22.0681	11.0069	13.8482		282.659
OS07G0503700	4.48569e-84		0.0690841	0.917839	65.6122	75.356	2.71563		0.065376	0.065225	7.14951	66.5816	3.33222		221.865
OS12G0626200	5.35963e-84		11.5245	4.61743	0.359682	0.0260935	0.300225		8.48555	12.0977	2.3451	0.0492608	0.341828		40.1473
OS08G0512600	5.79045e-84		157.616	55.5416	16.4079	7.87167	23.8833		127.23	82.2581	38.6776	8.99219	9.84414		528.323
OS07G0474300	6.33997e-84		26.4344	17.0814	3.51587	0.7371	3.67393		17.3685	25.0843	12.6012	0.776531	0.881281		108.154
OS04G0269600	6.7755e-84		6.04413	8.68461	15.7369	20.2067	42.3904		8.19914	11.5004	14.752	32.8253	52.8022		213.142
OS01G0904400	7.52323e-84		92.2225	37.4255	12.4578	8.37063	18.5908		166.804	56.4793	26.3913	11.9852	14.3645		445.091
OS05G0228000	8.09644e-84		0	0.0726436	0.282702	0.705729	20.3557		0	0	0.0529457	0.0492608	11.7939		33.3128
OS06G0585950	8.10826e-84		0	0	0.136599	1.19867	8.57058		0	0	0.0252017	1.18415	8.63798		19.7532
OS01G0143700	8.21221e-84		0.17621	0	1.43334	17.4845	11.3312		0.240597	0.133411	0.20628	17.6923	20.8268		69.5247
OS01G0855000	1.0759e-83		77.5408	109.847	234.728	351.622	419.873		65.8223	68.6452	106.038	325.178	520.421		2279.72
OS01G0217000	1.58487e-83		0.875122	1.64441	5.00843	6.65029	36.8115		0.585701	0.667622	1.29822	3.26867	37.6516		94.4616
OS08G0113100	1.6945e-83		69.8071	79.6149	218.892	282.166	1446.89		57.5423	60.6428	98.2111	253.394	597.738		3164.9
OS03G0133850	2.37744e-83		0.370861	0.327294	0.742522	2.55759	53.4047		0.522981	0.386315	0.574582	1.4725	66.6579		127.017
OS10G0576100	2.48107e-83		67.8631	55.8478	30.8881	15.124	14.2769		82.9841	72.0121	46.21	15.1582	11.6475		412.012
OS04G0481200	3.4036e-83		47.0104	41.3868	14.8779	2.72731	1.10508		43.1397	35.03	28.9571	3.31447	0.732637		218.281
OS10G0141400	4.57383e-83		7.77677	1.459	0.134619	0.416396	1.27988		13.1793	4.92834	0.660131	0.679865	1.18582		31.7001
OS05G0427200	4.93239e-83		2480.68	1490.73	101.751	60.6343	367.502		2306.07	2741.62	1303.71	44.6946	182.242		11079.6
OS02G0578800	6.52037e-83		57.6575	53.5784	140.562	184.383	302.043		78.3207	47.401	63.0173	186.571	339.528		1453.06
OS07G0472900	8.89604e-83		0.15202	1.18996	12.5967	19.6672	7.116		0.130752	0.151007	2.41877	13.6788	9.61692		66.7181
OS07G0183050	9.04938e-83		6.99399	1.22772	0.0827045	0	0		8.65349	5.80637	0.65862	0.0275432	0		23.4504
OS12G0636100	1.19455e-82		37.7497	29.9895	6.92579	2.36637	8.46909		45.8315	34.0482	18.4508	2.84091	8.24741		194.919
OS04G0452700	1.39927e-82		0.0437922	0.0955356	0.107716	0.287029	8.64451		0.043335	0.0648793	0.129194	0.0251571	11.8345		21.2757
OS10G0180000	1.43619e-82		20.6443	32.8705	123.023	123.821	46.5593		21.1505	20.8829	42.0472	107.596	48.4098		587.004
OS01G0765500	1.7171e-82		46.517	18.6878	7.38968	10.9929	7.98835		55.9004	29.1688	13.2979	9.7395	6.41294		206.095
OS06G0681000	2.39047e-82		6.28871	16.2354	95.6733	68.2856	10.8431		4.22159	8.42932	27.5033	69.357	5.92404		312.761
OS02G0823500	2.43934e-82		0.400801	0.568449	19.5452	10.3011	0.367187		0.369163	0.21258	2.28929	9.85411	0.239127		44.147
OS04G0381000	2.44006e-82		132.543	84.9136	43.8795	44.9658	49.5266		144.174	108.878	68.3436	42.3953	47.2552		766.874
OS05G0411300	2.83617e-82		129.807	105.074	43.3399	39.5041	37.2399		103.951	136.811	106.309	43.342	31.1695		776.546
OS08G0398000	3.91709e-82		21.3093	23.312	67.9883	88.4252	39.5381		22.5353	20.4951	30.86	109.519	50.2804		474.262
OS02G0459600	4.18356e-82		25.9789	10.1019	2.35024	2.70995	2.45624		32.7301	19.7315	6.74585	3.30616	2.38262		108.493
OS06G0717200	4.76993e-82		7.37898	4.79361	1.05204	0.42235	0.0649		10.3323	6.72486	3.80824	0.537908	0.109714		35.2249
OS10G0514901	4.78051e-82		0.0622924	0.0759613	29.5732	99.9102	7.94922		0.0216811	0.0212482	1.13343	109.348	12.2713		260.366
OS12G0242800	4.82591e-82		0.111714	0.782977	50.7381	30.3592	2.83577		0.044082	0.0645336	3.2051	37.9133	2.87367		128.928
OS07G0225100	5.6731e-82		10.8682	11.9756	2.23497	1.60144	1.77744		9.04861	13.4797	8.89539	0.938873	1.09112		61.9113
OS01G0294700	5.86643e-82		0.021866	0.0220027	0.43668	7.00292	12.2524		0.0216539	0	0.131512	3.95597	17.2361		41.0811
OS12G0616900	6.25042e-82		141.78	247.821	471.299	173.702	54.1053		73.3941	157.832	343.199	225.934	40.4547		1929.52
OS10G0561500	6.76015e-82		41.7824	26.5613	7.04348	10.8956	12.9395		55.3693	40.2709	20.1161	9.76343	15.4535		240.195
OS02G0686700	8.06617e-82		1.08286	1.23662	2.591	6.1206	19.1956		1.97889	0.993747	0.597435	4.58416	20.4236		58.8046
OS04G0541100	1.09811e-81		22.4422	33.7409	74.9828	105.966	84.0944		22.7518	27.0647	43.2516	87.777	106.004		608.075
OS08G0128300	1.20224e-81		124.551	83.6641	48.0518	50.125	41.9485		139.181	106.616	61.8889	46.5309	29.1996		731.757
OS03G0118800	1.51612e-81		15.5385	65.1246	294.579	426.673	203.834		12.9886	17.8496	114.137	436.167	221.295		1808.19
OS05G0397900	2.11407e-81		130.615	78.3369	15.1746	10.4563	24.7755		112.271	94.9262	52.8503	11.1181	14.6713		545.195
OS11G0159500	2.18425e-81		1.22111	1.3786	1.85057	12.8545	32.3726		1.65415	1.21008	1.01991	8.6287	21.7551		83.9453
OS11G0224800	2.6904e-81		0.15196	0.692616	0.853965	3.72385	17.9149		0	0.128278	0.781249	1.63429	16.5472		42.4283
OS03G0297900	2.78003e-81		2.78768	7.70831	37.9301	39.3536	12.9301		1.46062	4.26426	11.2852	52.1935	11.2427		181.156
OS07G0163200	2.90648e-81		0.110612	0.337572	9.01929	16.0402	2.98102		0.195021	0.147701	1.26265	13.655	4.57667		48.3258
OS06G0553200	2.94093e-81		0.0667601	0.254086	0.4329	13.3612	1102.83		0.0649889	0.148835	0.206698	0.332373	619.921		1737.61
OS06G0221300	3.12881e-81		11.1689	7.27938	0.280794	0.103452	0.153776		4.92744	13.4751	6.92096	0.0550863	0.216389		44.5813
OS03G0777100	3.23597e-81		29.628	11.0404	5.59149	3.10223	3.07774		39.641	15.343	10.1809	3.253	1.88262		122.74
OS12G0605900	3.34208e-81		26.2373	10.1944	13.9724	56.1604	81.9821		32.3433	22.6149	7.07568	34.6979	73.3028		358.581
OS01G0695700	3.42496e-81		0.021866	0.0241062	0.0538763	1.20193	10.0552		0.0216539	0	0.0518839	0.183537	5.99735		17.6114
OS02G0564600	3.8908e-81		0.290249	0.217606	0.786858	7.12745	45.1373		0.282356	0.216577	0.284427	2.78668	18.2377		75.3672
OS04G0486900	4.31865e-81		43.001	23.0798	10.9941	10.5075	10.5906		49.7541	40.6907	23.3193	12.3766	9.2326		233.546
OS07G0676600	4.63239e-81		8.02775	5.08451	1.35777	0.340561	0.0862396		12.1133	5.46487	3.72365	0.340305	0.0630698		36.602
OS04G0392500	4.91543e-81		23.8893	6.26055	1.06371	0.132133	8.17702		32.9465	27.0976	6.59752	0.200762	2.03875		108.404
OS07G0190000	5.17824e-81		0.246336	0.471692	1.26562	2.78193	27.7246		0.109125	0.28042	0.492187	1.0904	10.5453		45.0075
OS11G0598800	5.22592e-81		132.516	55.0994	18.8686	38.0195	75.145		178.064	107.652	28.5585	28.404	77.8926		740.219
OS12G0233900	5.94941e-81		460.092	491.136	74.5242	30.2777	1.2568		318.671	514.479	396.591	27.8621	0.530275		2315.42
OS06G0624900	8.85865e-81		0.043732	0.146176	1.77749	4.1961	9.62189		0.0436949	0.12897	0.131318	3.37494	8.51429		27.9786
OS11G0559600	1.00661e-80		0	0.0506409	1.20227	5.1999	2.84768		0	0	0.185938	4.57226	6.03242		20.0911
OS05G0513200	1.04298e-80		128.228	63.3029	27.318	34.4836	54.0152		160.222	103.711	45.0249	31.1653	44.0691		691.541
OS03G0625933	1.05003e-80		0	0.0241062	1.7946	6.18491	3.22043		0.0657359	0.0227285	0.103768	3.97949	2.87192		18.2677
OS02G0309200	1.08418e-80		0	0.0253204	0.977369	9.42669	5.50479		0	0	0	6.61458	6.74909		29.2978
OS12G0589400	1.29677e-80		0.169479	0.734525	8.24362	12.4038	5.65593		0.152406	0.173735	1.44859	10.5606	5.64278		45.1854
EPlOSAG00000004132	1.30695e-80		0.021866	0	0.469343	4.44326	6.27897		0	0	0	2.50466	7.95122		21.6693
OS06G0678100	1.50127e-80		4.66087	2.39931	0.113459	0.157765	0.175407		3.83683	4.86708	1.95117	0.101961	0.0844049		18.3483
OS06G0608000	1.62433e-80		0	0.0253204	6.02321	30.7767	27.6043		0.044082	0	0.184263	43.1542	9.58434		117.396
OS02G0634700	1.70078e-80		3.48546	8.1772	30.3355	75.0828	139.728		2.75548	4.65455	12.6762	50.2072	111.312		438.414
OS02G0721100	1.70738e-80		0.0437922	0.0220027	0.307768	3.41636	7.18316		0.022041	0.0212482	0.104411	2.59569	8.55024		22.2667
OS01G0229600	1.71382e-80		1.39267	1.77457	3.41017	3.46782	19.7654		1.17663	1.42083	1.99669	3.29362	16.313		54.0115
OS07G0604300	1.76081e-80		0.959821	2.95501	43.2639	90.7701	59.6252		1.32771	1.00436	8.05871	86.5912	62.4302		356.986
OS07G0565800	2.01476e-80		18.808	120.42	2506.37	2936.02	1581.96		8.36504	27.5223	416.492	3053.26	2421.54		13090.8
OS03G0564600	2.03943e-80		0.515048	10.6305	102.016	16.0461	0.0225121		0.022041	0.527819	42.8055	27.598	0.105974		200.289
OS09G0103800	2.24826e-80		47.36	46.5172	14.9304	4.71091	1.7576		40.9914	36.9529	32.9024	8.12569	2.36713		236.616
OS06G0237400	2.56868e-80		0	0.0473231	297.236	354.023	5.99407		0.022041	0.0209026	23.2197	324.115	0.397823		1005.08
OS01G0357200	4.11806e-80		0.0644962	0.0693258	5.50604	20.712	3.00941		0	0	0.185519	16.2837	6.00348		51.834
OS06G0102100	4.37506e-80		3.08217	1.82706	1.77133	4.41536	64.0882		2.24239	2.78919	3.32809	3.48155	66.8949		153.92
OS02G0159300	5.4491e-80		0.0644962	0.789698	16.8788	37.0742	4.95909		0.0657359	0.0843015	2.30357	26.1078	7.6762		96.004
OS06G0188600	5.72181e-80		7.39545	8.32325	22.3987	42.5309	13.4594		9.43782	7.89946	10.8779	55.817	16.6964		194.836
OS03G0780200	6.15884e-80		5.86035	4.63118	1.92542	0.265328	0.15173		3.83866	5.75217	4.43851	0.441492	0.0225039		27.3273
OS07G0570100	9.53026e-80		41.1568	44.4427	55.4524	81.0358	170.091		58.5183	33.6588	36.7419	84.9041	211.896		817.898
OS01G0605700	9.59147e-80		2.05939	0.211295	7.82559	74.8299	61.8295		8.81324	0.246708	0.290992	71.2961	59.043		286.446
OS12G0442800	1.03061e-79		22.6952	25.244	20.7337	30.3953	74.5673		16.5785	20.0544	18.1833	21.1825	116.739		366.373
OS12G0158300	1.25155e-79		9.52229	7.32227	15.2246	48.2085	27.848		13.3664	6.66695	6.75245	51.1825	37.0402		223.134
OS07G0419300	1.39292e-79		2.53484	1.58382	0.803941	3.31763	93.0582		1.938	2.3116	1.46726	0.815968	57.8082		165.639
OS07G0540366	1.39447e-79		24.1778	19.8878	6.91462	4.5618	6.48445		44.7038	25.6845	13.6696	5.53577	6.70888		158.329
OS03G0745700	1.67692e-79		0.0886862	0.0253204	0	0.0260935	13.8079		0.0653488	0.105204	0.0533643	0	1.56073		15.7327
OS07G0582850	1.89014e-79		0.0633943	0.480988	0.609758	6.36078	46.8939		0.0653488	0.203077	0.493218	3.54236	56.868		115.581
OS07G0229100	1.94097e-79		22.1649	11.3712	5.78161	3.49508	4.74439		30.9821	21.9293	9.54615	4.74437	4.5665		119.326
OS03G0761900	2.26592e-79		31.6698	35.6576	72.9913	142.17	103.508		35.3343	26.9303	44.9927	153.28	114.033		760.568
OS09G0491612	2.4842e-79		4.24307	0.880037	0.194237	0.1561	0.347012		35.3694	0.845673	0.337148	0.0985217	0.279225		42.7504
OS11G0116200	2.67098e-79		0.330374	0.217931	0.194291	0.132133	382.824		0.108738	0.108856	0.105248	0.206588	119.932		504.16
OS04G0479000	3.30346e-79		25.2339	7.58525	1.41564	1.4111	4.37954		40.3962	11.1093	4.50561	1.63196	4.11496		101.783
EPlOSAG00000036912	4.4895e-79		7.61417	7.09434	2.35207	0.0521871	0.0225121		5.20339	9.1664	6.32653	0.216906	0		38.0485
OS10G0458300	4.51034e-79		1.56701	1.09919	2.64882	14.5695	22.8379		2.58993	1.92513	1.14678	12.5086	16.3173		77.2102
OS06G0708400	4.55965e-79		1.08941	1.38248	1.42903	5.26764	65.2265		1.06609	0.912406	1.45876	2.88044	3.67938		84.3922
OS04G0483500	7.40202e-79		112.092	139.491	1335.04	1522.36	145.284		83.3549	86.9021	247.055	1488.9	149.762		5310.24
OS12G0467200	8.23993e-79		0.0415283	0.413534	1.56766	4.93759	4.16413		0	0.126452	0.517807	3.76305	6.64208		22.1738
OS07G0408500	8.39677e-79		13.5912	12.2671	4.31586	0.957719	0.239142		12.7129	10.2952	7.30249	1.21433	0.0208674		62.9168
OS11G0208100	9.22136e-79		0.635818	0.637443	0.904043	1.36908	11.913		0.696212	0.754095	0.574357	0.560399	6.60969		24.6541
OS11G0530600	9.22937e-79		0.176271	5.62525	356.229	400.491	42.469		0.0436949	0.106241	49.0062	442.02	38.8631		1335.03
OS01G0109500	9.70606e-79		14.8776	4.14645	1.38102	1.10039	3.6964		28.2107	13.0538	3.93981	1.39279	2.47176		74.2706
OS03G0119900	1.07937e-78		171.063	52.1164	17.1854	6.99482	23.7811		215.341	70.8831	42.8532	8.81067	21.8145		630.843
OS04G0497300	1.16171e-78		0.540131	0.0440053	0.109661	0.444794	37.1985		0.760339	0.0439768	0.0529457	0.076804	19.1858		58.4569
OS05G0108100	1.37291e-78		233.558	128.583	37.5748	48.2728	52.0271		243.708	191.361	107.529	49.997	44.6594		1137.27
OS11G0239200	1.3894e-78		0	0.0494267	3.98372	19.4538	5.0965		0	0	0.0252017	15.4858	8.79665		52.8911
OS02G0667500	1.51728e-78		0.216517	0.260397	1.3772	3.05837	24.7188		0.587168	0.409487	0.363412	2.45085	7.4472		40.8894
OS08G0121975	1.55483e-78		0.309731	0.0494267	0.0557844	0	0		6.75233	0	0.0781474	0	0		7.24541
OS09G0518266	1.55743e-78		0.021866	0.0967498	0.0269381	0.155178	9.15375		0.0866973	0.0209026	0.0756052	0.0964151	6.58334		16.3174
OS04G0499100	1.67042e-78		30.4552	47.7233	9.71464	6.08399	2.39722		20.104	32.8229	35.3385	7.44153	3.07235		195.154
OS03G0140400	1.79175e-78		0.0841584	0.0440053	0.0538763	0.520168	7.61467		0.0433077	0	0	1.21219	14.0727		23.645
OS01G0358100	2.03654e-78		1.10701	1.34487	7.43463	7.91001	20.3575		0.565209	0.952633	2.81613	7.78239	18.1916		68.462
OS10G0506200	3.01676e-78		0.389542	1.79887	49.1567	39.637	42.6045		0.522785	0.0648793	10.1291	36.8655	49.6107		230.78
OS04G0284600	3.18822e-78		50.1404	36.96	19.9625	13.6605	17.397		61.2793	48.3119	28.5451	13.56	17.7321		307.549
OS01G0759100	3.62583e-78		1.6531	1.54159	6.95523	16.1886	12.761		1.95846	2.25372	2.18346	12.1831	12.7035		70.3818
OS03G0221200	4.07605e-78		5.02354	14.3403	50.92	77.6562	29.4692		2.93457	2.57846	12.8048	57.6207	44.6035		297.951
OS04G0664400	4.41851e-78		14.9494	11.761	3.24065	1.71848	0.368359		19.0823	10.4602	7.35288	2.04589	0.523027		71.5022
OS07G0100600	4.69887e-78		46.2352	22.0521	6.65655	7.26363	1.61756		47.8812	41.3277	24.6961	6.40003	1.34428		205.474
OS04G0625100	5.20086e-78		21.4844	8.11908	1.60588	2.7594	5.29609		36.6664	12.7323	5.79978	2.22679	5.61782		102.308
OS04G0537100	5.50938e-78		60.6493	26.7424	5.54296	2.91026	7.91043		50.4896	52.7232	25.7137	1.78948	7.12232		241.594
OS08G0398300	6.35199e-78		5.24798	9.0548	37.049	120.226	73.7069		5.28075	7.46196	9.63287	147.622	142.644		557.926
OS09G0483400	6.91175e-78		351.319	129.408	23.5602	32.9106	36.1307		465.956	244.714	71.8751	22.1246	14.4332		1392.43
OS02G0734600	7.58093e-78		2.98068	4.92807	6.21064	27.0326	181.121		3.43034	2.66733	5.38638	6.34399	195.112		435.213
OS04G0683600	7.64306e-78		41.9463	41.0042	79.0502	86.6722	192.871		57.5962	37.7948	51.0192	91.4415	173.881		853.277
OS03G0325900	7.7581e-78		0.0415283	0.0220027	5.69787	20.7252	3.28338		0	0	0.289706	15.9339	5.88284		51.8764
OS11G0267400	8.46066e-78		12.4514	7.68126	11.3042	49.649	48.9905		18.8409	10.0179	4.57004	37.4291	51.7893		252.724
OS05G0459400	1.17051e-77		41.586	26.2446	8.51849	4.72438	6.40824		39.8467	30.162	18.6026	5.27061	3.07685		184.44
EPlOSAG00000051124	1.39762e-77		10.1975	4.18722	0.682706	0.296134	0		11.5286	4.3373	2.26672	0.443599	0.0651739		34.005
OS04G0528200	1.4541e-77		1827.91	1633.56	101.236	5.09906	2.20195		1006.18	2286.8	1255.41	3.20801	1.72644		8123.33
OS03G0731800	1.54469e-77		763.128	505.048	23.6543	1.2444	0.749885		524.381	841.889	419.957	1.08425	0.526768		3081.66
OS03G0782300	1.5601e-77		0.349856	0.844523	0.394307	0.105437	3019.65		0.326575	0.105895	0.204575	0	1192.63		4214.61
OS01G0919200	1.66756e-77		0	0	0.0288463	0.0256326	117.243		0.022041	0	0.0262635	0.0275432	0.064005		117.438
OS03G0773000	1.71695e-77		104.994	77.2578	33.2664	24.5382	26.3747		100.636	111.099	72.5375	17.9162	18.6854		587.306
OS01G0948200	2.05315e-77		0.501196	0.891444	3.45254	4.14134	22.2372		0.542617	0.736401	1.24589	3.01305	37.8491		74.6108
OS05G0494200	2.47257e-77		4.68199	5.48032	15.7677	28.1066	38.2414		7.07578	5.03161	6.43242	17.4323	65.8369		194.087
OS09G0361200	2.77068e-77		1.49739	6.06006	35.1057	81.694	19.4519		1.74159	1.89594	13.291	70.6433	18.2994		249.68
OS03G0195450	2.86674e-77		6.87076	8.76009	6.84707	9.73586	50.9275		3.73047	3.29207	4.94974	5.1515	58.2871		158.552
OS01G0141900	3.71319e-77		46.0807	61.1555	181.471	190.089	33.6093		43.5189	43.5278	70.0736	191.547	37.9144		898.987
OS07G0557100	3.83683e-77		16.3076	18.8059	66.4773	585.313	401.847		15.6425	16.8868	15.8375	786.182	585.285		2508.58
OS01G0711900	3.87152e-77		0	0.0253204	5.36075	16.0692	0.721234		0	0	0.290349	14.4138	1.87122		38.7519
OS11G0282800	3.98385e-77		0.279971	0.355043	0.911694	1.18232	12.228		0.564876	0.390411	0.339047	0.78657	8.31661		25.3546
OS09G0418000	4.13455e-77		4.43864	4.5104	5.44888	4.51833	16.6409		2.55002	2.44441	3.68377	2.98259	33.218		80.436
OS01G0337500	4.2995e-77		0.264836	1.60448	69.2054	60.5331	23.3611		0.217368	0.065225	7.36436	65.3439	10.3446		238.304
OS03G0329200	4.49269e-77		81.0437	65.1988	19.8149	9.81721	4.07033		88.2688	67.0488	50.3496	13.2065	6.03014		404.849
OS09G0530200	5.33611e-77		0.0863622	0.182657	0.163465	0.758518	61.23		0.0649616	0.0421508	0.10293	0.199429	4.51928		67.3497
OS03G0431600	5.99125e-77		0.0633943	0	0.109661	0.208287	4.80427		0.0657632	0.0861275	0.0266822	0	17.6208		22.985
OS02G0535400	7.12644e-77		34.8323	36.5031	107.602	153.346	73.9234		30.2493	31.1284	43.8493	132.421	72.5718		716.426
OS04G0379800	7.44044e-77		52.1758	23.1596	6.21634	4.47448	19.8852		69.9111	30.594	15.0192	3.13238	13.3934		237.961
OS09G0512000	8.14481e-77		3.66878	5.92315	41.9939	32.4681	14.8022		3.66092	3.29248	13.2781	33.1471	12.6893		164.924
OS09G0364100	8.49821e-77		0	0.0253204	0.0538763	0.520309	22.6985		0	0	0	0.482262	9.47005		33.2503
OS01G0871600	8.7022e-77		0.0863622	0.400263	3.8583	5.87397	5.30393		0.043335	0.240095	0.861102	4.42994	5.50296		26.6003
OS01G0759900	1.04255e-76		176.73	125.497	51.3056	24.0546	3.73061		132.348	140.834	79.9684	22.9995	3.92738		761.395
OS11G0150200	1.40956e-76		43.0724	26.5398	14.4061	7.37171	12.3287		39.8384	43.8495	30.4859	9.14402	12.473		239.509
OS01G0848200	1.90389e-76		30.869	27.4364	53.3422	507.351	494.49		22.0815	14.9113	13.9697	605.294	592.382		2362.13
OS02G0211000	2.42006e-76		4.02446	3.29766	5.01036	9.40352	50.4641		2.305	2.56889	2.87156	6.26138	45.9279		132.135
OS04G0520800	2.784e-76		0.021866	0.0253204	0.357774	2.70155	3.47421		0.0436949	0	0	1.73947	3.71357		12.0775
OS01G0234200	3.09044e-76		0	0.0714293	0.354012	2.79412	12.2757		0.0216539	0.0209026	0.0781474	1.6534	7.6319		24.9012
OS01G0739200	4.8514e-76		29.4025	57.3503	421.269	345.819	69.7223		24.8043	17.5786	104.353	311.467	84.7921		1466.56
OS08G0202300	4.98252e-76		1.40799	0.699816	3.37949	7.75811	10.314		2.0021	1.04754	0.65376	7.47006	10.5622		45.2951
OS12G0107700	5.57454e-76		13.8346	7.78014	2.13485	0.6596	0.436478		11.3456	9.89129	5.24364	1.01221	0.496549		52.835
OS05G0195000	6.17804e-76		0.0875242	0.0943214	0.269327	1.91931	23.7132		0.08667	0.129759	0.158837	1.12665	10.6892		38.2748
OS03G0788600	6.74403e-76		41.5194	49.891	141.207	202.962	77.6511		34.2723	33.8185	48.382	196.183	89.0809		914.967
OS05G0480800	1.11653e-75		15.4761	16.3732	0.701985	0.103452	0.0423879		8.38386	27.0211	11.0656	0.0826295	0		79.2503
OS09G0499500	1.16752e-75		73.88	47.4406	7.31051	10.4365	17.4254		68.4039	85.0483	35.4324	7.30355	11.1414		363.822
OS01G0550300	1.21747e-75		31.8133	76.4638	122.53	407.353	232.617		21.0487	29.7789	43.1316	291.636	300.34		1556.71
OS03G0738700	1.37521e-75		0	0.123284	4.28967	13.2148	12.9473		0	0	0.423535	15.8126	14.7661		61.5774
OS01G0825000	1.41209e-75		0.268323	2.64981	91.6643	49.401	4.72544		0.26037	0.154313	13.1884	47.0066	4.2546		213.573
OS01G0770000	1.45679e-75		7.87743	2.56572	0.96926	0.210093	0.0663638		11.7006	4.84223	1.1343	0.162873	0.021335		29.5502
OS08G0510300	1.66777e-75		0.146451	0.141644	0.217413	26.8655	179.95		0.0216539	0.148835	0.132574	7.52861	119.637		334.789
OS01G0232000	1.87504e-75		0.652114	1.30263	0.980969	3.19758	55.6321		0.4768	0.417926	0.543652	1.14837	16.1256		80.4778
OS07G0183100	2.1507e-75		4.57573	0.895659	0	0.0256326	0		5.60032	3.87358	0.395597	0	0		15.3665
OS01G0567500	2.2996e-75		0	0.0440053	0.0557844	7.46257	189.597		0.022041	0.0227285	0.052527	0.0492608	106.439		303.745
OS01G0679600	2.54909e-75		3.93889	7.89177	34.1454	23.4914	32.8167		3.15251	4.64809	10.6975	21.4987	21.3921		163.673
OS12G0566000	2.68705e-75		62.711	40.4766	24.5042	27.9217	366.734		78.7579	71.2185	55.5744	33.9549	340.724		1102.58
OS11G0582500	2.78849e-75		2.50765	12.0895	2342.11	6423.41	6915.98		2.65183	1.11045	103.619	7019.59	9799.43		32622.5
OS11G0685400	2.84589e-75		6.20685	7.82786	51.6053	52.4063	7.47677		5.42566	8.22706	11.4517	45.5745	9.83115		206.033
OS01G0962300	2.95125e-75		0	0.24414	16.0589	19.8151	0.628549		0.022041	0.0648793	2.13029	17.0186	1.06476		57.0473
OS09G0314500	2.96696e-75		159.291	160.424	84.1501	27.5482	5.03716		65.5464	194.398	152.474	30.3028	6.83011		886.003
OS03G0381000	2.98916e-75		6.33709	5.97917	0.521329	29.1629	192.681		2.95086	7.62575	5.82893	9.69676	62.9758		323.76
OS06G0651300	3.07343e-75		2.16878	2.1254	3.0101	3.08884	28.368		2.02514	1.54454	2.18452	3.41193	15.1165		63.0437
OS11G0461000	3.41147e-75		0.107186	0.627807	0.896276	3.30875	17.0268		0.218169	0.0645336	0.159674	1.60229	20.7713		44.7828
OS01G0974100	3.50619e-75		0.345629	0.780951	0.91362	1.1792	52.4436		0.521683	0.417137	1.09004	0.896519	15.9097		74.4981
OS11G0631100	3.5595e-75		0	0.299313	11.0651	11.9877	0.234459		0	0.0227285	0.944752	10.1518	0.306872		35.0127
OS02G0136400	4.05732e-75		28.2455	10.015	0.91164	1.23089	1.35736		39.1517	24.517	4.8106	3.66081	1.06406		114.965
OS01G0835900	4.39312e-75		216.086	96.4499	52.3414	29.7873	52.0751		316.545	132.332	88.1286	32.599	53.8314		1070.18
OS03G0632666	4.41662e-75		0.0207641	0.0253204	2.30997	3.62569	2.32908		0	0	0.158	3.53292	1.89922		13.901
OS08G0139200	4.66627e-75		24.6066	28.9892	106.23	103.837	35.7352		23.1447	21.4561	35.9276	82.9573	33.2402		496.124
OS06G0316300	5.12534e-75		0	0	0	0.0260935	3.24238		0.0216539	0	0	0.0516469	2.22579		5.56757
OS10G0506100	5.21015e-75		0.307587	0.291139	1.93301	3.04953	13.0488		0.304785	0.387352	0.524178	3.41408	12.9939		36.2544
EPlOSAG00000004398	5.22574e-75		0.0207641	0.124174	3.64088	7.04167	3.2497		0	0.0436311	0.634511	4.86696	5.69375		25.316
OS08G0281500	5.72918e-75		0	0.324634	11.4157	14.4843	2.67846		0	0.0227285	1.21627	13.9995	7.67421		51.8158
OS05G0425000	7.61361e-75		18.5789	16.0981	9.9707	3.92326	1.74675		19.1101	15.0279	13.7912	6.67135	1.5426		106.461
OS01G0730100	9.72962e-75		2.32211	1.87496	8.15433	39.9041	22.8828		3.35397	1.98019	1.9831	27.668	26.298		136.422
OS05G0268500	1.18842e-74		0.347713	0.910314	34.3817	39.8258	2.8726		0.30401	0.240095	4.15675	37.0676	1.96072		122.067
OS07G0183700	1.28369e-74		5.23482	1.29512	0.523147	0.29082	0.0435604		6.3764	4.12318	0.707543	0.0964151	0.0225039		18.7135
OS01G0567600	1.63157e-74		0.2918	0.272779	26.0945	256.424	54.1658		0	0.0209026	0.448124	257.137	90.4208		685.276
OS10G0479001	1.76098e-74		2.6061	4.2738	7.06304	10.845	28.8653		2.02655	2.93006	3.86012	7.66138	22.0413		92.1727
OS03G0758300	1.89098e-74		74.6542	90.1906	226.045	81.8303	12.9085		71.2678	73.2924	136.716	79.6121	15.7953		862.313
OS02G0521500	1.91909e-74		15.7423	19.5008	0.932701	0.0256326	0.236789		10.4593	27.7366	13.048	0.0241038	0.107376		87.8137
OS06G0634600	2.00298e-74		162.173	100.473	42.5831	51.282	71.1596		179.611	163.449	82.6364	46.2682	62.2311		961.867
OS07G0151100	2.21748e-74		1.61758	0	0.0269201	0.0260935	0		17.4428	0.0909142	0.076667	0.0275432	0		19.3086
OS01G0675400	2.68215e-74		0.989309	7.60777	17.0079	12.8561	0.106705		0.0866428	1.59195	8.66333	10.5713	0.0900156		59.571
OS01G0272600	2.7293e-74		25.3959	9.61527	2.98321	3.57663	9.61133		32.8902	17.9754	6.86062	2.43734	6.561		117.907
OS06G0622000	2.73858e-74		180.933	563.796	94.5377	19.1047	28.0323		99.6555	239.155	383.77	26.6437	23.5293		1659.16
EPlOSAG00000012330	2.83152e-74		0.0207641	0.116649	1.06375	5.10063	3.09359		0.0216539	0.0227285	0.0252017	4.12876	4.90833		18.502
OS09G0538000	2.93438e-74		70.9986	24.7607	3.2653	0.987753	0.543759		27.2171	5.22208	0.544684	0.0974684	0.429038		134.067
OS02G0135000	3.21003e-74		0.043732	0.213399	0.442351	2.68763	395.701		0.022041	0.0436311	0.493892	0.0241038	157.091		556.763
OS05G0237800	3.29915e-74		0.361805	0.0473231	3.85942	68.4962	34.3062		0.238193	0.107721	0.103349	41.0648	49.5442		198.129
OS06G0152600	3.34856e-74		163.856	407.726	215.942	21.3561	7.3665		85.2412	229.582	529.398	23.4266	8.02926		1691.92
OS01G0233100	3.46307e-74		8.19283	5.62633	1.59054	0.579937	0.192355		7.06595	6.734	3.60128	1.02733	0.303132		34.9137
OS03G0150700	4.68144e-74		0.974715	1.37916	5.31415	10.4211	7.72282		0.808075	0.824354	1.22345	9.3429	7.97834		45.9891
OS01G0863500	4.86628e-74		18.681	14.2354	23.6367	7.99107	0.472129		23.3192	19.0706	14.4486	10.1494	0.848663		132.853
OS10G0434200	5.69984e-74		0.0207641	0.277311	8.76469	9.76741	0.0420966		0	0.0421508	1.63539	9.32127	0.153085		30.0242
OS03G0783100	5.75301e-74		0.857311	7.81632	76.514	19.9473	0.412502		1.0417	0.740842	23.382	24.5532	0.818211		156.083
OS06G0286228	5.76679e-74		0	0.0726436	0.0538763	0.054313	44.9342		0.0216811	0	0	0.0516469	2.9883		48.1767
OS01G0513900	5.92253e-74		200.759	84.7878	8.8394	3.48469	12.0824		215.272	152.888	51.9809	4.39456	3.17067		737.66
OS04G0208400	6.07034e-74		27.6577	11.5466	6.96638	5.29923	3.15349		36.691	18.7631	8.03554	4.35825	3.32305		125.794
OS01G0812600	6.10563e-74		0.192387	1.10041	8.2823	4.40958	0.0420966		0	0.0439768	2.30837	3.98981	0.0663428		20.4353
OS01G0640000	7.23921e-74		0.0668202	0.230869	3.30851	5.93598	3.80457		0.108324	0.191332	0.155876	6.62171	3.58439		24.0084
OS09G0560600	7.6232e-74		4.1527	4.83397	6.3071	7.7847	38.104		5.20099	4.63089	5.7624	7.27648	27.467		111.52
OS08G0421300	8.50662e-74		0.24866	0.172386	5.75556	15.9337	9.16976		0.347013	0.236789	0.286326	12.0103	13.5738		57.7343
OS01G0264400	1.00664e-73		49.5355	44.5774	11.7589	5.78556	3.52479		23.4405	52.2227	43.7563	3.9658	4.9102		243.478
OS07G0151200	1.2143e-73		10.9329	4.74881	80.2484	178.546	50.0709		23.3704	4.29717	16.3892	183.114	88.1117		639.829
OS06G0671800	1.34313e-73		82.3343	51.8607	19.689	10.3922	7.32653		56.9072	54.7849	33.3403	13.0332	4.24835		333.917
OS01G0909150	1.36172e-73		4.98966	1.28153	6.24234	42.3507	34.272		9.26464	2.18139	1.0445	30.3548	23.8481		155.83
OS10G0548600	1.43323e-73		0.043732	0	0.0269381	0.0260935	324.626		0	0	0	0.0778573	1.32674		326.128
OS04G0382900	1.43554e-73		0.0668202	0.226662	1.30613	1.27755	14.7201		0.0870844	0.0227285	0.158194	0.951326	18.162		36.9786
OS07G0119600	1.45335e-73		0.0633943	1.00544	8.49548	6.94549	8.14836		0.043335	0.107376	2.47957	6.18084	5.09567		38.5649
OS06G0136600	1.61527e-73		6.58671	11.5824	59.4472	37.4259	11.7088		3.42248	4.36461	15.3221	40.312	32.1026		222.275
OS12G0433500	1.74672e-73		95.3152	50.2876	11.3072	9.14445	32.9888		130.173	65.8016	31.7758	9.10367	22.8459		458.743
OS06G0110000	1.7499e-73		2.58756	2.4811	2.76378	5.5575	179.96		3.44303	2.52141	5.46099	6.1631	38.1777		249.116
OS01G0280500	1.81579e-73		0.708597	2.39561	41.4197	49.2906	2.60776		0.0436949	0.547932	6.78535	41.6839	4.91376		150.397
OS11G0604500	1.85411e-73		0.0426302	1.60327	22.7306	17.3391	6.5116		0	0	5.13091	12.5832	4.92493		70.8663
OS10G0498900	1.87272e-73		117.655	57.9967	11.392	4.26076	13.7262		90.6679	89.019	39.5151	5.36679	5.2138		434.813
OS08G0140600	2.1642e-73		0.021866	0	1.34062	2.42614	2.86816		0	0.0227285	0.0777288	1.87985	2.93663		11.5737
OS01G0245532	2.56803e-73		3.31803	0.49006	0.0557844	0.0521871	0		6.12419	3.4526	0.369977	0	0		13.8628
OS03G0814600	2.81237e-73		10.242	2.40894	0.500061	0.603622	1.53479		13.9954	5.65724	1.41406	0.482542	1.13613		37.9748
OS06G0502800	3.65978e-73		0.155506	0.0955356	0.411668	3.6141	6.04645		0.370215	0.0839559	0.128132	3.92205	4.09176		18.9194
OS06G0157000	3.75926e-73		157.68	31.5858	5.97763	6.38343	3.06832		117.019	69.6114	20.0125	5.33984	3.23134		419.91
OS01G0187900	3.86362e-73		3.68297	2.67451	2.8967	9.7532	52.9212		3.70221	3.0154	3.37286	5.4093	61.9106		149.339
OS11G0698567	4.38636e-73		8.64853	14.1842	40.6985	29.4768	0.725008		5.48446	10.9707	11.9991	22.4674	0.411209		145.066
OS11G0558300	4.61429e-73		86.4386	178.329	808.942	1100.03	384.25		61.8602	72.7873	242.923	1085.46	564.654		4585.68
OS04G0392300	4.61429e-73		39.1576	9.39938	0.694407	0.314928	9.4202		49.2218	35.6442	7.33629	0.199709	1.65004		153.039
OS12G0119800	4.86276e-73		1.25167	1.31235	2.84453	9.4694	42.8996		0.934928	1.1415	1.92536	6.52968	48.9229		117.232
EPlOSAG00000037909	4.97342e-73		4.11192	1.68842	0.25193	0.0271565	0		6.32364	1.55883	0.475225	0	0.0635374		14.5007
OS10G0424100	5.17362e-73		0	0	3.99705	7.39643	0.132145		0	0	0.31745	4.70066	0.112519		16.6562
OS04G0616266	6.01842e-73		0.065598	0.374061	7.83981	3.86272	0		0	0.0212482	1.56446	4.65162	0		18.3795
OS02G0761100	6.72482e-73		102.661	56.0656	33.882	30.3263	20.5755		122.821	72.1244	37.5256	27.5724	17.8857		521.439
OS06G0714800	7.4282e-73		0.407922	1.53837	2.80806	1.27588	14.8326		0.238716	0.517554	2.30358	1.40865	20.9805		46.3118
OS10G0200700	7.52269e-73		0.681814	0.96353	3.47937	4.31333	10.9134		0.435259	1.17605	1.77409	3.85795	13.8542		41.449
OS04G0428950	7.84071e-73		43.1559	42.3373	160.985	230.686	36.6579		51.0926	41.731	61.3355	202.937	40.9911		911.909
OS03G0672400	7.85542e-73		95.3743	75.1364	9.47814	3.20532	4.5522		75.1159	106.938	52.0033	4.45464	1.56236		427.821
OS02G0260200	7.95582e-73		132.62	81.1917	17.8896	20.0929	23.3553		114.709	148.198	104.423	19.2752	20.8522		682.608
OS10G0420400	8.66782e-73		0.171743	0.847299	27.2727	10.3508	0.107288		0.08667	0.196118	5.26231	13.1543	0.128945		57.5781
OS11G0458600	9.3461e-73		0.0415283	1.07729	22.3398	10.3644	0.0420966		0	0.0212482	5.72528	10.5876	0		50.1993
OS06G0256000	1.04777e-72		31.3096	13.5189	3.97756	2.39183	3.68646		36.3632	16.2418	10.4676	2.64099	2.06265		122.661
OS11G0621000	1.05205e-72		3.60833	4.47046	9.74749	8.614	35.0732		2.39551	1.9624	2.92448	6.59738	36.2222		111.616
OS01G0609300	1.19522e-72		53.5556	70.7361	482.443	596.88	38.4964		65.3716	40.1373	110.176	639.682	43.0926		2140.57
OS11G0679700	1.36638e-72		3.73795	1.6673	2.47726	1.63271	1.12286		44.5063	1.64296	1.85816	2.23562	0.481059		61.3622
OS09G0558600	1.4452e-72		0.065598	0.0494267	0.353958	3.18555	6.75887		0	0.0227285	0.0504034	2.14332	4.70714		17.337
OS09G0280500	1.56864e-72		0.706393	1.07929	4.7435	9.82465	12.4374		1.45821	0.922946	1.07012	9.34331	15.1879		56.7737
OS06G0214850	1.59995e-72		30.8618	154.04	163.203	35.3171	32.0861		12.7835	37.653	209.461	36.9128	30.0095		742.328
OS06G0534800	1.64694e-72		0	0	0	2.26936	32.039		0.022041	0.0212482	0.0252017	0.42163	30.1444		64.9429
OS04G0607150	1.71958e-72		0.127951	0.410541	30.725	64.9989	2.11542		0.022041	0.0861275	2.68112	54.9469	3.67913		159.793
OS04G0194466	2.57962e-72		0.0875843	0.115435	2.16417	4.8715	4.44209		0.0216811	0.0421508	0.105891	4.71383	9.66837		26.2327
OS06G0297700	2.58312e-72		16.4539	9.38376	2.93492	2.6301	3.32393		21.3142	16.3976	6.17381	3.44924	3.70492		85.7664
OS08G0519400	2.61167e-72		75.1023	139.079	622.918	379.507	75.0611		68.4886	83.6362	260.491	448.772	75.0094		2228.07
OS10G0320100	2.94171e-72		0.221044	0.145287	0.221139	0.654426	10.9636		0.043335	0.0861275	0.0252017	0.126065	5.05493		17.5411
OS08G0384100	3.05849e-72		1234.17	644.229	92.8869	111.739	209.263		1440.66	1243.98	438.266	83.6315	188.313		5687.14
OS05G0489800	4.69094e-72		25.5827	18.6566	5.12191	3.37565	4.13638		20.3194	26.6627	13.4825	3.51864	4.21076		125.067
OS04G0273100	5.11348e-72		0	0	0.0269381	0.910649	12.9069		0	0	0.103992	0.225919	11.7091		25.8834
OS05G0289100	6.22771e-72		0.0460561	0.0473231	31.0921	62.8786	7.35552		0.0436949	0.0209026	1.37273	43.691	4.74085		151.289
OS01G0913600	6.54729e-72		0.021866	0.0253204	0.140397	0.501515	115.432		0	0.0436311	0.0262635	0.678783	0.685058		117.555
OS09G0452700	6.79098e-72		1.90433	0.889348	1.46973	18.6189	41.5142		2.65459	1.65428	0.47355	6.22541	36.3757		111.78
OS01G0827800	7.16912e-72		11.9628	3.75316	0.136581	0.366053	7.19217		10.7693	11.0546	5.04913	0.521484	3.97099		54.7762
OS12G0568500	1.10217e-71		0	0	0.171169	0.366372	7.26509		0	0	0.0529457	0.512751	9.41229		17.7806
OS11G0623200	1.12576e-71		0.277767	3.20612	36.3474	25.2162	5.32966		0.173727	0.195675	9.68856	22.9346	5.47648		108.846
OS01G0806200	1.12649e-71		29.2763	51.4693	145.307	155.156	128.381		21.1273	34.6263	86.7515	170.482	155.939		978.515
OS12G0604600	1.44998e-71		8.62038	3.22242	9.08263	22.4165	41.1064		10.5871	6.84226	2.39035	18.7869	24.9996		148.054
OS02G0187800	1.7406e-71		56.0244	79.7695	298.565	320.428	78.5921		57.4978	42.4751	100.443	313.662	102.897		1450.35
OS06G0531600	1.85849e-71		5.45518	13.1475	76.9203	31.7225	12.0306		4.00381	6.01776	26.1768	45.9747	12.557		234.006
OS05G0554800	2.44902e-71		3.0081	4.33042	9.09245	23.2277	12.8329		2.54516	2.72037	4.49698	18.7849	16.5655		97.6045
OS01G0202500	2.54461e-71		37.6213	36.3823	8.41856	5.34007	1.70265		24.261	46.1875	29.8704	4.42549	2.46959		196.679
OS10G0436850	2.7403e-71		14.3115	2.37916	1.92347	5.56598	1.67545		25.7408	5.78433	2.08114	4.87539	2.16132		66.4985
OS02G0135850	2.74352e-71		25.4893	11.6096	4.73137	3.84277	4.54509		27.5929	21.5644	10.7882	5.05159	4.11613		119.331
OS05G0436100	2.87414e-71		7.37614	18.7141	83.3947	53.4686	26.7594		6.56011	14.5283	40.7953	76.0088	39.6179		367.223
OS10G0482700	3.05398e-71		0.235137	1.41211	74.2105	152.704	23.635		0.281997	0.0667053	7.60558	123.523	48.8342		432.508
OS08G0484200	3.74901e-71		1.06635	0.360465	54.333	33.8589	0.618629		0.478899	0.984146	4.42701	37.6395	0.268878		134.036
OS03G0151500	3.74901e-71		1.67917	0.89453	4.18143	8.43417	9.03836		0.567423	0.742668	0.998341	26.173	58.5506		111.26
OS10G0124700	3.89953e-71		12.1211	7.31989	0.892424	0.625144	3.26574		10.7867	11.8526	4.14072	0.300617	2.58124		53.8862
OS09G0370200	5.40579e-71		63.8224	32.3286	20.2878	20.3933	17.6636		82.7654	49.1355	26.1566	23.2751	20.615		356.443
OS01G0746700	6.15739e-71		7.67639	10.989	26.7988	23.8866	40.7207		6.83998	8.69874	14.9194	23.4755	48.253		212.258
OS01G0849600	6.30181e-71		0.044894	0.0988534	1.63869	2.41335	4.41111		0	0	0.078566	2.50429	3.63367		14.8234
OS03G0806800	6.88425e-71		1.96993	2.00423	3.57187	2.86019	29.9393		1.58733	1.99603	3.20974	2.86139	22.1776		72.1777
OS06G0285400	6.99817e-71		15.524	15.1078	6.10454	2.2214	0.302287		12.2262	14.2419	11.7426	3.23055	0.243101		80.9444
OS08G0565900	7.93895e-71		79.6714	461.965	3498.53	4637.49	2248.98		35.029	138.06	1127.74	4964.85	4274.14		21466.4
OS10G0150600	8.64794e-71		0.293614	1.94643	1.46761	36.1354	611.142		0.30437	0.355689	0.44452	6.52782	590.724		1249.34
OS03G0111200	9.41488e-71		0.0437922	0.475892	1.49829	4.47892	24.1779		0.194885	0.0861275	0.419318	5.70104	28.5747		65.6508
OS05G0438700	9.42532e-71		229.357	52.5419	20.7366	7.9469	11.3356		304.934	82.8719	46.3599	11.2583	6.04096		773.383
OS11G0593500	9.47766e-71		0.130154	0.783062	6.86644	8.59787	1.80931		0.0216811	0.127144	1.82896	6.62596	2.56575		29.3563
OS07G0232850	1.15743e-70		0.043732	0.0253204	0	0.182655	4.69788		0.0216539	0	0	0	5.51863		10.4899
OS05G0395400	1.24939e-70		0.672758	0.816789	3.12576	5.96616	16.9369		0.74079	0.71392	1.20124	4.67413	8.19924		43.0477
OS07G0573400	1.31993e-70		52.9	43.1601	27.9196	13.9626	3.45026		47.916	46.9526	38.3341	19.4619	4.37419		298.431
OS06G0610000	1.49883e-70		2.84877	5.61207	57.5158	34.377	10.7127		2.32782	1.92671	16.2747	27.7634	6.60063		165.96
OS04G0396800	1.65175e-70		25.929	19.7527	17.6026	8.13036	1.85609		25.4799	24.4221	21.8608	12.6964	1.73368		159.464
OS01G0127900	1.69731e-70		33.6825	36.2932	64.7487	78.0843	398.424		37.0184	19.6161	24.7659	38.1679	251.536		982.337
OS02G0591500	1.78033e-70		33.7843	21.396	1.80981	1.60711	3.87709		22.9198	40.3221	13.0642	2.63727	1.37783		142.796
OS05G0217800	1.78543e-70		0	0	0	0.390481	6.1647		0	0	0	0.148836	9.40866		16.1127
OS04G0504200	2.01451e-70		11.8483	6.21304	2.16556	0.771095	0.109633		8.00768	7.67071	5.29047	1.00322	0.0865089		43.1662
OS04G0350300	2.19531e-70		48.6804	23.3377	6.84295	3.2947	9.71616		68.5147	28.2085	14.769	5.03833	4.76676		213.169
OS09G0423500	2.51875e-70		18.0814	15.41	10.8	4.59736	1.06703		18.6852	18.1035	17.78	5.73988	1.91308		112.177
OS06G0730000	2.73229e-70		0.131196	0.066008	0.107716	13.8646	202.756		0.0216539	0.148738	0.0514652	1.57852	183.129		401.855
OS09G0520800	3.03234e-70		2.2139	2.25033	18.5945	34.7368	46.0675		1.34956	2.8928	6.13655	27.0296	68.6943		209.966
OS06G0656300	3.52758e-70		0.0437922	0.257079	0.467417	2.9212	49.3931		0.0866428	0.107376	0.307505	1.80212	32.1281		87.5143
OS06G0654300	3.58855e-70		54.8954	96.6773	7.37555	1.2606	1.38306		35.3976	82.5856	50.8112	2.53297	1.82306		334.742
OS11G0614800	3.61422e-70		6.44052	5.9943	1.19434	0.36878	0.222776		3.18885	10.886	8.59067	0.38086	0.497251		37.7643
OS03G0856300	4.0277e-70		8.40672	22.8245	59.5997	27.9159	6.8689		4.9605	11.8366	31.9745	33.3579	6.84139		214.587
OS04G0624701	4.27565e-70		9.04535	3.576	0.419301	0.548528	1.26729		13.2128	8.0166	2.34275	0.308269	1.07423		39.8111
OS02G0802700	4.30661e-70		83.5681	61.9658	29.041	24.1197	21.4289		95.514	68.5767	47.6328	24.021	23.593		479.461
OS09G0538500	4.63472e-70		83.367	41.0245	6.96434	1.58864	2.74666		51.2375	69.0236	32.3766	1.63222	0.791967		290.753
OS01G0153300	4.8526e-70		256.749	80.1899	40.9865	38.6564	47.2459		452.306	109.865	76.0628	35.7658	57.6413		1195.47
OS05G0570400	5.60225e-70		0.238563	1.96018	69.8398	69.5103	15.3139		0.0433077	0.149527	11.1803	61.1158	31.7232		261.075
OS02G0766600	6.429e-70		8.78462	8.88763	15.9601	16.4938	57.4971		5.8561	8.70049	11.0862	13.8911	40.4599		187.617
OS05G0413200	8.73245e-70		285.08	211.086	117.681	78.1411	75.9262		292.88	297.671	197.685	104.873	56.0195		1717.04
OS02G0681100	9.91184e-70		0	0.416527	0.52889	2.191	14.4548		0.0216811	0.126798	0.57159	1.24135	12.0504		31.603
OS04G0412800	1.06039e-69		10.2781	3.93694	1.30204	0.237109	0.482966		6.44878	5.6333	2.59387	0.282059	0.107844		31.303
OS07G0192700	1.12436e-69		0.77726	8.21975	25.5207	5.6526	0.109633		0.15354	1.8316	14.7933	5.62967	0.131049		62.8191
OS03G0168200	1.38802e-69		6.4819	6.67125	9.34757	16.4584	45.5432		5.37953	7.09507	7.86893	11.2897	46.9036		163.039
OS01G0532800	1.39751e-69		41.8548	16.9034	5.46606	2.53459	7.93919		52.7479	24.0302	12.0453	3.86772	4.01863		171.408
OS01G0240700	1.45034e-69		10.8182	3.49049	2.21375	1.47767	0.329773		19.6165	5.64672	1.99392	1.68309	0.564529		47.8346
OS05G0575400	1.45814e-69		3.89633	5.25283	12.0409	31.1596	7.98039		3.92021	4.73639	4.67372	31.1139	9.39194		114.166
OS01G0681200	1.50199e-69		89.5431	65.0611	145.017	328.71	256.058		96.4438	69.4074	56.1487	293.703	279.307		1679.4
OS03G0372900	1.78703e-69		0.127951	0.0726436	0.0827045	2.40386	14.6281		0.196902	0.19681	0.0756052	0.944168	10.6894		29.4181
OS10G0177400	2.07847e-69		34.5852	21.983	12.8771	6.54314	8.62245		35.6729	28.7027	23.9734	9.27794	3.73117		185.969
OS03G0692700	2.44827e-69		41.9596	50.1871	92.3181	82.1158	208.703		33.1329	45.1583	60.2372	86.3977	264.987		965.197
OS04G0519700	2.45073e-69		1.5794	4.5536	8.12632	13.6743	81.5684		1.52314	3.37616	5.08967	8.82642	57.7562		186.074
OS05G0103700	2.48648e-69		17.8796	21.0193	59.0852	73.8033	25.0923		20.45	18.1019	23.5797	69.402	28.5955		357.009
OS03G0652000	2.89435e-69		6.29462	7.61523	1.49248	0.343289	0.0663638		4.47279	10.6271	5.41712	0.43672	0		36.7658
OS02G0661400	2.95714e-69		0.023028	0.0241062	0.19809	0.393811	7.15033		0.130392	0.0876079	0.0262635	0.0791901	3.59994		11.7128
OS08G0344100	3.07898e-69		100.884	61.0116	34.3837	29.3984	38.4958		120.367	77.9955	44.418	29.2825	28.0793		564.316
OS08G0249100	3.75597e-69		0.993007	0.617544	1.2387	1.62041	8.34928		1.62981	0.608123	0.413815	2.08595	16.0556		33.6123
OS08G0195900	3.8766e-69		0.107126	1.38062	4.30068	5.45946	7.96825		0	0.130104	2.08899	4.56978	5.80276		31.8078
OS06G0235900	4.6694e-69		4.73832	1.07055	0.138489	0.0782806	0.212813		5.88409	2.22932	0.23824	0.0985217	0.194119		14.8827
OS06G0341500	4.83197e-69		161.434	336.002	29.5007	4.05228	0.39409		33.7225	149.613	278.836	1.9712	0.0658752		995.591
OS05G0491900	4.90431e-69		16.7303	48.536	120.046	92.4101	73.9153		6.27039	23.0765	54.5163	96.2516	93.3813		625.133
OS09G0531200	5.58542e-69		0.153182	0.632918	5.75711	7.63777	3.35115		0.0653488	0.129413	0.810698	5.27958	3.99607		27.8132
OS05G0101600	5.80012e-69		1.61956	2.29091	15.81	47.0868	6.34393		2.33271	2.33136	4.48427	46.3983	6.92082		135.619
OS12G0420100	7.03539e-69		0.044894	0	0	0	200.666		0	0	0	0	0.852933		201.564
OS03G0371000	7.33508e-69		0.982368	1.03351	8.34382	8.79091	87.8351		1.62535	1.40994	5.27167	10.9036	85.8991		212.095
OS03G0353000	7.83944e-69		37.5043	16.068	9.05545	6.776	5.28002		48.9939	29.6279	14.6278	7.99591	6.63915		182.568
OS07G0659500	8.0292e-69		70.9082	36.3225	9.17608	5.26365	13.9495		96.9065	46.1253	23.322	7.07521	9.39026		318.439
OS04G0422200	8.87483e-69		11.7788	49.2017	20.5939	0.556468	0.0213396		0.522954	24.3231	61.1098	0.964841	0.0208674		169.094
OS07G0489300	9.43247e-69		0	0	0	0.104374	2.75678		0	0	0	0	2.62671		5.48787
OS03G0356652	9.4949e-69		21.847	42.6829	94.8408	104.433	39.6443		17.4717	23.7184	59.3174	103.054	36.57		543.579
OS01G0185100	1.03212e-68		2.55599	0.814036	22.1614	50.4229	7.84278		4.74581	1.51165	1.97486	42.8019	11.6307		146.462
OS05G0466600	1.0592e-68		135.093	43.8903	18.4974	13.0274	27.2122		200.168	66.2286	35.4208	11.7521	22.9925		574.282
OS02G0701600	1.14742e-68		115.893	99.2524	36.5664	23.8367	39.4237		87.2167	109.236	80.9408	30.3877	30.8544		653.608
OS12G0127200	1.28949e-68		0	0.0461089	0.0538763	0.987227	13.0298		0.108684	0	0	0.462185	10.1703		24.8581
OS01G0975900	1.52815e-68		0.662272	1.56861	3.18695	3.3955	107.776		0.523701	0.881735	1.72053	4.20772	19.7064		143.629
OS01G0647000	1.62338e-68		10.7138	36.7218	574.595	258.47	12.8066		12.0142	10.4276	134.061	270.41	20.2934		1340.51
OS02G0492500	1.67872e-68		0.10933	0.524436	0.38086	2.34572	12.5361		0	0.0645336	0.779769	1.45692	9.81485		28.0125
OS10G0427600	1.73046e-68		0.0207641	0.222138	12.1212	13.5663	0.432677		0	0.0209026	1.62864	12.1457	1.00666		41.165
OS10G0550400	1.7313e-68		14.383	8.91157	1.29441	0.548707	4.35147		9.71457	14.8462	7.7005	0.542121	2.75473		65.0472
OS03G0689300	1.7348e-68		46.136	94.5815	577.473	475.685	27.6184		36.1308	84.6444	189.301	588.121	20.6304		2140.32
OS06G0628150	1.81826e-68		5.02755	0.100068	0.394289	0.264867	0.085657		43.7958	0.790712	0.0514652	0.38402	0.128477		51.0229
OS03G0726300	1.86523e-68		3.21927	1.47923	2.14836	5.81035	31.4513		6.16445	2.46682	1.44811	4.47377	23.9364		82.5981
OS04G0559200	1.88141e-68		13.1141	18.1433	29.7759	52.4186	56.067		11.9376	14.9514	16.5193	49.488	60.9734		323.389
OS07G0631500	2.40609e-68		22.6772	18.047	6.82964	4.27731	4.06822		19.9543	29.6375	20.0537	4.43741	6.52529		136.508
OS08G0492000	2.83171e-68		76.0481	238.477	328.4	89.4808	9.41927		52.2526	95.0382	342.412	114.205	12.0057		1357.74
OS08G0263100	2.99175e-68		0	0	0	0.208108	14.3015		0	0	0	0	4.84041		19.35
OS07G0580300	3.40379e-68		0.411167	4.05264	8.95908	8.27419	0.710397		0.044082	0.968846	5.64354	7.745	0.764258		37.5732
OS04G0608100	3.71894e-68		30.5194	36.3183	94.8395	110.727	134.996		26.3445	34.2481	63.9053	100.138	165.415		797.451
OS01G0883900	4.05601e-68		123.368	110.207	50.9071	51.0913	37.0198		141.493	139.147	82.523	50.9849	30.9325		817.674
OS11G0554200	4.33112e-68		30.8383	24.1609	11.1691	8.79039	4.79265		27.0193	34.8264	17.269	9.33152	4.62694		172.824
OS01G0597400	4.37184e-68		3.3082	3.092	13.8061	31.9811	20.4218		2.11761	3.94175	4.52034	28.9886	23.2227		135.4
OS03G0687400	4.47579e-68		409.869	383.239	16.6717	0.694384	0.419821		163.033	527.995	320.284	0.52332	0.263267		1822.99
OS09G0511900	5.68015e-68		0.0668202	0.0440053	0.136563	0.885477	8.34204		0	0.109202	0.10293	0.369181	12.7965		22.8527
OS01G0844500	5.75872e-68		28.3725	22.2791	12.0173	6.30313	2.43726		30.2973	28.5554	21.8717	7.70999	4.52272		164.366
OS08G0431300	8.60873e-68		138.924	203.409	341.421	177.737	54.773		87.5968	156.986	259.301	203.4	49.317		1672.87
OS02G0754500	1.1954e-67		82.7904	31.8601	34.7354	14.4281	28.8806		133.494	51.6417	32.5947	18.9326	30.0091		459.366
OS02G0254700	1.22086e-67		63.2141	74.9473	123.931	124.053	224.791		60.1301	64.6874	70.7565	105.512	219.997		1132.02
OS04G0670500	1.26538e-67		1.19019	5.59575	92.3466	68.3296	4.13319		0.328042	0.855354	18.2791	73.0314	3.80971		267.899
OS12G0637000	1.41459e-67		0.530363	4.51171	240.092	762.63	170.618		0.348867	0.134545	26.5273	665.856	214.477		2085.73
OS02G0721200	1.53286e-67		0.0415283	0.097964	0.838862	12.8135	13.0693		0.0216811	0.065225	0.10483	9.24436	18.588		54.8852
OS08G0547900	1.58815e-67		0.0207641	0.0253204	0.107716	0.129546	5.17123		0.0216811	0	0.0518839	0.220094	5.46129		11.2095
OS02G0776900	1.70076e-67		49.6545	43.8483	12.6583	5.35478	1.22872		56.575	30.0518	23.9464	4.67174	1.34965		229.339
OS11G0236100	1.72739e-67		0.106024	0.148605	1.80632	9.03901	1.74996		0.043335	0.0209026	0.210302	6.91297	2.32937		22.3668
OS10G0470700	1.73897e-67		64.0679	71.9594	4.80968	1.57088	1.23486		23.329	85.0496	56.8644	1.6153	0.925821		311.427
OS03G0693400	1.83007e-67		78.9795	52.6941	28.1563	22.7979	20.758		71.3364	73.4063	45.6826	25.4806	20.146		439.438
OS02G0144200	1.84732e-67		0.645142	1.18268	4.35079	11.9437	11.2255		0.914103	1.00986	2.05047	8.42549	9.63423		51.382
OS01G0594900	1.89722e-67		0.476705	1.30715	27.3572	2592.8	5734.25		0.174834	0.126452	0.617553	3362.45	6136.15		17855.7
OS03G0666600	1.96052e-67		3.02542	0.315895	40.4976	314.241	391.794		16.4416	0.500028	1.32551	250.143	585.626		1603.91
OS07G0114000	2.29616e-67		40.538	39.5656	4.41954	2.96754	0.0213396		24.4091	37.7366	58.4257	1.78074	0.301729		210.166
OS08G0441500	2.32725e-67		67.6437	73.553	214.209	362.8	151.84		55.5507	59.5651	87.7373	421.819	189.219		1683.94
OS07G0499900	2.32812e-67		0.0853204	1.36996	17.4542	5.15377	0		0	0.0861275	5.67594	5.80111	0.0225039		35.6489
OS04G0573200	2.57387e-67		21.3424	19.6928	52.7018	70.326	33.6387		19.2757	15.7889	21.5601	69.0934	34.0146		357.434
OS09G0494600	2.90223e-67		1.71834	8.01818	21.344	24.1053	14.979		0.263772	0.65131	5.91268	16.9414	6.15728		100.091
OS01G0676800	3.34378e-67		0.0426302	0.173601	10.3603	31.1511	8.47754		0	0	0.76831	30.7413	26.3775		108.092
OS08G0558300	3.63354e-67		1.56415	5.64396	42.7649	11.5197	2.2677		1.21999	1.51322	14.4644	13.9214	1.85491		96.7343
OS05G0312500	3.6407e-67		0.13358	0.0473231	0.0557844	0.63425	80.4227		0.196155	0.0424964	0	0.496607	2.15413		84.183
OS01G0805600	3.64876e-67		143.482	82.2149	23.2918	11.3141	11.6067		97.1451	113.516	64.0503	17.9473	5.84338		570.411
OS09G0562400	3.87032e-67		2.56305	2.47802	6.47439	18.8487	10.9255		2.48271	2.42163	1.93267	15.7209	12.3842		76.2318
OS06G0219500	4.00539e-67		257.864	114.995	8.16847	1.80325	7.20765		287.507	273.108	87.7629	1.77632	6.30662		1046.5
OS05G0431700	4.2933e-67		1.93688	3.37791	14.4586	11.369	57.1671		0.738963	2.57383	5.45587	14.8652	37.4528		149.396
OS03G0318500	4.43058e-67		36.3166	44.2021	130.765	136.886	20.7065		33.8799	34.9615	65.1983	156.372	26.8153		686.103
OS04G0463400	4.85126e-67		0.369699	0.493695	10.8355	25.2899	3.46275		0.218115	0.261343	0.86149	23.3043	1.81797		66.9148
OS02G0133200	4.97277e-67		0.57022	0.46716	0.79251	4.38844	38.4487		0.850303	0.385624	0.287388	2.62003	11.6706		60.481
OS03G0617900	5.56786e-67		92.377	98.3682	484.142	274.881	53.0449		95.2951	96.3545	146.073	329.879	54.5432		1724.96
OS03G0217900	5.79885e-67		45.9011	13.1849	9.26321	7.74413	13.2713		79.1718	20.678	11.1345	6.21777	11.9907		218.558
OS12G0267900	6.27028e-67		56.7871	33.4418	7.02591	3.44733	7.16929		40.6556	54.9248	22.4628	3.27943	3.03863		232.233
OS06G0506200	6.27028e-67		5.93817	7.06107	11.2156	14.1262	55.7171		4.82898	5.41916	6.89652	13.7309	52.9557		177.89
OS06G0604000	6.64585e-67		12.5982	33.8385	163.92	189.034	81.3236		7.77397	13.7863	61.7173	207.388	161.43		932.81
OS09G0435250	6.70436e-67		0.0667601	0.425916	3.76781	4.62593	9.41137		0	0.0212482	0.785303	3.63887	8.29369		31.0369
OS12G0533400	7.15133e-67		16.484	13.9007	3.15811	1.47452	2.18117		13.3102	13.8988	7.87844	1.29163	1.42634		75.004
OS01G0627400	7.22953e-67		3.52773	4.29936	26.4164	25.2736	81.1061		6.98926	7.22207	13.1664	32.0057	91.0747		291.081
OS04G0627400	7.63334e-67		0.043732	0.0241062	0.0557844	0.338435	8.74256		0.022041	0.10851	0.0266822	0.0733646	4.09556		13.5308
OS03G0822000	8.15115e-67		61.5741	78.855	311.51	271.184	332.024		42.7809	53.4783	106.761	277.432	579.629		2115.23
OS03G0770900	8.40394e-67		43.694	26.0943	5.75657	2.44762	2.28093		34.6798	31.3386	14.3916	2.52821	0.88058		164.092
OS12G0161500	8.57106e-67		0.466848	2.55063	31.4007	29.4017	32.2928		0.12995	0.32109	8.38164	27.1176	39.5119		171.575
OS09G0111700	8.92951e-67		0	0.0220027	0.361644	3.06363	3.5236		0.0433077	0	0	1.84509	4.12992		12.9892
OS06G0664300	1.02804e-66		0.999947	2.82031	14.1543	8.18703	25.5463		0.521487	0.622758	5.30955	11.2886	19.924		89.3743
OS04G0676650	1.04661e-66		0.174007	0.141644	0.0827045	0.624862	14.456		0.261809	0.0861275	0.103768	0.0723114	7.20339		23.2066
OS06G0337100	1.26069e-66		6.37758	5.7025	0.30964	0.0512652	0.0210483		2.69026	7.15196	3.13584	0	0		25.4401
OS01G0633100	1.28479e-66		101.242	33.3053	32.7593	33.6598	49.4836		306.18	46.4544	30.1074	37.1266	46.9147		717.233
OS12G0427000	1.29952e-66		0.108228	2.30938	23.354	17.087	3.35233		0.0216539	0.437942	6.54998	13.582	4.9417		71.7443
EPlOSAG00000040946	1.36475e-66		1.13054	18.1367	24.5283	1.40039	0.0435604		0.173395	3.22129	26.1863	3.12179	0.0433713		77.9855
OS04G0578700	1.42012e-66		422.201	355.342	237.615	86.4222	66.3014		387.016	412.604	316.212	125.274	84.0999		2493.09
OS06G0653100	1.46958e-66		94.2859	48.1678	35.5377	26.7113	15.1752		76.2841	65.659	44.5863	31.2835	13.3971		451.088
OS09G0551800	1.49913e-66		24.011	27.0272	2.16749	0.889371	4.07638		27.1581	36.308	14.0539	1.59247	3.16085		140.445
OS01G0709000	1.56627e-66		5.41282	16.6931	70.0622	92.2904	100.378		4.21517	9.44931	30.7194	89.8914	113.516		532.628
OS05G0576300	1.89382e-66		16.8207	3.27887	2.10036	2.06041	4.07606		35.3513	6.94202	2.97041	1.74298	3.8379		79.181
OS08G0529100	1.90418e-66		13.651	20.2591	55.2385	50.7562	29.1174		8.46769	12.6433	25.8594	47.0211	24.3517		287.365
OS10G0550500	1.97734e-66		50.8162	58.8605	17.9413	0.915503	0.455771		49.5052	48.7563	47.8116	2.21194	0.519287		277.794
OS06G0130200	2.08637e-66		20.5382	6.1836	1.52143	2.36347	6.42774		30.255	9.35063	3.72414	2.19268	4.64033		87.1973
OS02G0558600	2.52216e-66		33.4745	33.7024	5.69699	1.52745	2.80542		20.5697	43.4326	22.7826	2.22709	1.08078		167.3
OS01G0201100	2.86381e-66		0.426422	1.42835	3.05652	7.58451	12.6351		0.305891	0.432464	1.31837	6.37965	16.2002		49.7675
OS02G0564700	2.99737e-66		0.177372	0.18476	3.02552	6.67576	32.6275		0.238743	0.129759	0.285264	6.04109	8.70696		58.0927
OS01G0284700	3.04748e-66		72.832	57.9805	37.3483	29.658	10.9524		55.6635	68.1708	48.0418	29.9263	11.5436		422.117
OS06G0147400	3.49508e-66		29.2065	38.0923	60.6965	63.1364	112.992		22.3726	33.3148	46.1385	67.8818	120.224		594.056
OS09G0491708	3.5402e-66		52.0332	48.8102	29.7479	16.4058	11.2558		51.9169	41.65	45.4948	17.6878	9.32432		324.327
OS11G0590400	3.57471e-66		0.611688	1.36413	5.40075	7.49347	9.79175		0.47837	0.363241	1.64615	6.65325	12.9158		46.7186
OS01G0875300	3.91287e-66		25.5576	19.5304	5.44673	1.84514	2.31591		28.6247	30.4296	16.5145	3.28404	2.56341		136.112
OS04G0529700	4.01016e-66		679.485	605.529	26.7751	1.36831	0.882613		336.765	848.789	453.715	1.2474	0.454347		2955.01
OS12G0236400	5.38638e-66		76.39	105.397	288.418	148.473	51.9398		47.0418	88.979	129.016	160.979	51.481		1148.12
OS04G0577800	5.39706e-66		60.1579	30.3071	12.7906	9.46553	13.1636		64.7805	59.9727	28.7063	9.59381	7.63494		296.573
OS08G0522300	5.73799e-66		0	0.322205	5.37402	6.39406	33.3299		0	0.0436311	1.13204	6.50869	9.97021		63.0748
OS11G0593900	6.13522e-66		42.1008	34.054	4.59663	4.29619	10.4916		37.2984	57.5666	21.9429	4.76949	10.8054		227.922
OS06G0244200	6.21712e-66		30.4306	15.1832	3.26803	3.58962	4.20201		37.2669	27.4506	11.2821	2.56901	4.13793		139.38
OS01G0919600	6.30654e-66		2.81787	3.75688	6.29922	12.7712	33.1409		1.97813	2.66267	3.48107	10.823	28.3724		106.103
OS02G0101900	7.74451e-66		187.844	1117.31	6425.37	1700.65	5.07807		103.979	277.49	2827.03	2790.4	6.39166		15441.5
OS06G0258000	8.05041e-66		5.30998	7.89285	91.5974	97.3283	6.05478		3.11944	4.29033	19.8413	94.784	5.43076		335.649
OS07G0486000	8.44193e-66		15.7906	4.53265	1.27512	2.19708	6.04498		28.2936	8.07523	2.30544	1.76203	3.10941		73.3862
OS10G0396300	8.50826e-66		0.258105	0.419837	1.76774	3.64282	16.7207		0.0657359	0.218403	0.472488	2.40453	8.5814		34.5518
OS05G0496100	9.65763e-66		0.479089	7.25471	17.5194	5.30091	0.519491		0.0657632	0.812166	7.81168	5.42877	0.59241		45.7844
OS04G0652600	1.14037e-65		210.648	232.369	53.4209	37.9855	34.4487		135.831	313.497	183.192	31.653	25.7257		1258.77
OS04G0614600	1.23523e-65		38.4211	36.7	59.3079	189.986	257.246		23.697	40.3721	46.7956	174.678	257.568		1124.77
OS03G0849900	1.43962e-65		15.194	25.4095	57.4825	56.619	71.7646		10.1471	12.0916	25.3583	50.0629	102.831		426.961
OS06G0553800	1.50911e-65		0.043732	0	0.0557844	0.291422	123.006		0.0216539	0	0	0.254516	2.8209		126.494
OS03G0807700	1.52073e-65		71.444	57.0493	25.3488	8.13641	0.915643		73.7109	58.4894	43.1202	10.4754	0.763791		349.454
OS02G0168400	1.55964e-65		19.157	25.2571	9.94714	2.00351	2.92689		15.3389	22.4549	19.9791	4.60244	1.65472		123.322
OS12G0631600	1.60024e-65		277.935	118.224	11.7912	61.7846	87.6969		364.822	357.856	95.4525	47.4997	78.6935		1501.75
OS09G0351700	1.84728e-65		0.0897881	0.0461089	2.29506	18.9198	5.33712		0.108324	0	0	19.7955	12.7952		59.3869
OS05G0489200	1.91677e-65		18.2972	27.663	53.3636	47.5985	102.328		12.5137	15.2135	27.1021	30.4125	142.1		476.593
OS04G0599800	1.99111e-65		154.159	127.385	42.3831	31.1339	55.2171		138.36	182.377	89.994	37.1405	38.9607		897.109
OS03G0161500	2.00647e-65		11.4359	14.6601	24.7664	24.299	66.2669		8.43634	7.38235	14.0035	18.6968	65.6951		255.642
OS12G0622900	2.25897e-65		1.63466	2.9612	2.78694	4.79966	26.7399		2.56692	1.39845	2.87746	3.05102	21.966		70.7821
OS09G0397200	2.46098e-65		1.45252	2.45434	9.9252	14.824	11.3868		1.28656	1.05897	3.62574	13.8662	10.4271		70.3074
OS09G0456800	2.52994e-65		0.58279	1.31469	2.45849	20.2472	13.8392		0.130752	0.407909	0.785527	24.2898	16.4594		80.5158
OS07G0297100	2.80216e-65		0	0.0506409	0	0	88.4938		0	0	0	0	6.76554		95.31
OS06G0636800	2.94619e-65		0.0864223	0.115435	0.600199	6.99134	18.3656		0.0649889	0.110336	0.104411	9.64769	10.4368		46.5232
OS05G0207500	3.2957e-65		28.5239	22.2792	91.3775	98.1416	11.0916		31.3987	22.1996	30.3668	90.1758	12.8253		438.38
OS04G0673800	3.3148e-65		0	0	0.0269381	0.0782806	20.2703		0	0	0	0.225919	1.66594		22.2674
OS03G0170600	3.70789e-65		36.795	27.9252	17.5662	8.1626	3.17748		42.2732	33.7892	31.541	12.7442	4.22555		218.2
OS06G0160001	3.87779e-65		25.7084	7.55685	1.69263	0.916707	2.11744		35.029	9.08484	4.35373	0.94098	1.03109		88.4316
OS06G0681100	3.90389e-65		3.77725	2.30555	1.80065	14.9961	28.8704		7.18594	3.32189	1.3855	13.2835	39.6322		116.559
OS01G0952500	3.98e-65		4.07408	5.80306	13.4616	15.7408	84.0927		8.34057	6.06378	8.68906	18.2365	72.7079		237.21
OS07G0414700	4.69574e-65		0.896335	8.42659	21.1376	4.93957	0.106705		0.0649616	1.62512	14.097	5.55738	0.244738		57.096
OS06G0250000	6.06373e-65		3.93368	0.41167	0	0	0		4.15262	1.80991	0.184457	0	0		10.4923
OS03G0572250	6.15925e-65		1.95082	1.40779	2.52162	3.32145	42.2531		2.30652	2.21609	2.84404	3.87651	18.4288		81.1267
OS08G0539200	6.58969e-65		0.325847	0.141644	0.628937	0.443091	12.6159		0.393336	0.256902	0.783853	0.523871	14.953		31.0664
OS02G0219200	7.05526e-65		54.1933	71.1413	194.498	81.9411	10.0194		45.0305	41.4669	78.4686	100.849	8.52691		686.135
OS01G0706900	7.71152e-65		0.023028	0.149494	0.707862	1.12726	7.15017		0.131526	0.0879535	0.261349	0.802211	7.30539		17.7462
OS02G0113300	8.81538e-65		0.0644962	0.39662	0.525073	1.59163	11.1689		0.130779	0.131239	0.386714	0.883787	5.87261		21.1518
OS01G0823700	1.08385e-64		0.0644962	0.478328	2.95826	3.54883	13.5758		0.0433077	0.0857819	0.863614	3.47102	4.21041		29.2998
OS12G0263100	1.13582e-64		49.7064	16.6341	3.57917	0.792335	1.78189		35.2116	24.6298	9.62623	1.02733	0.793603		143.783
OS08G0446800	1.39545e-64		17.7373	14.4839	3.20074	1.28364	2.05483		13.3164	21.0356	13.8205	2.28507	1.35837		90.5763
OS05G0497150	1.44555e-64		45.421	19.4371	5.08511	4.59101	14.2105		82.9867	26.6223	14.0478	5.00973	10.5568		227.968
OS01G0584100	1.57376e-64		6.21292	3.50247	12.959	39.2966	22.2931		6.48329	4.15149	4.55633	41.7771	27.6192		168.851
OS01G0748150	2.0039e-64		0	0.0494267	0.0269381	0.0782806	12.155		0	0.0227285	0	0	2.03664		14.369
OS02G0144800	2.22433e-64		0.152081	0.239608	1.39636	6.36805	8.44914		0.0878042	0.154659	0.419124	3.91169	5.2093		26.3878
OS08G0157500	2.2975e-64		24.9299	122.414	148.579	94.5305	206.937		11.1293	16.8928	169.779	113.737	261.504		1170.43
OS04G0393100	2.38319e-64		0.394991	0.411105	3.28163	7.79158	6.58389		0.807355	0.434387	0.466761	6.61186	8.40838		35.1919
OS08G0429800	2.4308e-64		0	0.0253204	0.0269381	0	16.1785		0.0216539	0	0	0	8.31715		24.5696
OS02G0723600	2.55573e-64		0.232873	0.374617	0.625283	7.4135	14.9551		0.369855	0.299496	0.182783	4.42648	12.8538		41.7338
OS01G0655500	2.80382e-64		18.6052	17.6965	32.6301	41.6409	71.8675		21.5573	19.4644	25.005	43.4312	73.3378		365.236
OS01G0390300	3.67395e-64		11.4369	15.9246	111.927	23.2806	9.3436		10.1698	8.56296	34.3275	44.5753	10.5		280.048
OS11G0507833	3.85456e-64		0.0207641	0.0506409	3.9719	11.7153	1.65997		0	0.0212482	0.288674	8.84577	2.06516		28.6395
OS02G0186900	3.94901e-64		0.763528	0.748678	2.1696	6.45198	8.03532		0.717866	0.835338	1.30819	4.69114	13.7293		39.451
OS07G0250100	4.01635e-64		0	0	0	0.678855	3.84282		0	0	0	0.270408	5.71234		10.5044
OS05G0498200	5.46655e-64		305.026	198.419	5.21544	0.589549	0.332409		186.182	338.184	157.64	0.0791901	0.128945		1191.8
OS07G0249800	5.73346e-64		18.8833	26.9496	91.4319	48.7563	73.6366		17.5821	10.7318	38.666	54.2333	82.6059		463.477
OS02G0629800	6.09532e-64		271.37	251.846	271.315	206.624	13.7724		281.646	199.24	238.349	146.49	9.81782		1890.47
OS01G0667750	6.60345e-64		0	0.125388	6.82816	8.04296	0.171314		0	0	0.447256	7.52109	0.0450078		23.1812
OS06G0179100	7.39549e-64		22.392	30.3809	10.6959	3.30108	1.50963		11.7617	22.9231	20.9969	4.00547	1.19821		129.165
OS10G0373400	8.58695e-64		14.0648	3.30978	1.57546	0.416255	1.11644		15.0298	8.94367	2.61089	0.450785	1.3368		48.8547
OS09G0132900	8.71184e-64		0.0645563	0.338779	0.161557	2.21702	11.9768		0.0216811	0	0.0777288	0.991601	10.632		26.4818
OS02G0254100	9.85001e-64		3.98966	2.15542	0.0288463	0.0527891	0		2.98634	4.43909	1.09516	0	0.0642387		14.8115
OS03G0226800	1.01273e-63		35.2411	12.9613	7.29333	8.1991	11.0265		62.6582	22.3664	12.6731	7.7174	6.16557		186.302
OS02G0788300	1.13145e-63		0.31593	2.42371	65.8786	94.4755	23.005		0	0.213714	11.1598	77.7847	31.5819		306.839
OS12G0417600	1.14217e-63		0.043732	0.0955356	0.275034	0.968151	12.2425		0	0.0894338	0.33969	0.568359	6.02289		20.6453
OS11G0137200	1.22748e-63		7.89155	16.7136	49.249	43.5229	22.2711		4.82237	8.85564	20.5062	40.944	23.5312		238.307
OS07G0143200	1.48151e-63		1.0783	0.763712	0.107698	0.677613	11.423		0.348561	0.941677	0.545133	0.307216	8.63389		24.8268
OS02G0629200	1.6005e-63		2.37542	7.27163	31.8754	42.877	87.4053		1.09173	5.82412	26.1932	40.979	45.6841		291.577
OS01G0702450	1.61649e-63		4.26653	13.2081	21.3262	29.0152	36.2885		2.22323	5.17618	11.1822	25.3397	20.8689		168.895
OS07G0683900	1.63943e-63		54.2	38.0752	20.242	8.76656	2.83489		53.1622	41.6944	26.1035	16.0736	3.45849		264.611
OS04G0457500	1.80162e-63		211.689	139.581	19.4317	48.4973	183.009		188.232	208.554	96.5839	38.6413	177.955		1312.17
OS01G0830700	1.96973e-63		6.46706	11.5876	62.3474	62.1957	127.543		3.43134	5.09124	21.001	66.23	140.025		505.919
OS10G0146200	1.97485e-63		28.773	23.7153	16.7979	3.48473	1.86952		27.4462	24.0984	22.9783	4.01822	2.55564		155.737
OS03G0168000	2.10452e-63		2.14632	2.13502	7.1881	16.5237	33.46		3.93097	2.34091	2.58028	15.0423	21.1728		106.52
OS08G0300300	2.13846e-63		16.1279	33.7087	208.766	89.5859	32.6788		13.4155	17.8133	80.1523	124.166	47.039		663.453
OS04G0648800	2.46227e-63		72.8979	98.0429	281.201	225.944	40.3605		67.7666	70.7145	142.426	243.752	44.1914		1287.3
OS05G0357500	2.504e-63		0	0.0253204	1.61552	5.08614	3.68178		0	0	0.052527	1.52283	3.42669		15.4108
OS09G0539800	2.7413e-63		155.12	420.554	1893	686.687	116.076		116.415	196.277	719.098	994.958	88.3178		5386.51
OS05G0588500	3.09969e-63		0.021866	0.828614	10.8666	17.2561	49.3248		0.0433077	0	4.20941	14.1257	61.7203		158.397
OS06G0653200	3.69723e-63		18.5032	18.8069	12.4076	2.36921	0.728219		13.9056	14.3844	12.6228	2.80234	1.03834		97.5684
OS08G0440800	4.2853e-63		75.7733	242.517	1484.19	831.223	65.258		43.0582	104.738	562.194	984.791	67.2067		4460.95
OS09G0447900	4.30202e-63		14.3994	4.79872	3.25815	2.43363	1.27695		23.1809	14.4376	3.44563	3.14307	3.11572		73.4898
OS12G0163800	4.35895e-63		235.026	136.164	71.342	81.676	63.2059		266.411	197.904	111.311	85.2756	58.8888		1307.2
OS06G0724800	4.59315e-63		72.1161	46.0509	39.509	21.7668	3.20059		94.4241	56.6413	48.0297	22.6	4.63857		408.977
OS01G0187000	5.37193e-63		0.710981	1.38645	5.03386	13.3462	9.17601		1.48321	0.774802	1.85671	10.4621	10.3806		54.611
OS06G0228800	5.58815e-63		0.065598	0	3.15363	121.097	189.835		0.0870026	0	0	129.176	282.196		725.61
OS10G0423800	7.47223e-63		0.0415283	2.79931	36.8346	33.5087	1.70409		0.022041	0.151353	7.6416	33.3705	3.92049		119.994
OS11G0615600	7.93856e-63		0.0645563	0.815343	14.7714	17.6793	3.57834		0.043335	0.0424964	2.5321	14.8521	3.83228		58.2113
OS07G0484500	8.04507e-63		18.1543	10.1339	3.86793	1.88358	2.88017		19.6692	11.8211	6.61624	2.13781	2.36134		79.5255
OS11G0580000	8.3045e-63		18.4286	10.553	2.46562	1.07189	2.42938		19.0625	15.7351	6.22779	1.62323	0.775775		78.3729
OS02G0739900	8.90037e-63		136.141	131.582	97.4564	62.6616	28.3263		116.205	115.289	97.5246	67.5949	28.8017		881.583
OS01G0935300	9.05971e-63		94.0009	54.4195	32.7029	34.066	43.453		112.864	77.7783	41.6092	30.8307	38.8825		560.607
OS06G0256900	9.37031e-63		33.2404	30.9985	128.36	139.06	140.334		32.661	22.3982	39.0261	103.225	130.34		799.642
OS12G0595500	9.87005e-63		26.8041	9.17036	3.94673	3.14301	3.74001		32.4433	22.4695	8.34886	2.92989	3.96018		116.956
OS09G0251100	1.00155e-62		9.48672	9.99447	1.16746	0.839348	2.06449		9.72227	11.4023	5.34808	0.773894	1.35182		52.1509
OS03G0307500	1.08599e-62		37.4462	77.4946	106.127	17.8744	2.82172		24.4258	45.401	134.113	25.4128	4.51214		475.629
OS03G0801900	1.15078e-62		7.55608	26.8566	43.5675	21.3404	6.67947		5.7464	10.1569	27.37	24.8557	7.19193		181.321
OS02G0226801	1.18642e-62		0	0	0.892514	2.09491	4.13373		0	0	0.184682	2.0448	3.96825		13.3189
OS01G0111900	1.21965e-62		6.29749	8.41349	19.1162	15.7159	54.6622		5.6648	7.08039	19.7208	16.5286	48.7893		201.989
OS08G0193000	1.43367e-62		1.01696	2.21693	26.1186	10.3411	0		0.783046	0.17339	5.99509	10.34	0.157527		57.1427
OS03G0128300	1.49937e-62		14.7316	9.07805	5.00842	0.501374	1.34044		14.728	11.5672	6.73098	1.37903	0.456451		65.5215
OS10G0516500	1.74187e-62		44.5084	50.0472	61.8982	72.349	233.254		30.265	32.5928	41.5993	49.5215	266.364		882.399
EPlOSAG00000009418	1.74187e-62		5.54375	0.481638	0	0	0		7.44649	0.81268	0.13193	0	0		14.4165
OS01G0621600	1.78706e-62		129.029	66.4922	28.0145	37.8119	16.0697		134.569	121.767	41.9228	20.3764	15.1589		611.213
OS12G0492900	1.79253e-62		0.023028	0	15.7362	30.1005	2.14028		0.022041	0	0.949388	27.1251	2.89097		78.9876
OS03G0809900	1.90112e-62		159.405	77.6874	45.7312	61.9887	34.9415		192.946	140.19	67.7178	52.0214	37.6621		870.291
OS03G0307400	1.94328e-62		159.733	295.747	457.961	80.0521	35.4838		103.085	145.686	403.293	96.8493	10.1811		1788.07
OS04G0534000	2.04429e-62		0.672518	1.10041	3.83139	7.20942	23.8204		0.609487	0.596004	1.8811	4.34929	24.6623		68.7322
OS01G0866400	2.08685e-62		8.38717	3.15915	2.8851	38.2751	235.871		10.494	5.51003	4.57354	16.6532	208.924		534.733
OS10G0359500	2.20383e-62		118.917	81.0223	27.6193	27.1753	28.7705		134.944	152.63	54.8107	23.8186	28.116		677.823
OS02G0819500	2.91888e-62		37.1644	46.804	62.0796	91.7011	145.426		28.7835	36.5296	45.9435	73.4496	136.207		704.088
OS06G0171500	2.9228e-62		9.21987	10.0136	0.140415	0.0512652	0.0450242		3.27255	13.4482	6.11628	0.0516469	0.109714		42.4686
OS06G0217300	2.93934e-62		9.76688	51.6382	130.396	70.9454	63.3192		6.02547	14.066	81.6528	84.8863	66.9777		579.674
OS08G0206500	3.15464e-62		1.54163	2.16188	3.66227	14.5478	11.8504		1.58805	1.962	1.71625	12.1756	13.2395		64.4454
OS05G0110900	3.64634e-62		153.572	76.4744	33.8188	39.2718	21.0063		224.261	180.985	103.262	33.7138	26.4104		892.776
OS10G0478450	4.11834e-62		0.55178	0.591009	0.767516	2.94558	8.88363		0.283185	0.392582	0.183201	1.26409	8.41358		24.2761
OS03G0747800	4.4161e-62		260.558	278.458	2174.22	3264.76	374.655		222.188	232.905	443.831	3722.41	461.682		11435.7
OS06G0488600	4.76899e-62		25.7548	36.5634	106.395	113.488	20.6093		27.9844	28.315	39.8055	117.724	23.0137		539.653
OS01G0144500	6.65075e-62		0.321439	2.32298	31.0279	37.9181	10.8496		0.152379	0.457364	5.69895	29.9225	15.3433		134.015
OS12G0169000	6.962e-62		1.11038	4.87679	34.7379	38.9692	82.9747		2.23327	1.15801	9.70116	46.2444	102.9		324.906
OS05G0368700	7.09e-62		0.131256	0.237505	20.3443	163.119	115.573		0.08667	0.125761	0.0252017	226.496	179.376		705.515
OS09G0255800	7.16791e-62		0.0437922	0.0461089	0.140379	4.54222	29.7852		0.0433077	0.0212482	0	1.36769	39.6635		75.6534
OS05G0482400	7.74405e-62		0	0.0440053	0.192365	25.573	77.0124		0.0649889	0.0212482	0	14.3226	100.305		217.536
OS06G0676000	7.83053e-62		12.0345	13.9997	15.7078	25.3031	93.2103		12.9158	13.6273	12.7983	22.5224	67.111		289.23
OS12G0128700	8.2045e-62		23.4368	22.0283	17.8851	30.9895	81.5435		22.7805	21.5756	20.9149	31.2825	144.492		416.928
OS05G0490600	8.6291e-62		0	0	0.142305	0.835134	13.3643		0	0.0227285	0.0266822	0.293459	12.6807		27.3653
OS05G0192500	8.6732e-62		0.66793	6.86567	16.3621	4.10146	0.106997		0.0649616	1.32434	10.4917	3.52794	0		43.5131
OS02G0666900	8.82887e-62		10.5501	10.1513	0.244297	0.206585	0.153776		4.67307	19.6031	8.94546	0.0550863	0.0417348		54.6245
OS09G0410700	8.91573e-62		2.23699	2.67838	0.19809	0.0527891	0.0225121		1.41706	4.82153	4.46768	0.0527002	0		15.9477
OS04G0668900	9.05504e-62		10.643	10.0938	6.80098	7.72396	83.7368		10.1958	11.2165	10.9045	6.40091	47.0998		204.816
OS09G0412400	9.05743e-62		55.3263	87.6966	30.9677	13.0883	6.58439		17.9947	62.4811	63.6732	14.0192	4.866		356.697
OS01G0104400	1.00775e-61		15.2378	21.2754	52.2542	78.2496	85.9533		15.1356	16.1376	27.4172	69.1079	65.7583		446.527
OS08G0140700	1.0172e-61		0	0.097964	1.05412	2.56424	6.7747		0	0.0436311	0.285264	2.52635	5.26851		18.6148
OS03G0232500	1.43524e-61		46.6729	30.3871	9.51451	9.81538	14.1256		38.737	37.2853	19.886	9.52257	13.0286		228.975
OS04G0480600	1.49487e-61		1.71343	0.689862	2.4335	13.6378	22.322		1.17591	1.46367	0.759876	12.1961	30.5652		86.9574
OS12G0472500	1.50372e-61		12.4695	2.89358	0.63846	0.473615	6.57732		19.7579	9.26958	2.25208	0.921648	3.6581		58.9117
OS06G0570100	1.52978e-61		17.0615	17.3021	27.2354	36.6003	90.6066		15.6584	18.5757	22.8073	36.8209	58.9627		341.631
OS11G0175700	1.67904e-61		19.8375	12.5269	3.89663	1.75634	1.63069		25.6418	20.3341	14.0492	2.42244	1.67979		103.775
OS11G0231800	1.8898e-61		0.107126	2.051	7.13172	2.11185	0.0435604		0	0.107376	3.49127	1.8446	0.0225039		16.911
OS03G0589500	2.01203e-61		0.0426302	0.139541	0.665524	2.81928	2.91316		0	0.0436311	0.341171	3.02686	3.22269		13.2145
OS11G0231200	2.01418e-61		0.0207641	0.164861	3.49155	16.9186	6.47055		0.0870299	0.0839559	0.185101	13.4524	9.98095		50.8558
OS08G0545200	2.0613e-61		53.9862	55.9401	81.4218	123.718	206.307		50.6718	69.4868	78.1249	115.999	310.425		1146.08
OS03G0858700	2.18988e-61		2.87281	5.14246	21.2938	14.2415	12.9549		3.48554	4.53509	11.9002	23.0465	22.0809		121.554
OS05G0143700	2.25769e-61		1.17696	9.64113	36.7688	5.65136	1.33364		0.716066	1.77393	19.1559	9.71323	0.795941		86.7269
OS02G0790600	2.77684e-61		6.73896	65.994	277.395	72.767	3.61928		6.52413	12.3645	139.209	86.4124	4.39009		675.414
OS11G0696200	3.03098e-61		131.951	617.293	1194.94	318.982	48.0301		93.0509	172.712	1006.96	450.206	69.169		4103.29
OS08G0270900	3.26438e-61		0.126789	0.168179	0.904079	6.01288	6.13927		0.324972	0.107376	0.156295	4.63274	7.64166		26.2142
OS02G0215500	3.33123e-61		0.9104	1.4392	2.42143	1.37139	13.2655		0.84834	0.646178	1.69401	1.65471	15.6093		39.8604
OS02G0658400	3.33737e-61		62.0901	68.116	16.5446	9.68635	11.1134		44.8845	98.1531	49.7267	13.0054	12.2734		385.593
OS03G0844600	3.52333e-61		11.7314	52.5717	290.822	175.659	180.853		8.56683	15.6225	75.3925	225.776	247.938		1284.93
OS03G0223400	3.55515e-61		0.195752	0.343876	0.842462	37.8889	158.234		0.261504	0.633714	0.392023	6.84507	157.686		363.323
OS01G0228300	4.56326e-61		36.6825	87.4941	106.541	41.2613	17.7735		25.2404	40.481	114.175	44.2568	15.9357		529.842
OS01G0200300	4.63021e-61		0.520798	0.669963	1.00983	1.41319	7.69875		0.369136	0.127241	0.315969	1.38067	10.0687		23.5742
OS05G0502700	4.80018e-61		0.218841	0.135334	3.6645	8.17171	6.42391		0.433737	0.129413	0.133411	6.46463	3.81954		29.595
OS03G0184500	5.34536e-61		15.4368	10.1052	3.02734	1.24241	2.88483		14.2761	11.7129	8.14365	1.70317	0.676581		69.209
OS12G0188500	5.38698e-61		2.37338	2.09942	2.30802	3.35513	23.1412		2.97792	1.42502	1.60444	3.71819	19.6504		62.6531
OS04G0623800	5.45628e-61		31.8545	39.0866	67.3886	80.7198	87.9967		21.1361	27.5182	40.0385	75.9777	103.737		575.454
OS05G0366900	6.14308e-61		1266.48	1806.66	792.084	137.672	105.648		807.302	1362.11	1969.35	153.772	66.6144		8467.69
OS05G0168200	6.77071e-61		0	0.0220027	0.90795	2.92443	2.67263		0.043335	0.0209026	0.0514652	2.08619	3.87507		12.604
OS05G0552100	7.92581e-61		2.72424	1.95367	4.40867	14.0893	35.9117		2.91375	2.0179	3.58313	9.09125	32.4567		109.15
OS06G0681600	7.96003e-61		0.453917	0.472581	0.873289	0.686578	9.28871		0.348589	0.393274	0.648482	0.841405	9.98063		23.9875
OS03G0582800	8.09977e-61		11.0041	10.372	6.96451	3.84862	1.45032		7.55752	12.4161	14.0694	4.22019	1.14548		73.0483
OS03G0758500	8.2449e-61		111.843	69.3624	38.7154	28.7691	15.8449		100.757	91.8501	62.9933	33.3195	18.3259		571.78
OS05G0500900	8.26638e-61		20.7165	20.4163	208.219	154.222	206.703		24.3134	23.4732	49.9472	218.916	202.069		1129
OS07G0271600	9.11591e-61		0	0	0.217395	1.98916	2.51444		0	0	0.0262635	2.09883	2.36625		9.21233
OS05G0428600	9.54418e-61		1.7254	12.711	98.3309	61.8811	1.45824		0.173673	2.16069	27.8456	65.6122	1.24362		273.142
OS09G0518200	9.88211e-61		2.27071	0.376721	0.688556	0.911853	58.3695		5.33181	0.847181	1.61603	1.27602	39.0404		110.729
OS01G0817100	9.97187e-61		0.795019	1.41378	1.32513	2.54566	11.8448		0.740348	0.937306	0.88418	2.13678	9.16632		31.7894
OS02G0791700	1.06685e-60		3.54832	1.54887	0.796363	4.60672	27.9896		6.52634	2.27305	0.759233	2.5305	12.5736		63.1526
OS05G0125100	1.38337e-60		22.0606	17.8152	14.2263	3.113	3.82182		16.706	19.8392	20.127	5.02169	2.91149		125.642
OS04G0346800	1.49591e-60		23.8356	260.331	676.605	135.573	11.1553		6.65837	58.1842	500.87	182.84	8.63137		1864.68
OS01G0609200	1.68255e-60		18.1418	3.54641	1.58299	3.79742	1.49591		26.7289	8.57455	1.39117	2.3857	1.83568		69.4806
OS07G0406800	1.78612e-60		26.5352	17.4415	5.42792	3.231	7.29627		49.9825	21.0547	10.8296	4.74356	6.55644		153.099
OS07G0186200	1.91e-60		0.0207641	0.0440053	0	0.547503	14.7172		0.0866428	0	0.0266822	0.0503141	8.52266		24.0158
OS03G0174200	1.93239e-60		47.9867	49.2407	9.72417	2.54668	4.37886		25.9988	58.6734	36.9805	3.34133	0.6487		239.52
OS05G0467900	1.93492e-60		2.99206	0.303513	0.0269381	0	0		5.29138	1.40546	0.235279	0.0275432	0.021335		10.3035
OS06G0693300	1.98198e-60		101.919	52.641	28.0656	32.2138	40.0886		114.113	76.5397	38.8994	31.8753	37.1038		553.459
OS09G0345300	2.24236e-60		23.7716	25.4671	15.4712	7.12152	1.30826		26.6031	22.0028	17.8624	8.4323	1.58288		149.623
OS03G0225200	2.34733e-60		23.3583	2.97335	5.16611	4.14337	0.914448		38.8993	8.13953	3.17269	3.58358	0.702418		91.0531
OS08G0113200	2.38517e-60		163.532	106.894	59.9755	52.1324	80.5305		237.535	140.782	81.5667	60.718	83.4108		1067.08
OS03G0114000	2.49735e-60		92.5485	44.1776	10.047	2.88245	6.60943		92.2833	55.7865	25.1004	5.00001	3.82007		338.255
OS01G0632100	2.51385e-60		0.0426302	0.262501	0.521293	1.17903	4.60404		0.108711	0.129413	0.465699	0.700529	8.42814		16.442
OS01G0324400	2.69049e-60		13.1174	13.3415	48.0257	82.2306	28.6151		13.0007	11.0541	10.4854	67.5439	30.1652		317.579
OS02G0617000	2.95626e-60		0.0852603	1.54567	17.0022	8.68478	5.37738		0	0.0209026	4.30515	9.39805	4.53312		50.9525
OS12G0548100	3.0452e-60		44.9518	18.4413	5.30809	2.72551	9.12208		54.465	24.3002	13.1531	3.38972	4.92458		180.781
OS10G0340600	3.14302e-60		0.213211	3.31047	58.0452	81.7059	4.25712		0.108738	0.0861275	14.688	100.557	6.78258		269.755
OS11G0200000	3.14833e-60		0.282175	2.88615	8.11311	9.26111	0.62884		0.0216539	0.45154	3.39066	8.41768	1.06762		34.5205
OS03G0735800	3.18884e-60		0.0207641	0.0494267	4.07764	3.69145	2.18993		0	0.0209026	0.528619	3.29387	3.08083		16.9534
OS07G0668100	3.25937e-60		1.19943	0.683552	0.859726	1.076	5.90941		1.1094	1.03486	0.33821	1.41318	9.89037		23.5141
OS03G0221500	3.52113e-60		35.4118	24.3626	9.3434	4.14226	3.29816		33.3035	26.0663	16.2281	4.42768	3.63343		160.217
OS03G0264000	3.85971e-60		52.6928	49.2679	32.4176	80.73	246.798		49.3467	57.3439	39.4903	61.7612	236.321		906.169
OS05G0552400	4.05955e-60		0.17621	0.187753	1.64669	8.2061	5.571		0.108738	0.21554	0.259225	8.85262	5.53428		30.7582
OS01G0327400	4.09244e-60		7.57503	2.43547	0.853893	0.519528	0.150848		10.5924	4.88761	1.9916	0.24101	0.252981		29.5004
OS08G0566700	5.5095e-60		0.0853204	0.192285	2.68889	2.39257	5.28992		0.260479	0.151796	0.315132	1.94182	4.39588		17.7141
OS10G0491801	5.68591e-60		0.0633943	0.562139	7.21511	13.6617	2.89657		0.043335	0.175216	1.26075	10.1547	5.02143		41.0543
OS11G0611100	5.8168e-60		0.130154	2.16144	19.1893	5.69542	0.0874121		0.0436949	0.105204	7.09495	6.56087	0.133855		41.2023
OS02G0110200	6.73952e-60		0.0426302	0.0473231	0.221175	7.75678	15.8172		0.0216539	0.0227285	0.10293	2.40359	12.3803		38.8163
OS11G0186200	6.92387e-60		26.4603	38.5624	234.127	576.196	168.753		19.4432	24.2019	61.5753	769.526	247.506		2166.35
OS03G0237100	7.15243e-60		1.06075	1.40416	7.88779	12.1282	17.428		1.17525	1.27155	2.20911	10.6685	6.65944		61.8928
OS08G0445700	7.22138e-60		212.823	128.409	27.0758	40.5707	24.2928		245.276	195.091	84.276	35.9309	18.7681		1012.51
OS02G0126200	7.23764e-60		0.0645563	0.0241062	0.852093	2.19787	3.42211		0.0878042	0.0212482	0.0533643	1.86266	3.13215		11.718
EPlOSAG00000004099	7.5716e-60		0	0.0473231	0.380914	3.26129	3.07137		0.0216539	0.0209026	0	2.19868	3.84532		12.8475
OS12G0497300	7.77876e-60		9.23609	6.32654	0.750119	0.413348	2.35628		9.67521	11.0097	2.76751	0.62159	1.28945		44.4458
OS09G0297300	7.85504e-60		0.68649	11.1375	73.0966	7.931	0.730273		0	0.709675	25.1008	14.5649	1.14297		135.1
OS11G0594400	7.94687e-60		0.021866	0.22667	9.99267	11.5523	0.975554		0	0	1.00069	10.132	0.750872		34.6526
OS06G0623200	8.03704e-60		0	0.151923	25.0543	95.9432	16.909		0	0	0.31745	120.929	39.3129		298.618
OS01G0780600	8.49325e-60		0.153243	0.0747471	0.0538582	0.0793436	20.6869		0.0657632	0.152833	0.0781474	0.0550863	0.150046		21.55
OS05G0457800	9.35978e-60		6.71213	89.043	275.136	60.9314	0.644915		0.0436949	21.0548	167.007	71.9218	0.366436		692.861
OS03G0245300	1.00428e-59		3548.49	2488.25	97.0499	4.69749	2.61419		2363.12	3949.15	1579.4	2.13829	1.98176		14036.9
OS05G0303700	1.21794e-59		0.0426302	0.150708	1.89452	5.19476	3.24358		0.109845	0.0667053	0.286745	3.86265	3.81411		18.6662
OS06G0234200	1.23185e-59		15.6381	15.0809	19.3877	14.1538	63.096		16.9076	17.7321	19.5546	15.1417	64.6208		261.313
OS09G0517700	1.25598e-59		215.86	385.972	217.972	74.3457	48.6624		116.791	243.294	383.244	86.4967	29.1586		1801.8
OS07G0150700	1.35383e-59		11.7457	34.8317	262.495	296.697	468.572		7.26556	14.5353	68.139	314.01	399.315		1877.61
OS09G0368900	1.36107e-59		27.5961	39.8928	6.90267	3.0203	5.84647		10.9867	34.5446	22.7214	1.95371	4.79628		158.261
OS11G0171700	1.49569e-59		61.8688	25.5412	5.36077	7.17549	18.6843		93.0451	43.0884	19.4015	8.26432	11.0764		293.506
OS05G0223200	1.55954e-59		72.7801	96.9353	281.827	236.263	555.984		98.255	92.2775	157.29	167.302	635.756		2394.67
OS05G0103300	1.56915e-59		0.980104	1.46903	5.27244	11.6188	9.6733		0.521765	0.710366	2.39193	11.0734	10.6028		54.3139
OS02G0313400	1.87106e-59		194.127	132.913	76.4703	68.532	72.8732		233.552	186.531	121.314	65.0183	68.3274		1219.66
OS05G0432200	1.95017e-59		0.17609	0.323412	0.654112	19.6733	999.652		0.044082	0.0876079	0.152272	0.0802434	952.849		1973.69
OS11G0587000	1.99876e-59		0.906312	25.4953	55.8909	36.2815	31.896		0.433405	5.0036	38.9307	31.9044	39.9271		266.669
OS05G0153132	2.33127e-59		0.235137	0.64926	20.2491	20.9533	0.534692		0.15246	0.17487	1.69761	18.7307	0.515953		63.8931
OS01G0624000	2.42242e-59		88.2786	83.6323	67.7816	83.563	263.617		89.9002	84.8535	87.5066	82.9121	304.922		1236.97
OS05G0552900	2.53045e-59		21.4496	8.31709	1.41356	1.45041	11.8698		31.3551	17.4536	5.25596	1.03978	4.64629		104.251
OS05G0482600	2.58534e-59		81.4146	59.0237	32.518	26.8258	29.9146		85.2861	74.9287	63.2185	31.325	28.7097		513.165
OS03G0845300	2.67165e-59		45.347	55.4716	165.444	335.825	109.239		31.7211	50.6028	49.3293	261.891	95.4662		1200.34
OS09G0284250	2.7433e-59		3.956	5.30827	23.1159	35.2579	15.3389		3.62461	5.21949	8.48558	29.383	19.8997		149.589
OS04G0267600	2.81275e-59		0.021866	1.15867	14.8857	24.7783	29.157		0	0.0424964	2.85656	23.1389	11.0945		107.134
OS10G0123900	2.88642e-59		0.252475	4.33969	26.3658	12.5656	0.561894		0.0216539	0.389622	9.9476	11.6633	0.463231		66.5708
OS08G0162200	3.23422e-59		2.86394	3.37167	22.2997	18.9565	3.28974		3.33376	3.53672	6.79747	21.166	2.48181		88.0973
OS06G0660800	3.27194e-59		59.1848	18.5799	9.60319	11.5281	14.9542		72.086	39.6828	13.2221	10.6394	10.582		260.062
OS03G0808200	3.5836e-59		0	0.0506409	0	2.18725	21.875		0	0	0	1.18282	22.4764		47.772
OS08G0197700	3.79764e-59		0.8442	8.49103	70.4449	39.2176	0.668599		0.108684	1.15756	17.6088	43.4895	0.800322		182.831
OS06G0711200	5.09975e-59		0.220063	0.640768	6.75336	13.2878	5.11166		0.282798	0.277805	1.46706	10.3027	6.74436		45.0884
OS03G0805500	5.2513e-59		225.72	340.521	147.812	103.694	21.0893		139.874	263.748	292.403	95.2455	20.2064		1650.31
OS02G0828500	5.26991e-59		0.810065	0.769466	6.82482	5.72706	24.7855		0.629893	0.847624	1.80895	10.4505	28.9109		81.5647
OS03G0679800	5.27691e-59		180.925	89.1163	11.7264	11.8042	102.81		300.676	183.155	67.8909	5.40354	76.4133		1029.92
OS07G0172200	5.47326e-59		36.5971	48.1217	123.971	116.723	50.9015		33.1609	38.1613	58.524	103.233	55.512		664.906
OS01G0548000	5.53673e-59		0.197956	0.0220027	0.269363	3.60214	15.6093		0.022041	0	0.0504034	2.72447	21.2532		43.7509
OS10G0510500	9.33532e-59		5.7682	17.9499	53.6039	113.379	82.721		3.42328	8.90536	27.6557	81.0811	97.059		491.547
OS11G0272300	9.66531e-59		0.287925	0.700465	13.8236	14.4191	1.56494		0.108657	0.0648793	2.41883	10.7885	2.46065		46.6375
OS09G0459800	9.86907e-59		462.928	591.203	554.998	220.329	70.1495		323.818	483.489	548.266	275.627	67.7233		3598.53
OS05G0584300	9.86907e-59		0.131256	0.213399	0.440425	0.549027	8.38057		0.044082	0.10851	0.519931	0.256902	9.93772		20.5818
OS07G0276000	1.02419e-58		0.0644962	0.250776	0.438535	2.15263	5.7486		0	0.0439768	0.283784	1.55888	4.0191		14.5608
OS03G0589400	1.3379e-58		0.407741	5.03477	10.4013	3.16544	0.0871208		0.0649889	1.24665	9.76721	2.2588	0.110883		32.5449
OS08G0243500	1.53422e-58		47.5597	118.548	323.467	363.602	79.2878		34.9074	45.0203	113.554	289.146	75.0274		1490.12
OS02G0103300	1.65958e-58		0	0.147391	0.359682	0.054313	39.1987		0.0216811	0	0.131512	0.0251571	0.215922		40.1544
OS04G0280700	1.6754e-58		2.07467	2.52753	7.69347	13.4379	7.49012		1.70083	2.78626	2.63075	11.9145	11.3712		63.6274
OS02G0633700	1.72369e-58		0.258045	3.31636	11.2881	2.30227	0		0.130365	0.492211	5.00703	2.32901	0		25.1234
OS07G0503300	1.73548e-58		1.83691	2.65777	6.25291	4.85223	17.1354		1.17281	2.11888	3.74512	4.99476	26.0556		70.8224
OS02G0773732	1.86284e-58		24.312	6.92088	2.61599	3.36524	4.47777		40.7111	16.7022	4.2233	4.58869	2.15173		110.069
OS09G0543100	1.98892e-58		98.0194	56.7271	10.7188	13.6653	27.4746		111.655	88.7751	40.2009	15.9268	32.8146		495.978
OS03G0338000	2.48082e-58		1.70941	3.73178	5.80235	7.61482	92.5546		0.308187	0.460422	1.05744	3.40471	33.7244		150.368
OS07G0512000	2.54116e-58		0.0656582	0.093432	0.138471	0.443731	9.03879		0.108711	0.0663596	0.0770856	0.226973	4.47164		14.7309
OS04G0511700	2.708e-58		30.0595	17.6082	9.20297	4.61983	5.28738		31.5189	22.8399	16.1705	9.15533	4.64664		151.109
OS01G0319400	2.77688e-58		0	0	0.492501	5.02161	7.29367		0	0	0	3.28717	1.10912		17.2041
OS02G0607700	3.55541e-58		5.18857	6.11613	6.24933	4.0472	36.1077		3.89767	4.22234	8.66417	4.70595	34.1327		113.332
OS03G0196600	3.5573e-58		0.241869	0.388213	1.16366	1.01513	12.5727		0.1737	0.127933	0.338016	1.1923	6.85543		24.0689
OS10G0104900	3.82593e-58		36.2478	20.2355	6.349	3.08404	2.55714		62.8904	22.7523	15.2823	3.93816	1.01584		174.352
OS01G0902100	3.87767e-58		48.6309	55.7982	32.773	15.2441	5.51189		53.2622	55.3043	49.0518	24.5022	13.1132		353.192
OS03G0103700	3.96409e-58		0.196854	0.380039	3.25635	3.3091	9.99851		0.174529	0.412004	1.15357	3.04202	12.3165		34.2395
OS04G0525600	4.00198e-58		59.079	36.3603	18.4511	15.2065	36.9487		64.151	56.9166	35.4194	14.9387	22.9061		360.377
OS11G0660000	4.0433e-58		14.3731	22.0136	93.9504	82.0801	24.3591		14.9273	14.3127	35.6335	94.6052	27.6178		423.873
OS01G0361700	4.40272e-58		4.26928	28.1252	589.385	475.101	137.395		6.14895	2.63231	112.527	502.418	70.6487		1928.65
OS08G0540400	5.02542e-58		0.656401	4.30927	26.0779	34.5519	2.28086		0.326907	0.539494	5.79607	31.5379	1.46819		107.545
OS01G0816700	6.53501e-58		0.065598	0.362893	0.19809	0	76.5367		0.0216811	0.0212482	0.235504	0.0275432	0.171849		77.6411
OS04G0608600	6.93953e-58		0.0426302	0.0693258	0.215487	8.53027	44.1712		0.17478	0.17112	0.392891	4.30968	68.8835		126.961
OS03G0703300	7.66712e-58		1.3179	1.15338	74.8292	170.271	10.0042		2.20207	1.47956	8.09595	167.049	10.8364		447.239
OS03G0222100	7.88308e-58		0.66692	0.875512	2.77342	3.05051	105.319		1.09159	0.626313	0.917846	1.77182	18.6408		135.734
OS02G0215200	9.32015e-58		8.24535	2.20712	0.653967	1.36302	1.08109		11.075	7.14549	1.95919	1.2196	1.71896		36.6688
OS05G0467700	9.79816e-58		26.8011	13.4285	6.09893	3.49823	2.80826		30.6288	18.0136	8.75496	3.75869	3.94989		117.741
OS03G0216800	1.05672e-57		254.049	328.571	116.077	9.61903	0.260773		159.523	289.106	306.016	15.0848	0.212415		1478.52
OS02G0607400	1.08061e-57		0.319175	3.84634	3.51766	0.478789	0		0.022041	0.779686	3.9954	0.358863	0		13.318
OS09G0315700	1.2018e-57		28.9988	64.254	213.35	186.631	51.4611		23.8629	40.2062	101.867	186.739	57.9971		955.366
OS04G0645600	1.20764e-57		200.74	309.865	2997.17	1919.81	93.1155		145.511	198.58	729.72	2065.13	58.3688		8718.01
OS04G0447900	1.32991e-57		0.023028	0.12296	3.27001	2.90179	3.66484		0	0.0839559	0.503612	2.97599	5.37489		18.9211
OS06G0687600	1.33974e-57		132.998	95.9819	48.702	36.1961	44.8647		94.666	146.046	93.0197	39.6223	43.259		775.356
OS06G0160800	1.35172e-57		0.190183	4.04822	17.437	9.33689	0.261654		0.0433077	0.469482	7.64765	7.15472	0.15519		46.7443
OS06G0680700	1.42429e-57		97.3903	129.942	129.113	104.529	443.027		78.747	84.7911	114.797	73.3801	661.256		1916.97
OS03G0837000	1.48282e-57		23.2482	9.31591	6.46259	8.95886	11.227		44.0288	13.8972	6.18339	9.01382	9.864		142.2
OS10G0148000	1.49399e-57		1.07761	1.62303	7.17692	1209.18	5642.57		2.1336	0.364721	0.483917	747.475	7536.21		15148.3
OS09G0525900	1.53247e-57		32.548	30.757	125.078	82.218	77.2775		31.0539	30.5685	46.6681	91.853	76.7812		624.803
OS06G0228500	1.53941e-57		1.01213	0.926153	25.5461	465.498	320.028		2.39156	0.633121	1.25374	525.279	394.804		1737.37
OS05G0156700	1.77649e-57		99.8583	164.61	290.021	156.462	43.9016		69.3497	115.935	198.716	188.977	44.7864		1372.62
OS12G0604500	2.08288e-57		4.35986	2.54501	0.248077	0.0782806	0.0420966		4.25049	4.57296	2.16673	0.0275432	0.105974		18.397
OS02G0523201	2.15397e-57		0.065598	0.858939	1.84845	3.94264	9.09676		0	0.25942	1.71603	4.0698	6.16353		28.0212
OS01G0570700	2.29158e-57		128.214	89.2478	46.9454	66.8814	44.1578		147.282	132.645	91.0622	56.3911	40.3699		843.197
OS01G0946100	2.37065e-57		3.51611	5.33352	11.8522	5.13937	0.0213396		2.58874	3.21941	7.20898	3.925	0.0208674		42.8256
OS04G0664800	2.42011e-57		4.24228	2.18826	0.138489	0	0.627944		3.70685	4.77999	1.27936	0	0.150046		17.1132
OS03G0819400	2.45709e-57		7.97151	6.56559	5.31082	1.9771	0.171307		9.03234	8.78015	8.44465	2.12889	0.277823		50.6602
OS02G0111900	2.47293e-57		0.148655	2.63013	11.9114	4.32064	11.2402		0	0.347816	5.18618	5.12393	6.89803		47.8069
OS03G0664600	2.62723e-57		8.51095	13.3339	3.21181	0.183257	0.0420966		2.3211	8.14378	16.0768	0.409708	0.0647063		52.2981
OS08G0465800	2.745e-57		42.5897	59.569	73.758	85.4718	152.128		26.1874	42.4949	51.0338	76.9665	210.321		820.52
OS02G0770500	2.7844e-57		0.0207641	0.100068	2.90068	3.67128	1.84119		0.0657632	0.0212482	0.340558	3.24321	2.61403		14.8188
OS09G0325220	2.78957e-57		13.4451	12.7389	18.9895	32.5985	64.0873		18.0085	12.1944	11.4108	28.6589	74.6215		286.753
OS04G0446500	2.83834e-57		136.199	73.0057	28.5429	49.7606	76.5638		199.874	104.555	44.0616	39.7678	62.8475		815.178
OS03G0283900	3.1578e-57		19.7968	22.5743	4.71022	1.92999	2.77751		12.4682	29.1082	18.456	2.5648	2.28091		116.667
OS07G0640200	3.22342e-57		77.7042	75.3636	76.8277	190.902	229.233		64.1294	76.8866	79.6773	151.304	354.252		1376.28
OS09G0533800	3.36487e-57		0.021866	0.0253204	0.0538763	2.27173	4.479		0.043335	0.0212482	0.0262635	1.10971	6.74161		14.794
OS05G0481900	3.55067e-57		3.94194	5.03277	52.8853	26.5496	6.74465		5.4858	2.43859	12.7749	28.9972	9.64861		154.499
OS01G0121950	3.55934e-57		36.0178	52.9357	209.712	97.0208	6.54791		30.9562	35.4722	87.2768	76.6716	8.34701		640.958
OS01G0229400	3.72899e-57		23.1073	20.6346	58.6024	80.3765	104.261		32.1423	17.1784	20.0311	84.6928	103.623		544.65
OS01G0969100	4.07685e-57		249.75	179.004	91.1572	72.7311	83.0532		262.733	219.632	128.161	64.3525	68.4262		1419
OS05G0399700	4.12485e-57		79.5039	159.119	309.258	633.799	2221.79		41.2165	128.647	208.176	310.523	1665.96		5757.99
OS03G0237900	4.45459e-57		31.9968	17.844	9.29366	6.30834	12.2842		34.2685	25.7849	13.6486	7.06928	10.5641		169.062
OS01G0339500	4.50457e-57		1.90391	3.41965	35.3531	14.5762	7.70323		2.46225	2.09669	8.21444	18.6651	10.8781		105.273
OS05G0176300	6.0377e-57		0.201502	0.115435	0.486686	2.29586	8.72807		0.0650161	0.0667053	0.10631	1.58357	7.68983		21.339
OS08G0543000	6.0964e-57		0.021866	0.194714	4.66418	4.55042	11.6372		0.217368	0.0212482	0.524372	4.37782	3.16944		29.3787
OS01G0151500	6.16628e-57		0.173886	0.344208	0.898337	1.7586	8.3494		0.262251	0.221364	0.441365	1.74078	10.65		24.8402
OS07G0198300	6.3959e-57		0.744046	0.875187	2.67537	4.3589	7.66986		0.457965	0.608814	1.17221	3.0658	6.89809		28.5263
OS01G0112300	6.4801e-57		24.4865	29.8576	113.45	118.094	40.1638		28.9861	24.0937	38.4724	133.962	45.0316		596.597
EPlOSAG00000009432	6.62258e-57		4.10737	0.904792	0.0269381	0	0		8.03207	0.883826	0.10483	0	0.0208674		14.0807
OS04G0475600	8.33826e-57		4.1799	3.99502	4.16034	32.7281	238.692		7.17564	5.56428	11.7967	19.5561	131.43		459.278
OS01G0752200	8.54599e-57		24.1033	46.3491	97.6292	88.4206	24.2348		14.5594	15.4398	40.3772	78.7132	29.5985		459.425
OS02G0703800	8.59392e-57		0	0.25199	4.69511	2.75429	0		0	0.0421508	1.36285	2.85336	0.0225039		11.9823
OS03G0747100	9.89757e-57		11.2354	4.75282	1.88488	0.240298	0.678547		8.23084	6.28594	3.66588	0.46665	0.322597		37.7639
OS03G0297400	1.11176e-56		162.033	240.261	431.57	217.265	64.8014		111.537	167.302	281.889	260.6	53.8566		1991.11
OS02G0234450	1.16713e-56		0.0207641	0.0253204	0.844298	2.08871	17.1192		0.151632	0.174524	0.373132	3.25906	17.3525		41.4091
OS05G0569100	1.20009e-56		0.171622	2.16419	11.1421	4.98069	0.0225121		0	0.0843015	4.80259	4.32352	0		27.6916
OS07G0457500	1.22171e-56		0.0207641	0	0	0.338896	3.05967		0.108766	0.0424964	0	0.126065	2.95399		6.65065
OS03G0208700	1.25251e-56		6.41711	1.1893	0.384676	0.0521871	0.367172		7.98649	2.64782	0.833133	0.155994	0.192015		20.2259
OS01G0915300	1.3511e-56		12.3109	21.1394	44.3111	43.8989	50.9474		9.62511	7.80491	16.7839	37.0084	33.9514		277.781
OS07G0598400	1.37535e-56		0.044894	0.212184	0.161593	7.72369	358.267		0.044082	0.194638	0.0770856	0.0241038	172.885		539.634
OS06G0656000	1.58241e-56		77.7225	122.503	67.613	32.0858	23.4415		61.191	92.5004	119.85	42.075	27.3129		666.295
OS04G0109100	1.64491e-56		0.021866	0	0.109643	0.235124	1.46229		0	0	0	0.125012	3.33177		5.2857
OS05G0594100	1.6971e-56		3.48709	8.32098	31.5605	52.5043	17.202		5.3151	4.21746	14.8755	39.1278	21.1741		197.785
OS09G0442000	1.77403e-56		0	0.343319	3.69852	3.47721	0.130681		0	0.065225	1.04472	2.74032	0.300093		11.8001
OS10G0423300	1.81465e-56		0	0.340001	11.6058	11.1502	0.431213		0	0.0227285	1.6566	10.6564	0.728836		36.5917
OS11G0215400	1.83101e-56		1.54128	38.0834	1090.83	1152.15	16.3466		0.892367	0.46973	212.39	1025.77	6.27322		3544.74
OS06G0628032	1.96118e-56		4.42853	0.0735329	0.192365	0.293087	0.085657		29.5422	0.522756	0.0266822	0.277287	0.0433713		35.4855
OS04G0385900	2.11937e-56		0.409023	1.91639	2.78121	2.9549	33.0457		0.911971	0.90668	1.09744	1.60105	18.7909		64.4152
OS01G0171100	2.14957e-56		3.08263	0.294781	0	0.0260935	0		3.99054	1.33441	0.160093	0	0.0225039		8.91105
OS07G0666600	2.18061e-56		12.3113	10.3515	16.4714	9.96208	0.542892		9.73642	8.69397	10.2653	10.5071	0.610472		89.4524
OS06G0164300	2.26205e-56		0	0	0.107716	2.4976	37.1702		0	0	0.0777288	0.954141	14.1722		54.9796
OS11G0620800	2.53769e-56		0.171743	2.90723	55.8819	56.8077	11.517		0.0653488	0.0861275	9.58826	45.9363	11.1706		194.132
OS12G0515400	2.63519e-56		187.396	146.885	88.5955	42.4416	34.0062		144.127	195.088	97.5	47.4729	18.4517		1001.96
OS11G0527700	2.93981e-56		9.31366	5.84164	0.992418	0.67655	0.494052		5.98692	9.80906	5.63584	0.373981	0.365968		39.4901
OS01G0367400	3.45834e-56		29.9895	34.1057	73.1861	66.4575	108.8		29.8363	28.9958	41.6526	63.0296	110.544		586.596
OS11G0601300	3.84874e-56		2.02807	0	0	0	0		17.7389	0.409114	0	0	0		20.1761
OS02G0226000	4.60729e-56		106.233	245.043	374.645	79.6468	50.531		86.9444	125.512	321.119	97.2226	42.6012		1529.5
OS12G0223300	4.66962e-56		26.2463	268.167	1553.32	417.3	35.0988		14.9442	43.6352	665.585	530.964	38.2057		3593.47
OS07G0517400	4.8804e-56		28.9635	11.0298	1.66765	0.474359	6.24413		50.5673	16.156	4.07944	0.551693	1.93067		121.664
OS10G0424400	5.01334e-56		0	0.0506409	11.0234	16.8277	0.213411		0	0.0227285	0.659682	14.4024	0.427574		43.6276
OS01G0121200	5.05591e-56		33.5331	243.224	108.903	13.5402	2.86938		5.61749	56.3739	197.159	18.6734	3.69849		683.592
OS01G0753150	5.13617e-56		23.4312	8.9992	1.7964	4.20395	3.36835		33.0206	27.5439	7.56677	3.51135	6.2861		119.728
OS09G0383300	5.21893e-56		62.8641	26.2465	5.80455	2.95588	12.6606		66.6122	36.6369	15.6185	3.28169	4.74876		237.43
OS04G0506300	5.65149e-56		62.3882	69.8937	61.652	35.9049	0.629722		32.2249	56.1235	77.3126	37.3156	0.577854		434.023
OS03G0743900	5.78983e-56		87.8246	102.793	86.184	81.9114	295.055		66.9803	78.5907	82.35	104.339	351.386		1337.41
OS02G0640700	5.88684e-56		0.212109	1.61411	21.9324	24.618	7.48141		0	0.151353	4.24956	22.3198	9.19776		91.7766
OS01G0803200	6.45218e-56		40.7059	50.869	161.593	280.17	259.833		34.743	48.0829	101.601	218.751	301.293		1497.64
OS03G0604600	6.55718e-56		39.8275	30.6148	11.7305	8.32355	7.16766		46.0786	40.2499	29.9654	11.8119	8.36945		234.139
OS05G0519700	6.6462e-56		184.428	113.722	6.42928	7.15263	16.5936		135.709	149.656	45.5975	3.73811	27.4002		690.426
OS01G0108800	7.01982e-56		41.8168	23.9567	6.19688	1.65709	1.97192		30.039	32.8676	16.0768	2.34338	0.921379		157.848
OS10G0431900	7.04011e-56		0.352421	0.636229	1.53111	1.20767	8.69829		0.4797	0.438731	0.957467	2.14741	9.36063		25.8096
OS10G0372500	7.04011e-56		13.0058	11.1644	1.53491	0.392748	0.489959		6.62241	20.208	9.16429	0.325494	0.538284		63.4463
OS04G0521800	7.54578e-56		18.686	36.8014	77.1491	69.8613	46.9457		15.9297	18.8758	51.0893	80.9329	54.5004		470.772
OS01G0143900	7.90215e-56		0.174988	0.612772	1.40025	1.59751	12.1057		0.195714	0.555512	1.70047	1.33696	14.8157		34.4955
OS01G0753800	8.1106e-56		4.46621	9.17661	33.1481	24.6887	56.7098		3.15345	4.67829	13.7563	29.1621	72.8746		251.814
OS03G0236675	9.27672e-56		13.6875	6.24972	8.74922	1.5043	0		10.8519	6.60722	7.54155	1.66426	0.0433713		56.899
OS02G0691500	9.65185e-56		27.3025	33.5717	27.7921	10.4055	1.2866		14.8854	13.4673	14.7712	6.97521	0.986492		151.444
OS03G0215700	1.03148e-55		0.301837	0.242926	1.21368	3.85522	6.56454		0.676188	0.322127	0.182783	3.73439	5.46468		22.5584
OS10G0156200	1.25738e-55		1.87701	10.8957	12.5077	2.29022	0.325964		0.151992	3.22003	14.3341	2.25644	0.436051		48.2953
OS03G0104000	1.27953e-55		0.130214	0.286932	2.54268	4.31975	6.06255		0.152433	0.637118	0.889459	4.45776	5.61806		25.0969
OS08G0496600	1.31638e-55		9.98943	6.02488	0.825191	0.130148	0.782915		5.39619	10.5606	5.16941	0.442546	0.12801		39.4493
OS01G0278950	1.34092e-55		5.84471	6.51698	7.9531	6.55956	31.5979		5.77299	7.72291	9.08995	10.7639	32.0461		123.868
OS04G0611200	1.3625e-55		3.19134	3.97223	32.9887	43.3674	15.6949		2.93086	3.38636	10.17	53.1857	25.8075		194.695
OS03G0769500	1.38825e-55		16.1922	104.113	282.742	175.937	1.64122		0.437391	21.9872	85.0079	164.2	1.33867		853.598
OS01G0841700	1.41293e-55		2.00873	7.5366	133.975	243.578	81.1739		0.826386	1.70269	15.87	169.329	105.916		761.916
OS12G0636900	1.52763e-55		0.0668202	0.225456	26.8071	37.4727	22.1619		0.0216811	0	1.93772	36.8674	24.1625		149.723
OS02G0528200	1.60527e-55		24.7579	19.3314	16.8237	17.8266	110.48		26.25	16.247	14.5133	17.5024	80.2249		343.957
OS01G0939500	1.66976e-55		7.1665	8.56873	35.8356	107.038	35.5949		7.32448	7.46535	9.04258	83.1974	46.9638		348.197
OS07G0437500	1.73108e-55		4.60162	5.26962	15.035	14.7472	30.1884		3.60906	3.77803	7.23648	18.6523	24.8804		127.998
OS03G0847900	1.89953e-55		0.718694	3.96126	9.53656	13.7262	37.5409		0.456722	1.42367	7.14921	16.1595	70.3761		161.049
OS03G0290900	2.00659e-55		1.49772	2.12307	37.9887	29.8168	0.943684		0.892891	1.53492	7.59103	29.5493	1.40161		113.34
OS07G0144900	2.0442e-55		0.0656582	1.1695	30.0247	24.4378	0.432677		0	0	5.53023	21.3064	0.425938		83.3929
OS10G0150400	2.16063e-55		0.649521	2.24185	2.77364	19.5976	124.296		0.498257	0.400357	0.672397	10.4068	122.02		283.556
OS07G0693100	2.17594e-55		0.763648	0.959084	9.21317	43.4168	7.82442		0.371017	0.974324	1.37531	47.4745	8.4059		120.778
OS09G0545000	2.23168e-55		80.0003	111.935	24.9177	1.26156	0.368942		36.4277	91.0813	110.165	3.53906	0.133387		459.829
OS09G0461700	2.25292e-55		16.1152	64.4512	32.7656	4.7185	4.47428		7.05429	17.7035	64.9153	7.7719	5.8853		225.855
OS07G0470300	2.29101e-55		0.0864223	1.48152	19.3298	4.93705	0.0649		0	0.0209026	4.58815	4.56183	0		35.0706
OS02G0672500	2.29707e-55		0.497589	3.60792	35.6386	23.378	4.55154		0.261891	0.36255	10.6311	19.8054	6.81906		105.554
OS02G0739700	2.32227e-55		31.1074	20.1422	5.98358	1.37975	2.34258		36.8537	25.7685	15.4224	1.98423	1.4177		142.402
OS03G0383900	2.32496e-55		24.3077	1.59134	2.61969	2.36109	8.56178		161.135	4.35577	1.13703	1.46848	2.99081		210.529
OS03G0411800	2.34081e-55		4.82289	2.05245	5.1951	6.69036	21.7623		7.63665	3.32363	4.10963	6.35579	32.1355		94.0843
OS01G0681900	2.386e-55		18.2444	26.8158	55.8471	54.7575	122.652		16.864	11.5759	18.5387	57.7575	136.301		519.355
OS10G0429600	2.46301e-55		1.43769	1.2469	14.6486	16.7277	0.303459		0.502461	1.18908	2.69714	13.2427	0.704228		52.7
OS01G0765900	2.53001e-55		0.581567	5.72638	18.5295	12.0408	0.19529		0	0.81261	8.98585	9.79389	0.202535		56.8684
OS03G0625800	2.53507e-55		4.77053	9.52928	42.9729	36.8042	20.0132		8.90363	5.33492	18.8066	34.1085	27.0083		208.252
OS09G0533200	2.94865e-55		16.0982	14.0761	7.63761	0.552639	1.24271		6.29411	13.2025	12.9766	1.60046	0.854569		74.5355
EPlOSAG00000044528	3.29479e-55		0	0	0.215469	2.14944	2.8392		0.0436949	0	0.052527	1.6526	4.386		11.3389
OS04G0542200	3.72316e-55		8.60874	11.0117	14.8772	12.7527	60.4999		8.73873	8.09672	11.4933	13.7025	69.91		219.691
OS05G0507000	3.7967e-55		12.5701	11.5836	5.06994	0.985478	0.508996		8.81999	10.2974	8.03362	0.977788	0.214051		59.0609
OS09G0326100	3.86982e-55		133.194	104.982	3.13911	12.8005	19.5151		77.9889	157.691	58.9654	15.5484	19.6554		603.48
OS07G0554200	3.9931e-55		0.346851	0.381578	0.380842	5.30569	6.5219		0.26073	0.0418051	0.184039	2.37562	6.33859		22.1376
OS09G0286300	4.20565e-55		23.2438	13.6308	2.24839	1.13368	7.44869		20.5104	19.5948	10.5687	1.35335	3.07645		102.809
OS06G0237300	4.21629e-55		23.1638	41.3537	84.1382	133.643	68.8868		27.452	33.2897	50.5958	125.182	71.653		659.359
OS01G0240600	4.39032e-55		5.52455	2.33363	0.492357	0.338896	0.278893		10.2409	4.10315	1.4587	0.408124	0.302664		25.4819
OS01G0301500	4.4115e-55		0	0	0.138507	1.04501	2.97133		0	0	0	0.849859	3.29728		8.30198
OS08G0290200	4.50373e-55		1.953	12.726	15.9734	7.16603	0.173069		0.391482	2.42744	13.9689	6.72246	0.348607		61.8503
OS05G0575800	5.42117e-55		0.0886862	0	0.0538582	0	25.4032		0.0653488	0	0	0.0275432	0.726092		26.3647
OS03G0145050	5.5058e-55		0	0.0253204	1.91391	2.60198	0.0213396		0	0	0.0796278	2.44502	0.0658752		7.15308
OS10G0142500	6.07028e-55		4.29081	11.0796	42.2341	17.9659	4.26557		3.66936	4.44635	15.428	19.1705	4.83702		127.387
OS01G0946500	6.18454e-55		0.0875843	0.254086	0.886646	2.40546	30.2929		0	0.0421508	0.289511	0.277287	14.3425		48.8782
OS04G0505000	6.8493e-55		9.54937	9.95163	7.5782	11.1299	38.4404		9.4397	8.6209	8.32444	8.18261	36.6555		147.873
OS01G0929800	7.81593e-55		1.13475	2.06758	1.67912	0.814637	13.6364		0.934595	1.38277	1.11035	0.68913	11.4603		34.9097
OS03G0828600	8.59257e-55		0.448348	8.92078	187.873	83.0159	1.02		0.195436	0.0849929	41.6568	97.6686	0.532379		421.416
OS01G0121900	9.68892e-55		0	0.0253204	0.32702	3.62914	3.33537		0.130419	0.0418051	0.0533643	2.96111	4.11326		14.6168
OS02G0734300	1.02057e-54		1.97317	2.67282	4.86645	6.88186	48.4574		2.15838	3.74694	3.37923	8.11503	28.6676		110.919
OS01G0777300	1.10079e-54		15.3341	13.2736	2.26379	1.33236	10.5035		23.9284	18.2585	6.5314	1.80543	6.63366		99.8648
OS01G0103900	1.15308e-54		13.6047	5.77096	2.06579	2.40019	2.84105		20.6619	9.39956	4.14944	2.28128	2.1491		65.324
OS04G0357000	1.20019e-54		0	0.0253204	0.190457	0.31553	2.53547		0	0	0.0262635	0.261395	2.72217		6.07661
OS04G0475400	1.23486e-54		5.42166	1.42648	0.748139	0.102991	0.299635		8.07481	2.7411	1.32661	0.176659	0.240062		20.5581
OS08G0558400	1.27657e-54		95.236	47.598	15.9291	15.0705	29.1789		134.93	58.7875	32.8079	15.6463	19.8653		465.049
OS03G0797800	1.30991e-54		46.3203	47.6678	76.4908	77.0486	258.829		54.3831	51.1247	65.73	51.229	209.274		938.098
OS05G0178000	1.36984e-54		0.0644962	0.238394	1.01561	1.25532	5.43028		0.30365	0.0648793	0.31407	1.42677	8.63903		18.7525
OS11G0616300	1.47947e-54		1.66118	0.635904	0.190421	0	0.132728		5.97573	0.647756	0.52183	0.0733646	0.0225039		9.86142
OS10G0465700	1.50062e-54		0.195692	0.57807	0.194237	0.583445	437.422		0.390958	0.148392	0.314295	0.13189	10.9247		450.884
OS07G0664600	1.64639e-54		0.372944	0	0.0827225	0.393209	34.3593		0.803124	0.0212482	0.0262635	0.370234	6.49636		42.9254
OS03G0201901	1.75556e-54		3.24314	26.8687	364.712	183.046	24.3929		2.85863	2.23932	111.542	233.756	25.0643		977.723
EPlOSAG00000030866	1.83132e-54		0	0	0	0.260935	5.42289		0	0	0	0.0723114	5.40184		11.158
OS10G0411500	1.93209e-54		0.0437922	0.0943214	0.134691	0.185844	3.21343		0.043335	0.0421508	0.0252017	0.125012	5.1239		9.03168
OS07G0571700	1.9753e-54		15.423	41.0407	80.0933	21.9806	18.7825		9.52094	18.5686	53.7698	28.8439	12.1744		300.198
OS04G0638300	2.10579e-54		25.6461	17.1875	2.73125	1.25188	1.74148		20.5273	30.6464	21.0082	1.42721	2.06459		124.232
OS10G0432650	2.2325e-54		3.58335	0.735646	0.111569	0.05325	0.0649		5.12009	2.86711	0.445163	0.0733646	0.0626023		13.117
OS12G0158400	2.41e-54		8.48694	5.65457	3.05417	0.74518	0.281238		12.2149	7.12235	4.62844	0.839298	0.389173		43.4163
OS04G0685200	2.67375e-54		69.3145	72.5178	58.4047	39.4531	10.4829		76.9621	81.3359	67.2966	41.4164	13.8402		531.024
OS01G0627500	2.73111e-54		17.0225	24.8671	63.6004	93.5317	122.97		19.8271	20.7043	45.18	90.0905	135.183		632.977
EPlOSAG00000009410	2.92278e-54		3.02811	0.426472	0	0	0		4.62338	0.547241	0.155652	0	0		8.78085
OS02G0599150	3.40514e-54		5.15521	4.39335	0.832787	0.502898	0.62356		4.67109	7.06232	2.9201	0.55696	0.559152		27.2774
OS03G0811300	3.44239e-54		1.29252	1.69748	2.72944	6.66877	28.375		1.93648	1.79103	1.79507	5.14797	10.1536		61.5873
OS03G0440900	3.54359e-54		91.0522	117.292	169.954	246.158	360.724		75.173	55.1763	101.563	191.1	515.634		1923.83
EPlOSAG00000024657	3.67871e-54		0	0.0220027	0	1.30053	7.6766		0	0	0	0.246304	11.4781		20.7235
OS06G0182300	3.72692e-54		34.6439	10.121	1.29641	65.1239	234.099		68.6541	26.8951	7.89207	45.4822	292.623		786.831
OS06G0652100	3.77548e-54		143.129	77.2583	7.58345	10.9333	63.9347		172.061	171.26	53.2204	4.96155	50.4599		754.801
OS08G0101800	3.91922e-54		0.021866	0.0253204	0.382786	0.475882	55.7115		0	0	0.128551	0.409177	14.6829		71.838
OS03G0652400	3.92735e-54		0.0207641	1.95533	19.8198	11.6428	6.89054		0	0.0212482	5.27092	11.8021	6.75582		64.1793
OS01G0720600	4.45392e-54		88.4227	83.021	30.161	24.6437	25.5102		87.7501	95.7908	66.2159	25.2526	23.2144		549.982
OS02G0170900	4.52827e-54		36.3136	16.6305	11.5903	32.3942	75.4179		55.7999	21.9905	11.9194	28.3009	80.0548		370.412
OS02G0488600	4.68197e-54		43.2452	33.117	72.2208	248.192	155.176		55.9339	35.5012	36.8145	250.359	187.717		1118.28
OS04G0419600	5.00526e-54		32.3135	13.5316	5.96453	2.41973	3.96391		41.735	17.557	10.5811	2.83452	1.65776		132.559
OS01G0122000	5.37187e-54		38.7187	22.8846	11.4247	10.9011	29.2238		44.1144	37.3203	27.2651	10.2857	20.6033		252.742
OS09G0256100	5.58107e-54		0.110552	0.112117	0.273162	23.0614	212.129		0.0436949	0.0421508	0.0252017	2.50459	230.066		468.369
OS03G0680100	5.6497e-54		19.559	6.7794	0.65782	1.10089	9.15313		34.6808	26.4262	4.3934	1.01168	7.34456		111.107
OS11G0552600	6.07132e-54		19.9661	8.11252	2.67352	3.24781	7.67926		26.4841	11.2807	5.41326	2.7694	5.70637		93.333
OS02G0278700	6.92039e-54		0.196794	0.116649	0.323095	0.804572	73.6918		0.525996	0.56247	0.307505	0.157047	18.5246		95.2105
OS02G0761900	7.23143e-54		24.2033	30.5904	51.707	61.9514	74.8508		21.5458	24.9206	38.2448	65.2054	83.5665		476.786
OS03G0170100	7.36579e-54		10.8399	31.3269	8.91229	2.06694	1.01824		3.30442	14.0993	26.0885	1.56306	0.440493		99.6601
OS05G0421100	7.38527e-54		0.241808	0.592881	13.3962	8.41278	6.9496		0.0653488	0.0663596	2.68442	7.8624	6.47928		46.7511
OS09G0542100	8.06998e-54		2.91169	5.63942	9.62079	18.3682	20.6093		2.09563	2.64786	5.54579	15.4474	19.5677		102.454
OS01G0878800	8.37166e-54		0.301837	0.349622	0.994416	2.53347	6.58628		0.173645	0.277459	0.628977	2.34093	6.56889		20.7555
OS10G0571300	8.46296e-54		75.4908	41.1268	22.8823	18.5776	32.0484		89.3946	54.1862	31.2864	21.8205	25.8309		412.645
OS08G0369000	8.73836e-54		34.194	27.2021	18.2444	8.72305	5.97878		40.3262	29.4321	30.6151	13.2587	6.36793		214.342
OS02G0151300	9.564e-54		0.326087	0.261611	1.92738	4.70738	4.6605		0.130365	0.171909	0.390094	3.41444	3.4081		19.3979
OS10G0110950	9.74729e-54		0.0645563	0	1.25798	3.25018	1.25416		0	0	0.0533643	3.38647	4.8203		14.087
OS03G0701400	1.06123e-53		16.609	76.2378	226.789	51.63	14.8342		12.534	18.734	136.755	60.6835	14.7573		629.563
OS03G0150500	1.06123e-53		0.0841584	2.71947	32.581	37.4439	59.5573		0.022041	0	8.27108	33.1109	27.7258		201.516
OS02G0105800	1.10833e-53		9.80509	10.0481	25.701	51.851	14.5394		13.2823	11.9321	9.64631	45.5486	18.5516		210.906
OS02G0191700	1.1192e-53		20.1903	24.2282	15.5175	23.9946	102.957		17.3648	21.9862	19.021	20.3487	50.4477		316.056
OS07G0492500	1.17368e-53		0.806459	1.58957	3.85242	6.46207	13.5371		1.50099	1.29369	1.45703	5.84952	9.54959		45.8984
OS05G0116000	1.20689e-53		295.138	314.973	668.961	1050.63	3173.86		260.432	259.102	338.656	791.409	2033.75		9186.91
OS06G0325602	1.24813e-53		1.8894	1.83678	7.53089	16.272	12.2342		1.04928	1.5537	2.52299	12.7755	15.2418		72.9066
OS02G0108900	1.25291e-53		0	0.0220027	0.163537	3.88976	3.1029		0.0650161	0.0227285	0.0504034	2.62375	3.69744		13.6375
OS01G0784500	1.25761e-53		9.12288	7.07991	5.16052	3.17313	0.858019		16.5506	11.9222	9.48461	4.86566	2.12917		70.3468
OS02G0700100	1.2711e-53		128.463	83.148	28.2604	21.3554	33.7082		112.236	105.902	52.8654	26.3118	19.3668		611.617
OS05G0194900	1.44922e-53		0.663582	5.09156	9.47844	3.23976	0.0865309		0.238716	1.29759	5.7615	2.38046	0.194587		28.4327
OS04G0502100	1.55509e-53		11.8419	11.8149	0.965462	1.17839	4.24101		8.70495	19.6872	8.88916	1.1563	3.64892		72.1281
OS08G0545800	1.55679e-53		2800.58	2270.9	74.1252	8.31264	2.92638		1490.63	3767.37	2393.25	2.60547	1.22211		12811.9
OS10G0205500	1.70318e-53		9.81984	1.85352	32.7715	72.9896	30		19.6737	5.30715	3.85539	72.361	22.8305		271.462
OS07G0633100	1.8516e-53		3.46324	11.6328	84.0955	23.6551	40.7605		3.39551	4.22327	31.7354	29.1667	54.4337		286.562
OS10G0476500	1.87734e-53		14.8192	14.6792	1.39252	0.525483	0.278602		7.17338	28.5689	14.0468	0.531001	0.598315		82.6134
OS04G0693100	1.88589e-53		11.0275	11.4165	10.8152	12.2448	39.3589		13.5326	9.73476	10.1244	12.0102	41.6644		171.929
OS05G0555700	2.04498e-53		0.463033	0.854731	2.66775	2.41409	7.33987		0.131085	0.476538	0.991776	2.29435	13.5154		31.1487
OS02G0511800	2.17889e-53		172.603	150.879	86.6223	60.0277	46.5255		162.528	181.807	123.024	54.2292	42.8494		1081.1
OS12G0545400	2.30525e-53		0.240646	0.28151	0.194273	0.469684	15.3014		0.347814	0.285552	0.439241	0.146729	7.73086		25.4377
OS08G0359300	2.35078e-53		10.4666	16.7694	67.7052	27.1782	14.2318		10.0268	12.5217	23.8917	33.4163	12.2319		228.439
OS01G0686200	2.40067e-53		0.174007	0.487956	3.60274	3.16804	4.96546		0	0.0854362	0.625792	3.61359	7.282		24.005
OS03G0355700	2.40206e-53		17.3056	14.0545	7.00668	1.75864	2.41593		15.6857	15.7696	13.6252	2.93469	2.22229		92.7787
OS08G0448000	2.40668e-53		9.66349	45.7925	52.2286	65.8938	1.3436		6.35946	9.33636	27.0543	20.5305	0.813942		239.017
OS05G0540000	2.51251e-53		46.3879	41.1236	87.0465	70.6179	14.1508		53.3707	42.0809	51.5205	67.2792	15.949		489.527
OS01G0857200	2.53119e-53		100.38	184.7	51.7096	40.3532	5.03189		54.4463	114.376	161.9	31.1718	3.50279		747.571
OS02G0276200	2.5912e-53		0	0	0.0557664	0.342226	3.25205		0	0	0.0262635	0.0241038	2.42979		6.1302
OS01G0621900	2.65468e-53		50.2188	67.1621	116.307	152.738	248.383		40.9809	41.9831	50.1381	117.564	224.237		1109.71
OS06G0684000	2.79825e-53		23.0157	33.6614	145.909	140.376	57.1916		23.5189	25.3303	45.5934	140.583	28.4731		663.652
OS09G0356000	2.99785e-53		0.043732	0.147391	4.75147	10.2327	4.11272		0.0437222	0.0648793	0.425015	14.5967	6.78954		41.2079
OS05G0470900	3.15277e-53		0.285661	0.311363	1.11759	2.64143	7.74185		0.174474	0.129759	0.259225	1.12452	9.96075		23.7466
OS07G0690600	3.37917e-53		0.216456	3.46053	16.8503	4.83838	0.28153		0.0216811	0.337552	7.85222	5.58256	0.133387		39.5746
OS06G0659600	3.49171e-53		1.56564	0.921621	0	0	0.0225121		1.70047	3.06388	0.881862	0.0251571	0.0626023		8.24375
EPlOSAG00000030667	3.86504e-53		0	0	1.60219	3.79377	3.19388		0	0	0.0800465	3.72943	7.11103		19.5103
OS01G0894600	4.07351e-53		16.1379	43.2533	108.272	89.7472	24.9937		16.094	15.7337	59.2285	82.746	19.2723		475.478
OS01G0889400	4.34074e-53		18.8196	62.4535	1087.78	492.31	18.3527		17.331	15.7294	264.159	528.779	15.5221		2521.24
OS01G0769100	4.50743e-53		13.3569	23.5953	43.4561	15.3651	6.22715		9.58699	16.1961	26.4717	18.7993	5.31831		178.373
OS10G0190100	4.66926e-53		0.0852603	0.0473231	2.94823	3.58962	3.51834		0.499059	0	0.339915	1.86315	8.38756		21.2784
OS02G0126300	5.13131e-53		0.363028	1.21673	0.0826865	0.313546	17.6172		0.305641	0.459287	0.339078	0.0251571	2.94534		23.6676
OS03G0587200	5.28643e-53		110.692	78.1272	14.7669	5.03103	8.92551		98.607	89.3211	41.7612	7.79727	2.57493		457.604
EPlOSAG00000009420	5.56211e-53		3.59926	0.555171	0	0	0		5.68631	0.593487	0.0796278	0	0.0208674		10.5347
OS11G0285000	5.68647e-53		2.72106	6.74811	0.428878	0.0799455	0.0438517		0.613773	13.3958	13.7349	0.152555	0.0225039		37.9414
OS02G0459300	5.99094e-53		10.7419	6.5206	1.19827	0.215126	0.677965		7.54339	8.09409	4.15279	0.855442	0.173018		40.1725
OS07G0151900	6.49111e-53		0.652174	0.446047	1.56944	4.41283	7.98591		1.43739	0.739362	0.54449	3.57105	9.22255		30.5813
OS04G0437500	6.50265e-53		1.70568	13.5909	25.3976	4.21496	0.240314		0.564795	3.09664	19.6059	4.74414	0.195989		73.3569
OS06G0111200	6.62393e-53		4.40968	3.38823	2.51382	8.4947	68.3795		6.84015	4.0123	3.01978	4.18266	28.2615		133.502
OS02G0323000	6.70666e-53		113.205	66.6741	15.5371	19.2311	67.8363		168.169	126.227	53.8003	16.5443	23.911		671.136
OS12G0595000	7.50215e-53		111.519	92.0317	47.6743	39.8505	60.1456		113.207	114.706	80.0745	42.5546	54.3967		756.16
OS05G0102600	7.75056e-53		46.3031	28.0916	11.3689	16.5046	27.6334		101.403	37.0166	24.775	15.949	17.7969		326.842
OS08G0447900	7.98848e-53		2.63681	3.01862	3.19675	5.02367	54.2519		2.42431	3.18526	3.02718	4.04406	15.3541		96.1627
OS04G0433600	7.98848e-53		78.7619	143.785	761.859	564.301	109.707		73.7045	85.7856	238.517	641.037	110.732		2808.19
OS01G0833000	8.18915e-53		12.1033	9.43325	1.74439	1.16537	1.13953		9.33694	13.2033	7.51011	1.48948	1.52607		58.6517
OS01G0723025	1.00232e-52		5.06039	0.411105	0.198108	0.05325	0.0210483		3.95626	3.46	0.709024	0.0251571	0.0642387		13.9586
OS06G0225000	1.00574e-52		0.264897	0.097964	9.44318	39.2659	5.85135		0.868167	0.0436311	0.186775	30.7265	7.58272		94.3311
OS01G0206200	1.00841e-52		39.1213	20.1693	10.8785	8.92111	12.9656		45.6888	31.5945	16.2414	8.3131	11.3734		205.267
OS01G0776500	1.03063e-52		10.6105	10.8551	11.0157	24.8982	51.6818		9.90051	7.9455	7.54062	20.7888	45.9146		201.151
OS12G0607800	1.07467e-52		31.2929	13.4255	10.1227	9.18155	4.45356		34.9355	21.6726	8.97338	5.86833	4.29055		144.217
OS08G0154300	1.10621e-52		142.884	307.852	569.477	277.35	98.8899		97.5139	173.322	381.218	384.456	92.5081		2525.47
OS02G0679500	1.13062e-52		33.1356	36.525	28.5423	7.71176	8.39901		34.5951	32.5484	35.4261	8.37357	7.37722		232.634
OS07G0248150	1.18266e-52		0	0.0253204	3.94479	5.4856	0.240314		0	0	0.393698	5.26865	0.355153		15.7135
OS11G0135300	1.26756e-52		0.201502	0.515697	0.384676	1.01775	11.6876		0.260757	0.213714	0.340109	0.867895	2.50905		17.9988
OS01G0132400	1.31292e-52		59.4529	57.7099	1.18659	0.312944	1.84459		29.9077	97.2044	41.9612	0.302444	0.17255		290.055
OS04G0685900	1.53385e-52		23.1894	30.163	84.3736	135.848	64.7327		25.8923	23.6549	29.1929	121.408	71.2888		609.743
OS05G0573600	1.57301e-52		0.628938	17.1248	387.489	77.1878	0.192654		0.044082	0.0212482	86.978	148.88	0.170212		718.717
OS03G0704400	1.62112e-52		17.892	9.97127	4.43327	2.66574	8.192		29.524	11.0228	8.01504	3.47474	4.97491		100.166
OS07G0107300	1.94385e-52		9.51427	9.99889	16.8087	19.8958	28.3016		5.05373	6.50528	8.70717	15.6495	35.1106		155.546
OS03G0764450	1.95585e-52		47.1425	97.4437	69.8793	27.7506	20.3713		42.2649	50.0971	98.3015	36.0362	21.5543		510.841
OS04G0398700	2.09286e-52		0.110492	0.0220027	0	0.156561	275.998		0.0650161	0.0857819	0.052527	0.121572	10.8677		287.479
OS01G0187600	2.21979e-52		0	0	0.188549	1.73166	2.94301		0.0216539	0	0.0262635	1.25507	2.67125		8.83747
OS06G0138400	2.25387e-52		0.714046	6.46798	11.8037	3.75066	0.193826		0.218142	1.29689	7.4006	3.78004	0.395719		36.0216
OS05G0488100	2.38612e-52		1.36735	2.13835	2.78123	5.68151	17.094		1.95655	1.40595	1.55809	3.58413	13.6504		51.2175
OS07G0251301	2.47322e-52		0.168317	3.48465	56.1661	23.0427	1.11378		0.022041	0.063399	13.624	22.5028	0.33639		120.524
OS04G0561500	2.4815e-52		15.6722	12.8884	44.4412	10.761	338.623		15.7889	10.6301	16.2238	12.6403	402.884		880.553
OS03G0356540	2.5051e-52		403.087	844.081	224.972	8.89888	1.50851		95.8505	536.089	719.099	20.9141	1.09995		2855.6
OS03G0193600	2.58807e-52		0.367435	3.86336	6.55094	2.96151	0.108169		0.109044	0.816953	4.69712	2.47437	0.0883791		22.0373
OS04G0508000	2.61917e-52		0.106085	0.5534	3.75438	0.949178	22.7314		0.109125	0.152141	0.888233	1.20315	0.865089		31.3122
OS11G0109400	2.71307e-52		2.43945	0.86112	0.307732	0.0782806	0		3.96908	2.07229	0.575194	0.128171	0		10.4313
OS06G0191900	2.87489e-52		5.55514	2.57422	0.855891	0.314787	2.35011		9.68875	5.1574	1.72008	0.346159	1.42027		29.9828
OS01G0175600	3.07692e-52		6.40397	3.09888	5.36041	15.8641	27.3188		9.99969	2.61025	2.43503	12.7324	29.4686		115.292
OS08G0131100	3.30114e-52		315.66	3037.37	7099.37	2312.64	17.0161		137.346	496.124	5294.28	2757.83	5.21455		21472.9
OS12G0274200	3.33486e-52		0.28554	1.15469	6.49704	4.95566	0.108752		0.0870572	0.215097	2.42241	4.40324	0.0900156		20.2195
OS09G0295000	3.45207e-52		0.840654	6.54636	13.204	1.68848	0.0210483		0	0.974227	8.05243	2.64127	0.021335		33.9898
OS05G0462700	3.48524e-52		17.7585	6.33591	2.03117	0.924467	2.49659		27.8782	9.10906	4.33641	1.13536	1.84884		73.8545
OS06G0671000	3.48893e-52		75.3188	166.557	235.065	92.4695	22.5989		46.1637	89.7752	201.705	107.052	18.8304		1055.53
OS09G0248100	3.60404e-52		2.49581	4.56405	10.9746	11.8302	4.59886		0.872398	2.63974	6.31362	14.1535	5.69299		64.1358
OS08G0530100	4.0708e-52		5.58002	0.27035	0.517477	0.764115	5.0855		17.9606	1.2521	0.417419	0.717446	3.04804		35.613
OS01G0382500	4.24757e-52		0	0.0253204	4.41861	13.1949	0.778524		0	0	0.158418	10.0575	1.30085		29.9341
OS04G0430600	4.29868e-52		4.04855	4.93632	3.44877	4.15282	27.5056		4.14192	3.5944	3.47366	1.83781	34.0457		91.1856
OS01G0827600	4.46658e-52		1.1682	1.10307	2.25613	3.42428	9.89301		1.00476	0.81557	1.25586	3.18735	10.1784		34.2866
OS12G0599800	4.57457e-52		22.7936	17.9629	13.4039	2.69892	3.89224		19.571	20.9026	26.1122	3.66061	5.51091		136.509
OS06G0534950	4.59052e-52		6.59608	4.96841	3.00478	8.8085	71.1762		4.78976	6.33522	5.14292	7.30733	79.9795		198.109
OS01G0186400	5.19889e-52		0.106024	1.67138	18.0084	5.6461	0.171897		0	0.0846472	6.33163	5.70732	0.394784		38.1222
OS03G0775700	5.58473e-52		1.06518	2.28331	4.51432	8.86365	12.2034		0.652626	0.881239	2.1451	7.05235	17.4049		57.066
OS08G0499400	6.60555e-52		0.36425	3.456	23.8304	9.2573	0.473593		0.412471	0.591661	8.638	7.81777	0.767298		55.6087
OS04G0636500	7.37049e-52		0.329453	0.270343	0.167335	1.04693	21.2009		0.371655	0.416445	0.233605	0.1054	17.3989		41.541
OS03G0161000	7.90596e-52		140	67.7557	33.6621	32.3624	51.483		147.121	123.705	51.0511	38.6654	42.5803		728.386
OS01G0939300	8.27927e-52		5.14952	2.54193	1.57511	1.67809	7.24106		17.1836	3.00054	1.51087	1.89922	5.74016		47.5201
OS06G0541132	9.15566e-52		0.021866	0.119967	0.190439	1.38377	4.36172		0.108684	0.152487	0.0792092	1.02361	2.63426		10.076
OS02G0273100	1.0173e-51		12.4875	10.8435	13.2152	16.5518	48.4566		10.6786	10.9785	13.7772	18.8914	37.7968		193.677
OS05G0176800	1.02727e-51		0.757097	1.13115	0.655876	1.72543	37.8405		1.15459	0.979554	1.06903	1.69641	19.2784		66.288
OS07G0495000	1.04385e-51		196.01	200.796	89.7517	69.4307	45.9379		136.169	200.613	172.772	75.427	37.1012		1224.01
OS01G0739700	1.07333e-51		24.8566	18.2528	10.0359	5.76516	6.14214		32.5071	21.6789	15.0006	7.90504	3.89881		146.043
OS07G0448100	1.1365e-51		39.0866	52.7028	108.96	118.671	2.15377		23.0539	30.1303	62.4813	58.8812	0.528171		496.649
OS04G0321100	1.18508e-51		0	0	0	0.129085	6.73891		0	0.0209026	0	0	2.69148		9.58038
OS11G0201400	1.2654e-51		0.281073	1.40182	6.05473	6.27713	1.62104		0.196074	0.283283	1.63601	5.42238	1.14689		24.3204
OS01G0922700	1.41983e-51		0.57022	0.614551	1.10015	1.80119	14.4712		0.632853	0.884101	1.87901	3.65128	13.3399		38.9445
OS02G0697700	1.42158e-51		9.41033	9.85257	18.7742	27.2477	31.5317		8.34109	8.24168	13.026	25.3775	36.928		188.731
OS10G0323600	1.42188e-51		0	0.0506409	0.0538763	0.0804065	62.6921		0	0	0	0.099575	0.154722		63.1314
OS05G0569700	1.50627e-51		1.78129	2.41357	22.4798	13.66	2.18323		1.45821	1.46629	4.72447	14.2585	3.04464		67.47
OS07G0436100	1.51076e-51		52.5769	66.4103	38.3514	28.6539	16.9672		46.0337	63.2896	55.3347	27.357	19.9429		414.917
OS04G0392700	1.86491e-51		0.834075	0.691726	0.636642	1.07419	10.0576		0.370935	0.45529	0.517164	0.755615	5.22906		20.6223
OS01G0220500	1.90176e-51		0	0.0220027	0	0.0260935	0		3.21667	0	0	0	0		3.26477
OS03G0742900	1.9261e-51		64.0271	166.458	75.92	15.6948	13.4823		17.3213	86.0257	174.46	17.2741	20.2192		650.883
OS07G0617100	2.04345e-51		0.169479	0.310148	1.60599	2.30773	5.00934		0.0654033	0.299842	0.917039	3.25006	5.5205		19.4555
OS12G0570300	2.10637e-51		0	0.148605	5.99937	6.86806	2.55778		0	0	0.602969	5.94855	4.01284		26.1382
OS04G0627000	2.22569e-51		82.2985	102.171	57.912	32.7594	21.8132		82.1218	89.8563	83.0294	33.6009	27.1241		612.687
OS06G0158900	2.2329e-51		53.4123	61.0553	37.0974	13.0319	9.68035		53.2866	60.5866	48.2896	17.1246	8.96606		362.531
OS03G0574600	2.28797e-51		13.4532	10.4922	3.55621	1.06852	0.538195		13.3546	13.8858	8.17151	1.32769	0.732637		66.5806
OS03G0650900	2.35822e-51		5.14355	5.78627	8.27294	20.7872	55.2873		6.19064	6.27228	8.34792	18.1024	21.3164		155.507
OS02G0661100	2.39644e-51		40.8642	145.82	242.805	272.408	88.4831		21.0999	25.0501	78.2313	161.112	46.3002		1122.17
OS06G0556600	2.61212e-51		0.154284	0.066008	0.0269201	0.0521871	44.8423		0.174807	0.0436311	0.10293	0.0492608	1.07143		46.5838
OS02G0134400	2.75904e-51		17.1419	60.2714	345.83	487.923	93.051		17.2541	18.8872	75.5162	461.611	82.075		1659.56
OS12G0578700	2.81548e-51		34.5989	36.2554	3.69283	3.02232	4.17078		26.1658	50.266	16.5911	2.06342	3.72672		180.553
OS03G0228800	2.81628e-51		50.2158	52.5566	69.8718	75.1524	17.4619		33.0318	55.7624	61.0741	79.4236	8.70741		503.258
OS02G0319100	2.81628e-51		5.67148	4.65705	4.94521	16.4765	18.0163		8.03015	4.17419	2.78067	11.8595	22.5778		99.1889
OS01G0126600	3.00915e-51		29.4687	28.2968	22.2318	8.3315	5.52649		50.3039	24.7359	31.4604	13.196	8.67632		222.228
OS03G0126300	3.00992e-51		23.1228	9.86668	6.22231	5.42752	6.50285		28.358	17.7754	6.13064	5.28227	7.4234		116.112
OS04G0403200	3.08853e-51		40.12	48.1001	174.63	186.129	94.2509		37.6019	29.6435	61.7482	161.822	135.433		969.479
EPlOSAG00000020790	3.24585e-51		0	0.146176	0.986622	1.4289	4.7035		0.0216811	0.0212482	0.129194	0.35437	3.85678		11.6485
OS06G0130100	3.50556e-51		499.562	440.689	204.213	164.372	76.8506		604.948	506.506	410.472	211.554	116.42		3235.58
OS01G0579000	3.65844e-51		1380.08	1294.51	42.7487	2.59669	1.13929		564.573	1885.57	1061.63	0.431426	0.673775		6233.96
OS12G0464300	3.70495e-51		0.021866	0.225456	6.0719	6.12034	0.257262		0	0	0.840985	5.04917	1.06645		19.6534
OS09G0565350	3.70495e-51		0.365231	0.312252	1.34836	5.18282	4.09487		0.304092	0.318475	0.308986	4.14949	4.93895		21.3235
OS01G0170900	3.87562e-51		0.195873	0.710411	1.96184	1.96873	6.05448		0.153153	0.56232	1.27746	1.6995	8.46104		23.0448
OS02G0597000	3.92296e-51		55.7399	63.9067	76.53	129.043	159.966		52.3585	64.8475	69.5429	131.376	152.539		955.85
OS07G0153400	3.96634e-51		20.2641	27.9162	86.907	128.503	20.7148		19.7217	22.1882	41.9321	109.907	22.1171		500.171
OS11G0697350	4.17678e-51		4.25208	4.57489	15.5329	8.9047	0.282112		1.70797	3.81218	5.02306	8.10076	0.196924		52.3876
OS02G0604800	4.17678e-51		0.938965	11.2455	9.38395	3.18456	0.0210483		0.0866155	2.90311	13.7296	2.61928	0.0872102		44.1998
OS03G0302500	4.30913e-51		31.3927	18.1509	15.4544	17.8426	48.3797		33.9448	21.9602	15.246	14.8606	57.6295		274.861
OS01G0810500	4.44734e-51		0.0633943	0.0726436	0.0807604	0.866081	5.47027		0.0649889	0.0209026	0.0781474	0.309602	7.04702		14.0738
OS12G0578200	4.53069e-51		1696.06	963.801	122.821	7.11682	1.68334		2113.14	1474.48	650.552	7.75394	2.56341		7039.97
OS05G0476200	4.61669e-51		62.6302	43.0026	12.4714	9.93699	15.2312		111.857	53.0471	29.2846	11.9032	14.7381		364.102
OS04G0624800	4.67491e-51		5.38395	4.79249	2.4235	5.2319	56.4483		6.55552	5.94527	3.88635	4.72909	27.8697		123.266
OS09G0503100	5.01989e-51		8.75545	12.9048	19.663	21.1391	70.9318		6.3902	10.5372	18.6192	18.5435	77.514		264.998
OS02G0702600	5.21823e-51		55.7288	74.0627	45.3454	29.0032	6.57487		45.8407	53.1516	60.1759	36.0978	9.70513		415.686
OS02G0230300	5.59335e-51		0.535483	2.22188	2.89126	32.0943	170.166		0.433765	0.712733	1.22281	16.669	96.1928		323.14
OS03G0286900	5.67592e-51		0.522701	0.0702151	0.498081	1.96671	3.67998		0.109431	0.063399	0.104411	0.683798	8.04638		15.7451
OS03G0843100	5.6824e-51		3.57343	5.96375	15.0413	19.4453	19.2649		2.83415	4.19679	7.34177	18.3665	17.0061		113.034
OS08G0545850	6.25375e-51		5.36446	0.811368	0.0288463	0	0		1.48468	3.34069	1.3677	0	0.0225039		12.4203
OS02G0706600	6.45451e-51		14.9931	14.8144	6.86625	4.38159	1.83708		15.0007	11.7256	9.34838	4.81854	2.90197		86.6876
OS06G0159450	6.49562e-51		53.7262	20.3219	7.21636	2.5519	6.59639		77.2163	29.8247	16.7748	4.14552	4.90716		223.281
OS10G0128300	6.76303e-51		0.0852603	2.09608	15.9721	5.24637	0.0420966		0	0.0667053	5.60414	5.24357	0.0450078		34.4013
OS05G0468200	6.97663e-51		3.00634	0.859581	0.0827225	0.104976	0.0225121		4.97023	1.24863	0.776614	0.129504	0.0642387		11.2653
OS01G0281200	7.41273e-51		97.8604	116.815	6.72781	1.23085	5.22224		35.602	153.584	83.6214	0.917686	1.28244		502.864
OS09G0466300	7.61836e-51		0.0415283	0.0494267	3.97429	8.84793	1.75613		0	0	0.211364	6.32411	2.09135		23.2961
OS09G0274800	7.72365e-51		0.110492	3.08534	20.5613	16.3041	0.370995		0	0.277805	8.63828	12.2588	0.812305		62.4194
OS02G0762800	7.8486e-51		18.7856	8.40583	3.56775	3.47193	6.77294		36.3202	15.8092	5.98037	4.21997	8.1547		111.489
OS09G0388000	7.89656e-51		1.94531	2.11149	3.81244	7.59873	13.966		1.72113	3.27797	2.05723	7.29789	11.6174		55.4057
OS09G0413600	8.07619e-51		39.6632	60.2088	127.038	182.306	68.6436		27.8564	47.358	62.9928	176.361	67.1503		859.578
OS08G0124700	8.69834e-51		0	0.705655	45.5173	47.3457	0.716842		0.043335	0	5.11315	44.7541	0.425938		144.622
OS10G0521100	9.46897e-51		2.41962	4.28841	11.3956	18.4371	19.8348		0.891233	1.84073	3.55103	12.5677	10.236		85.4622
OS08G0197500	9.51864e-51		4.90348	3.13318	0.60398	1.49059	19.9109		6.9012	3.25875	1.38464	1.05806	10.2096		52.8544
OS09G0329000	1.00693e-50		208.051	550.36	105.41	1.91577	0.3894		53.6938	310.391	533.931	4.79675	0.197626		1769.14
OS08G0125200	1.02691e-50		0	0.0747471	0.890444	1.36076	10.5612		0	0.0627077	0.265147	0.846205	3.52886		17.5901
OS12G0634900	1.05044e-50		24.721	22.7146	5.84881	4.48527	3.61633		19.3876	19.1634	11.9597	3.42526	3.86893		119.191
OS05G0481100	1.08025e-50		24.2758	78.7705	83.2091	69.2675	141.548		19.4377	32.4405	87.4989	74.3423	155.727		766.517
OS08G0213200	1.09088e-50		0	0	0.109643	0.729057	3.34848		0	0	0.0262635	0.353037	1.44698		6.01346
OS06G0679400	1.09622e-50		0.0415283	0.0967498	0.490521	0.365911	22.7583		0.0216539	0.0209026	0.233799	0.247637	7.41394		31.6909
OS10G0126700	1.13879e-50		16.1025	11.3188	2.65803	2.77682	7.24482		20.6282	15.7912	7.40852	2.6346	7.73618		94.2997
OS05G0177500	1.1894e-50		16.1381	28.6129	104.672	76.2048	125.259		14.5159	23.5307	48.9465	85.2576	174.404		697.541
OS06G0642650	1.20515e-50		3.79068	19.1521	42.1863	37.0276	23.6516		1.02196	4.42342	18.5136	34.2343	22.5498		206.551
OS03G0197100	1.25016e-50		100.017	163.747	348.422	147.839	28.7248		88.8657	128.684	224.575	213.171	18.908		1462.95
OS02G0505700	1.26969e-50		0.127951	0.12207	0.0826865	0.0804065	41.9936		0.500526	0.107376	0	0	0.064005		43.0786
OS11G0630900	1.34058e-50		0	0.0506409	6.34131	6.06211	0.306387		0	0	1.02927	5.53701	0.43535		19.7621
OS02G0733300	1.51691e-50		12.0077	10.1389	6.62571	2.35059	0.558085		10.8803	9.44092	9.62404	2.55861	0.687863		64.8727
OS03G0725400	1.56295e-50		58.1858	31.256	13.631	17.7487	34.711		71.266	47.9166	24.0631	16.9285	24.5379		340.245
OS04G0162600	1.58085e-50		0.126789	0.351725	0.419319	1.35498	11.6212		0.0433077	0.108165	0.366597	0.575517	8.06678		23.0344
OS12G0139800	1.73661e-50		0.021866	0.282724	0.136563	1.25971	2.72728		0	0.063399	0.283784	0.669239	3.27401		8.71858
OS03G0749500	1.7704e-50		117.387	18.6298	18.1324	23.6628	40.6337		134.771	55.4368	25.1649	22.5328	35.3043		491.655
OS01G0154600	1.78396e-50		0.942122	0.993375	1.65792	3.80231	15.6914		1.04787	0.992169	1.43272	2.15035	19.3596		48.0698
OS04G0446300	1.90599e-50		150.971	131.365	100.108	65.4192	59.9985		138.518	165.045	136.339	62.6963	43.5021		1053.96
OS09G0527600	1.92502e-50		0.723342	0.404145	0.915474	1.02367	13.1151		0.915679	0.773419	0.708411	1.33929	11.3387		31.2572
OS09G0327050	2.01616e-50		3.2126	3.4524	0.53852	0	0.0213396		2.25188	5.23102	4.07518	0.165259	0.021335		18.9695
OS07G0528900	2.09211e-50		0	0.097964	2.53703	5.42554	1.24483		0.108684	0.127933	0.261124	5.00602	1.00853		15.8176
OS04G0165700	2.15304e-50		22.0748	20.204	34.8489	43.0486	112.704		8.92819	17.181	24.0506	42.8183	93.8366		419.695
OS12G0624400	2.27794e-50		0.219882	1.68123	6.89342	2.02563	0.0450242		0.0649889	0.348162	3.29561	2.09118	0.0651739		16.7303
OS05G0353500	2.50063e-50		3.36429	3.99948	10.9159	16.6835	15.5662		3.33755	4.38477	8.18034	16.8243	20.859		104.115
OS05G0388600	2.56409e-50		48.0416	132.709	94.7351	37.457	29.6996		29.4835	50.2326	125.895	43.6146	21.6294		613.497
OS02G0503900	2.60945e-50		0.0460561	0	0.0269381	0.0527891	31.2521		0.022041	0.0439768	0.0514652	0.0275432	0.08534		31.6082
OS02G0747900	2.63428e-50		165.491	112.808	64.7434	49.3421	16.8592		156.31	118.546	99.4485	46.2847	16.7025		846.535
OS03G0708000	2.69207e-50		156.216	137.937	80.2114	54.402	26.8779		90.961	190.692	127.948	41.3288	30.2638		936.838
OS02G0590800	2.69207e-50		31.5852	28.6146	61.5633	103.892	64.0214		32.183	23.2264	27.5109	93.2329	68.8356		534.665
OS05G0215500	2.86956e-50		0.311994	0.605494	0.996306	3.19173	6.91975		0.457605	0.263169	0.523729	3.79924	5.92972		22.9987
OS01G0644900	3.05662e-50		3.31887	1.40172	0.140379	0	0.0420966		2.33214	3.98965	1.3296	0.0527002	0.0642387		12.6714
OS02G0100100	3.16963e-50		367.366	304.366	91.0723	88.3041	177.659		295.986	383.67	216.099	101.425	98.0567		2124
OS12G0265100	3.22341e-50		6.573	10.9878	99.4193	62.2292	30.2487		9.06619	9.90798	18.8518	59.3908	37.876		344.551
OS03G0149200	3.30591e-50		116.547	93.0056	72.6482	61.3405	20.8862		133.288	113.535	92.0035	67.7074	19.9232		790.884
OS06G0231600	3.42139e-50		0.670554	0.509062	0.463637	2.23254	19.4303		0.262278	0.459385	0.313008	1.22468	14.0585		39.624
OS04G0517000	3.43484e-50		39.8555	31.3464	19.1831	7.71009	6.96768		43.6245	36.571	32.3174	9.39316	6.05779		233.027
OS01G0804900	3.82944e-50		1.4976	4.98859	16.371	5.16187	0.4502		0.938854	2.29464	9.24022	5.32169	0.66606		46.9308
OS08G0114200	3.88653e-50		6.9327	3.83588	0.994272	0.341624	0.130383		11.9093	6.54347	4.23142	0.776746	0.303599		35.9993
EPlOSAG00000021396	4.06196e-50		0.0207641	0	0.0269381	0.313546	1.85254		0.0437222	0	0.0262635	0.128451	2.96808		5.3803
OS11G0147500	4.16104e-50		58.4577	64.9912	195.867	96.1433	27.1552		81.7349	52.7746	91.5077	115.752	32.6777		817.061
OS09G0462700	4.25977e-50		7.72342	6.1607	9.0282	7.82915	97.2152		11.2701	7.60776	8.67353	6.81591	19.0623		181.386
OS11G0488900	4.42061e-50		8.79448	5.59485	0.384694	0.260615	3.17658		4.5862	10.7194	6.49505	0.339252	5.75197		46.1031
OS03G0189600	4.64905e-50		22.8195	11.7865	55.3929	56.163	188.726		24.5404	11.6313	19.129	50.3949	205.044		645.627
OS09G0422000	4.75637e-50		43.2834	62.1129	315.333	140.763	30.4702		38.2418	41.6718	141.476	151.845	41.2495		1006.45
OS11G0530700	4.88762e-50		0	0.0747471	3.52363	3.22039	0.562462		0	0	0.552759	3.7467	0.642388		12.3231
OS11G0121600	4.92038e-50		15.1085	10.0546	15.385	16.0891	45.9831		27.6358	13.9577	12.4221	13.7282	42.7278		213.092
EPlOSAG00000003843	4.93766e-50		0.193669	0	0.0807964	1.47059	2.32207		0.304065	0	0	1.13536	4.78552		10.2921
OS06G0662200	5.80569e-50		21.9182	22.0068	59.8759	54.0011	4.21031		9.83608	20.4309	36.7854	50.9218	1.89115		281.878
OS06G0569900	6.31098e-50		1.23604	0	0.111569	0.0271565	0.0844845		5.44748	0.416693	0.0266822	0.0802434	0.0417348		7.47208
OS02G0110300	6.40338e-50		0.177372	0.235076	0.707844	2.62557	3.53703		0.327267	0.217021	0.157357	1.53976	4.18224		13.7065
OS10G0126800	6.41319e-50		6.17878	4.09605	0.855963	0.574481	1.75317		7.23968	6.27017	2.66232	0.230412	1.82657		31.6876
OS10G0326800	6.94938e-50		1.71593	1.61611	5.74377	18.7254	8.68057		1.45769	1.40141	1.52268	15.1179	11.1413		67.1228
OS09G0273800	6.94938e-50		0.254679	5.88498	74.8837	35.027	0.667427		0.0657359	0.349297	22.6088	35.6919	0.601527		176.035
OS06G0126400	8.45335e-50		0.021866	0	0	0	18.4656		0	0	0	0.0733646	1.11363		19.6745
OS03G0741400	9.04253e-50		25.975	35.3422	60.506	83.4288	26.3341		24.7138	24.42	37.257	78.0661	22.2255		418.268
OS03G0559700	9.45608e-50		0.481533	0.470153	1.7829	2.73782	11.6787		0.630225	1.29095	1.29928	2.45268	17.0172		39.8414
OS01G0263300	9.67125e-50		277.826	213.205	424.45	318.978	12.6508		194.786	122.729	228.8	356.093	13.7318		2163.25
OS04G0450300	9.67336e-50		2.25701	2.4925	2.51781	2.80359	16.1413		2.11441	2.64226	3.35973	1.74372	21.1492		57.2215
OS05G0590100	1.02904e-49		0.0644962	0.169069	0.353958	1.22476	14.7895		0	0.0212482	0.20776	1.61179	5.516		23.9586
OS06G0175500	1.0815e-49		12.5208	16.292	26.9293	36.5014	46.0951		11.6479	13.2426	17.0775	37.583	50.6333		268.523
OS04G0676600	1.11575e-49		0.619641	0.826085	0.384694	1.15038	22.9839		1.13158	0.806067	0.467823	0.605447	10.1835		39.159
OS02G0187000	1.14919e-49		0.886802	0.939092	0.842462	27.429	115.215		4.14689	0.194984	0.570304	13.7574	120.652		284.634
OS02G0693700	1.16347e-49		84.4806	79.5593	106.532	193.73	290.836		62.608	73.5031	76.717	152.708	271.292		1391.97
OS07G0146700	1.31601e-49		3.30028	5.59672	20.8897	24.0351	28.2736		5.63327	4.88712	9.53787	21.338	22.8595		146.351
OS04G0495400	1.32393e-49		37.5778	20.4724	12.523	2.58072	2.48457		34.9513	29.0671	19.2806	6.29846	4.12671		169.363
OS07G0634400	1.38287e-49		9.52998	48.4928	241.829	292.139	135.777		4.49237	11.1603	57.3861	171.77	147.198		1119.78
OS05G0252701	1.38649e-49		0	0	0	0	14.1261		0	0	0	0	0.12801		14.2542
OS07G0556000	1.56505e-49		86.1027	74.6085	55.0505	22.6812	23.6851		102.002	90.5021	51.7847	22.846	33.622		562.885
OS12G0632700	1.88393e-49		54.7168	63.1198	120.179	174.569	96.7043		37.3433	42.1345	71.8965	155.834	125.338		941.835
OS08G0436400	2.11618e-49		0.599026	5.04557	31.9612	12.5683	1.06327		0.0216539	0.780723	12.2769	11.9844	1.48234		77.7834
OS03G0152400	2.25293e-49		13.2446	17.219	53.778	41.1359	56.8851		13.7465	13.2069	22.905	47.1616	37.7181		317.001
OS11G0703000	2.27373e-49		1641.51	762.238	49.7236	1.18417	1.05977		1139.28	1581.38	624.774	3.315	0.639582		5805.11
OS03G0827900	2.28676e-49		20.6475	11.1622	4.96785	1.7296	3.9951		23.6779	13.4164	10.8087	1.56208	3.58849		95.5558
OS11G0201900	2.47521e-49		3.14584	1.73089	1.7005	10.496	14.0631		4.26509	1.66241	1.09027	8.97055	15.348		62.4726
OS11G0303600	2.52057e-49		0	0	1.43295	2.04666	0.0885846		0.0437222	0	0.185519	1.85631	0.0675117		5.72125
OS10G0376200	2.5687e-49		6.95449	13.4757	50.073	30.6291	51.1281		8.09607	8.5423	20.3714	27.5066	49.3583		266.135
OS12G0268000	2.58156e-49		0.21878	0.398159	3.12194	3.51452	3.54872		0.0881641	0.258728	0.547899	5.07284	5.2162		21.986
OS07G0113300	2.69458e-49		6.23583	7.70739	12.2233	27.1707	21.7603		5.29557	7.15461	8.31643	22.302	19.809		137.975
OS01G0925200	2.92703e-49		35.0887	51.3014	133.922	82.3481	53.579		26.7368	37.1991	74.2243	89.7033	71.9821		656.085
OS07G0498400	2.98905e-49		87.0758	109.755	117.547	70.317	22.0766		87.6509	80.132	98.5678	71.5148	26.4143		771.052
OS12G0173300	3.29054e-49		18.2514	16.0096	7.37795	6.41917	1.80349		15.6753	21.1689	16.8051	6.79311	2.47848		112.782
OS08G0393600	3.3328e-49		1.20053	0.210081	0.0538402	0.1561	5.81092		1.84529	0.132719	0.0266822	0	5.89921		15.3354
OS05G0551100	3.50145e-49		27.7124	27.2124	19.7684	10.9845	2.36801		33.0261	31.4652	27.3343	13.4734	3.78406		197.129
EPlOSAG00000047244	3.57555e-49		3.82241	3.54711	6.02566	7.23715	25.3951		2.13019	2.84257	2.75039	5.2098	23.5674		82.5278
OS03G0775900	3.75598e-49		0.0415283	1.7573	13.4809	6.8519	0.106705		0	0.0212482	4.88211	6.32042	0		33.4621
OS08G0496800	4.12537e-49		109.154	265.726	1526.81	1266.6	2524.64		72.3141	215.78	626.485	1601.57	3582.54		11791.6
OS06G0609400	4.21571e-49		0.0633943	0.0241062	0.0557844	0.0804065	35.1777		0.0437222	0.0421508	0.0252017	0.0757507	0.452711		36.041
OS06G0575000	4.27759e-49		0.432051	0	0	0	0		4.08135	0.0227285	0.0266822	0	0		4.56282
OS10G0498100	4.3962e-49		24.2656	33.2294	84.6549	76.7074	278.855		23.4405	27.7016	43.0601	86.527	196.908		875.349
OS04G0415800	4.55019e-49		0	0.0253204	0	0.0260935	2.46009		0	0	0	0	0.451074		2.96258
EPlOSAG00000038984	4.76115e-49		0.589581	0	0	0	0		5.38323	0.0681856	0	0	0		6.041
OS03G0680400	5.27741e-49		12.6427	3.96469	1.21556	6.47488	16.6816		19.9132	10.3513	1.5102	4.58174	25.366		102.702
OS02G0130600	5.396e-49		129.912	88.6078	47.9443	125.722	915.472		117.88	98.9142	62.3216	86.08	735.484		2408.34
OS05G0543600	5.52083e-49		0.373005	0.22998	1.28272	2.38612	10.1336		0.109098	0.174081	0.153753	1.01571	9.71355		25.5717
OS02G0528100	5.78401e-49		2.57324	2.33549	2.8467	3.01956	21.4748		1.34745	1.77743	2.09643	2.51498	15.6038		55.5899
OS09G0427800	5.83251e-49		3.78025	1.74181	0.444313	0.0521871	0		4.46244	1.88382	1.97844	0.0251571	0.0225039		14.3909
OS09G0482400	5.86297e-49		73.5303	39.3406	19.5429	9.43573	70.8093		108.728	63.4578	33.2316	9.17573	42.9287		470.181
OS01G0920100	5.93302e-49		24.3792	23.8209	23.1979	43.6517	80.9693		18.3219	26.8707	24.415	48.1955	91.8683		405.69
OS07G0154800	7.22343e-49		33.1052	22.3896	10.6113	9.49361	17.1364		35.6838	29.4076	20.1353	9.24197	13.7795		200.984
OS08G0254300	7.31015e-49		0.66698	12.1885	141.501	72.589	5.30458		2.58514	1.04841	39.4445	86.0609	4.36397		365.753
OS06G0607000	8.21218e-49		111.095	80.727	34.7065	45.3677	43.4026		80.5648	106.736	59.1984	39.042	39.8434		640.684
OS03G0369100	8.67238e-49		0	0	0	0.156702	16.9871		0	0	0	0.0757507	0.235854		17.4554
OS02G0134300	9.03299e-49		5.3804	5.01683	19.91	23.7436	32.2188		8.81395	4.72879	9.6208	21.6715	41.0607		172.165
OS01G0115100	9.63775e-49		1.6809	2.16189	3.80843	6.03511	11.6975		3.85826	1.80573	1.90328	5.67029	14.2671		52.8885
OS05G0578100	9.74982e-49		0.0897881	0.0726436	1.41968	3.61007	3.86335		0.043335	0.0439768	0.105891	3.25095	3.90833		16.408
OS02G0826566	1.00757e-48		0.021866	0	3.2584	6.83182	0.458408		0.022041	0	0.264085	7.39546	0.556052		18.8081
OS07G0230500	1.03529e-48		12.3123	7.46608	1.27703	0.316593	1.38107		7.99796	9.77434	4.63078	0.697341	0.622455		46.4759
OS08G0197100	1.03618e-48		9.77965	7.35114	1.05396	1.80122	2.4016		10.9742	13.0604	3.22863	1.46801	2.4368		53.5557
OS06G0300000	1.04586e-48		29.7601	19.2329	17.1578	6.41101	2.61676		23.136	25.027	27.6091	7.93222	2.79991		161.683
OS11G0245100	1.05881e-48		1.28605	31.5463	66.6467	13.3869	1.28863		0.567145	4.62989	55.4865	21.4214	0.586799		196.846
OS02G0473200	1.05881e-48		11.6207	48.5282	337.001	146.54	21.2175		9.99011	11.5324	122.571	161.257	25.2368		895.495
OS08G0269600	1.08258e-48		0.414834	2.71175	12.6601	8.95841	34.0328		0.433186	1.2828	4.75648	9.81516	29.3394		104.405
OS01G0605500	1.09578e-48		39.2258	26.5942	5.35078	1.24868	5.24596		28.5642	33.2956	17.0467	2.15507	1.04495		159.772
OS04G0684100	1.09979e-48		0.993396	1.2092	0.351996	1.227	50.7502		2.08188	1.11375	0.699498	0.0492608	34.2464		92.7225
OS01G0873100	1.1312e-48		2.34388	1.17393	1.09824	4.59333	16.1913		2.08973	1.52801	1.09155	3.70269	13.809		47.6216
OS10G0544600	1.22518e-48		68.9555	37.2758	31.0148	11.6378	1.71342		56.1434	33.1566	44.1004	5.60041	0.841416		290.44
OS08G0197400	1.23307e-48		22.3435	6.05351	2.4099	3.47304	5.62386		27.4523	12.2231	4.00158	2.6314	5.01033		91.2225
OS10G0475100	1.27203e-48		5.05094	15.2662	123.885	70.0746	30.546		3.4531	13.3721	43.2232	78.27	63.6821		446.823
OS05G0121600	1.28793e-48		6.02699	12.3509	47.8992	64.7921	44.2047		5.65889	11.447	31.4159	71.2621	45.1291		340.187
EPlOSAG00000010101	1.3829e-48		0.108228	0	0	0	0		4.27831	0.0227285	0	0	0		4.40926
OS04G0638100	1.40795e-48		11.5064	8.29404	0.327002	0.154717	0.0438517		5.86273	14.5594	13.3374	0.110173	0.0647063		54.2605
OS12G0226700	1.44097e-48		0	0	3.14095	4.68965	0.280066		0	0	0.293085	4.06535	1.04278		13.5119
OS01G0956800	1.60795e-48		0.150918	0.19261	0.0538582	0.550372	4.69478		0.152766	0.130893	0.0262635	0.394087	4.51612		10.8627
OS03G0161600	1.62068e-48		7.72397	6.21158	2.48325	1.63086	0.1947		10.1055	9.50163	7.93543	2.59728	0.17442		48.5587
OS02G0733900	1.64655e-48		0.563067	1.46514	4.71209	10.2632	53.2944		0.283905	0.944593	0.757589	5.01153	25.123		102.418
OS11G0290600	1.71166e-48		0.0656582	0.1935	0.652149	3.40595	5.02262		0.022041	0.105204	0.181915	2.18174	2.98871		14.8195
OS04G0477300	1.83823e-48		8.43583	4.55789	0.66736	0.817045	2.23463		8.95474	9.44719	1.53691	0.697835	2.94353		40.293
OS03G0294600	2.07374e-48		47.0723	12.2053	8.08071	24.5649	28.2011		57.133	19.7104	6.9595	17.7327	21.9647		243.625
OS06G0196700	2.20346e-48		32.1013	44.4617	51.971	193.98	99.9031		33.2137	31.728	37.0807	177.612	123.668		825.72
OS03G0291200	2.31467e-48		0.0426302	0.0253204	2.95671	4.38793	0.22073		0	0	0.680218	7.21133	0.261864		15.7867
OS04G0638901	2.41264e-48		0	0	0.0269381	0.443552	3.03915		0	0	0	0.0744179	1.90442		5.48849
OS08G0326700	2.4289e-48		0.0207641	0.116649	0.140415	0.05325	171.585		0.0433623	0.0439768	0.0529457	0.0757507	1.40811		173.54
OS09G0272900	2.50355e-48		0.0830566	1.59752	77.295	167.657	16.3891		0.022041	0	9.87119	145.05	30.0301		447.995
OS02G0103500	2.5875e-48		0.043732	0.0506409	0.0826865	0.391403	8.02445		0.152406	0.0667053	0.0777288	0.0516469	13.7031		22.6445
OS05G0554400	2.66307e-48		11.652	17.2192	33.6504	33.8505	34.5648		12.5562	13.2275	20.8908	32.0188	53.8878		263.518
OS09G0322000	2.77224e-48		13.8809	33.6237	187.777	128.543	78.3625		13.7192	14.8591	79.8006	149.048	83.3936		783.007
OS02G0763200	2.80512e-48		6.49573	7.77528	19.6401	21.9832	22.9558		3.48169	4.13363	8.42883	31.2632	42.5695		168.727
OS05G0444500	3.0247e-48		0.821353	2.5912	9.6029	12.7123	14.9954		0.502461	1.83096	6.08824	12.365	12.584		74.0938
OS04G0103900	3.12523e-48		0	0.0253204	1.51184	1.97922	0.085657		0	0	0.105054	1.31812	0.0450078		5.07022
OS01G0743100	3.42602e-48		3.25591	5.74616	25.688	32.8407	12.6588		2.22268	5.3419	10.2582	32.2632	14.3032		144.579
OS04G0228000	3.44871e-48		50.3689	76.7601	45.7349	20.49	20.7789		33.4436	53.81	75.4143	25.6049	23.4733		425.879
OS02G0480800	3.50215e-48		0	0	0.3001	4.10202	1.89936		0	0	0	2.80834	2.66926		11.7791
OS01G0244000	3.68723e-48		4.99833	1.17459	2.49268	0.956798	0.0660725		10.8958	1.87242	1.50746	1.34588	0.0450078		25.3551
OS01G0151700	4.29045e-48		89.6102	583.307	2209.54	880.179	214.946		38.4714	175.357	1108.68	1040.52	231.577		6572.19
OS01G0680500	4.71743e-48		2.90864	2.14078	3.16218	2.27909	24.3048		2.31023	2.13072	2.175	1.9903	16.6628		60.0646
OS03G0279816	4.72944e-48		17.4789	9.11324	2.89065	1.24351	3.62361		21.9599	10.2632	6.40104	1.5798	1.6048		76.1586
OS09G0559100	4.84716e-48		0.237221	2.74479	25.7962	8.47886	0.195581		0.0870299	0.256557	7.42936	7.75826	0.130114		53.1139
OS02G0127300	4.88843e-48		0	0	0.815758	2.57398	30.4139		0.0437222	0	0	1.91325	2.01758		37.7782
OS06G0539400	4.968e-48		3.11902	11.7787	67.5708	71.2184	89.0503		4.73257	3.32299	31.4869	80.3451	104.613		467.238
OS05G0586200	5.1273e-48		100	158.073	258.72	330.427	355.541		70.0368	84.13	124.155	184.423	346.596		2012.1
OS04G0509600	5.3841e-48		10.0808	11.6612	13.8328	29.7625	178.566		18.4966	11.8115	16.5322	23.0363	175.265		489.045
OS05G0485800	5.40779e-48		0.021866	0.142859	0.0557844	0.0517261	58.27		0.022041	0	0.0518839	0.0733646	0.277355		58.9669
OS04G0629700	5.5139e-48		93.5675	67.086	14.3363	8.82406	51.3298		77.7707	77.7304	42.6597	10.104	31.7407		475.149
OS06G0193400	5.51618e-48		46.5001	62.0838	163.855	214.943	48.7133		47.0455	43.6747	72.3165	177.007	61.7053		937.845
OS02G0725500	5.90579e-48		0.173826	0.0473231	0.0269381	0.0512652	555.423		0.152101	0.0227285	0.0504034	0.0744179	40.178		596.2
OS04G0423100	6.00313e-48		0.323883	0.826735	5.42201	2.19222	8.04472		0.173258	0.721172	1.84667	3.0391	14.9851		37.5749
OS08G0451800	6.04488e-48		0	0.0506409	0.0557664	2.37175	18.7512		0	0	0	0.0723114	11.7618		33.0634
OS12G0542000	6.36175e-48		0.0460561	0.0253204	0	0	39.9236		0.109125	0	0.0262635	0	0.04267		40.173
OS09G0340500	6.55547e-48		1.64625	0.866773	0.0846126	0.0768977	0.0423879		3.30978	1.90694	0.725343	0.0251571	0		8.68414
OS05G0574900	6.7186e-48		3.82235	1.60097	0.584728	0.1065	0.0423879		2.86261	2.90457	0.964675	0.0527002	0		12.9415
OS09G0482640	6.78109e-48		0	0.148605	24.517	62.7939	3.41062		0	0	0.661163	54.9875	1.50051		148.019
OS01G0251400	7.32892e-48		394.844	487.142	262.596	26.8034	17.8789		395.287	565.592	569.659	49.8771	21.4471		2791.13
OS11G0104050	7.35802e-48		46.0311	33.2687	20.1607	12.7537	15.8717		42.2419	44.7848	26.2214	12.4349	13.6545		267.423
OS03G0653100	7.44143e-48		0.0645563	0.988944	5.28545	1.95239	6.9273		0	0.0227285	2.07335	1.96329	4.95533		24.2333
OS01G0919400	7.89223e-48		1.31859	2.93355	8.54167	18.4138	16.4839		1.65603	2.28277	3.93	16.3496	15.1552		87.065
OS08G0542800	7.96405e-48		0.0863622	0.141969	0.577059	1.2835	3.01319		0	0	0.132992	1.55355	3.13244		9.92106
OS03G0149000	8.04818e-48		0	0	0	1.19892	8.19695		0	0	0	0.641724	11.3572		21.3948
OS08G0132000	8.17531e-48		0.107186	0.151923	5.69685	6.17413	7.27696		0.131472	0.0843015	0.573295	4.44279	5.63762		30.2765
OS04G0649700	9.14525e-48		28.3576	25.5784	11.4608	5.09674	1.87391		29.7994	23.9292	17.9048	6.3979	2.12268		152.521
OS02G0621600	9.68357e-48		16.6967	23.6818	43.6796	34.9095	51.6137		15.0933	15.1657	23.6014	32.3104	64.9458		321.698
OS08G0144100	1.02341e-47		0.304101	0.867747	1.90391	2.49852	11.6078		0.370242	0.219192	0.575643	0.725658	5.20047		24.2733
OS04G0393200	1.02795e-47		3.17358	0.924947	0.0827225	0.0512652	0.237387		4.03196	2.96259	0.705869	0.0251571	0.235854		12.4313
OS01G0197900	1.04637e-47		14.1496	12.6765	1.66554	2.44901	2.27181		13.7668	19.2868	7.27639	2.3004	3.01448		78.8572
OS01G0255000	1.05081e-47		63.8252	87.2403	167.9	176.165	210.95		48.0218	62.3338	113.813	174.751	269.121		1374.12
OS08G0540100	1.19754e-47		36.7396	66.3502	106.513	55.69	26.5994		25.412	42.5795	80.6596	56.3211	28.0247		524.889
OS05G0125300	1.27772e-47		1.46048	5.11713	2.25019	0.288233	0.0210483		1.5242	1.49099	5.3065	0.684357	0.0450078		18.1881
OS11G0642100	1.28439e-47		0.021866	0.123284	0.732838	2.23739	2.18408		0	0.0227285	0.232319	1.53208	2.58591		9.67251
OS10G0391400	1.29875e-47		1.64807	2.81776	5.00247	5.86547	65.3946		0.478844	2.00388	3.38575	2.71527	56.2702		145.582
OS05G0532500	1.31906e-47		16.8413	9.56221	2.0252	1.18919	5.12098		17.7432	11.4818	4.80723	0.815474	2.42628		72.0129
OS10G0446400	1.42443e-47		52.1637	63.5057	16.9476	13.8352	6.94201		40.7926	62.2417	63.9201	13.7236	7.78242		341.855
OS04G0385600	1.52318e-47		8.63729	16.73	3.96774	0.766984	0.993383		3.06859	13.3579	16.83	0.902811	1.1549		66.4096
OS11G0129700	1.77078e-47		5.7895	38.2338	92.8166	20.6837	13.058		3.19764	9.15002	59.4758	27.2064	12.1571		281.769
OS07G0695800	1.88791e-47		237.038	175.967	86.8757	100.227	89.8303		257.316	229.628	128.868	105.026	65.1848		1475.96
OS12G0137000	1.92315e-47		0.337796	5.25941	31.1696	8.03981	1.97621		0.130419	0.601856	13.5018	8.45629	2.13133		71.6046
OS11G0187200	1.95819e-47		0.259147	0.906014	2.24667	5.87877	3.54904		0.0649889	0.194984	0.885436	4.66964	6.70081		25.3555
OS03G0859900	1.96432e-47		1.1946	6.00095	8.45516	6.77146	64.4846		0.587888	2.32298	9.23107	7.67247	57.3531		164.074
OS06G0329200	2.11786e-47		15.005	9.7622	4.76981	4.974	2.20427		20.1216	8.67559	5.28545	5.70784	2.78377		79.2895
OS10G0559050	2.2489e-47		3.84568	4.49575	1.59828	0.390763	0.0210483		1.94469	5.48611	4.24262	0.480435	0.0876778		22.593
OS07G0123800	2.49668e-47		0	0.0241062	0.0576925	0.154256	14.9539		0.044082	0.0421508	0.0252017	0	2.20522		17.5066
OS08G0375500	2.7169e-47		0.125687	3.88622	49.5566	44.3667	4.70559		0	0.107376	14.6146	39.408	6.21706		162.988
OS04G0627300	2.81306e-47		0	0	0	0.0271565	1.30327		0	0	0	0.0985217	2.1138		3.54275
OS12G0244400	2.87846e-47		0.065598	0.066008	0.0269381	2.06139	145.958		0	0	0.0252017	0	50.9052		199.108
OS02G0172600	2.90967e-47		177.757	159.206	56.4963	48.645	53.8521		138.021	195.36	134.832	53.6626	58.8807		1076.71
OS04G0619000	3.01045e-47		1.48889	0.550639	0.694335	6.15676	72.9505		0.458766	1.64544	1.14112	1.44161	92.5151		179.043
OS01G0774200	3.03053e-47		2.80874	3.19815	15.4795	20.7108	2.75302		2.57259	2.94904	3.95693	20.6316	3.80306		78.8635
OS05G0132100	3.07796e-47		128.593	170.598	274.441	657.235	1279.66		101.417	110.398	195.952	593.63	2144.2		5656.12
OS09G0421200	3.11437e-47		11.7542	5.99034	1.76757	0.761669	3.83431		22.5738	6.8376	3.41554	1.00985	3.09942		61.0444
OS03G0124900	3.26171e-47		30.0846	75.9764	229.089	244.468	41.1698		26.8991	31.4264	126.173	207.201	52.382		1064.87
OS07G0483500	3.28262e-47		9.73369	14.5679	19.9449	35.702	47.9985		8.0063	11.0814	17.6356	32.3466	50.4591		247.476
OS01G0236400	3.50279e-47		307.271	315.594	330.386	301.42	37.6661		252.253	303.82	348.103	320.348	42.9501		2559.81
OS07G0169600	3.70489e-47		98.2389	110.334	126.153	146.795	704.053		90.0794	100.965	132.113	94.1022	329.728		1932.56
OS11G0708100	4.01434e-47		0.130154	0.0241062	0.300028	0.60334	8.22852		0.0874443	0.13045	0.261124	0.478049	4.46673		14.7099
OS10G0478500	4.2622e-47		5.07827	4.58806	3.98534	5.88117	25.0903		4.24936	5.04812	4.37265	4.13018	18.0567		80.4801
OS06G0611400	4.3206e-47		3.19369	15.8429	256.023	19.5491	0.171897		8.64019	0.418617	66.6448	41.8956	0.177226		412.557
OS07G0244900	4.54727e-47		0	0.0253204	8.3643	15.7334	1.70995		0	0.0212482	0.131512	15.4961	1.68224		43.1641
OS06G0174375	4.67161e-47		21.2703	43.5808	31.6085	5.35847	2.60768		17.0183	32.6764	49.4491	8.56635	3.26647		215.402
EPlOSAG00000003825	4.70644e-47		0.261531	0.510284	5.75675	1.72137	0.0225121		0.196515	0.110336	1.44228	2.81158	0.021335		12.8545
OS10G0518300	4.77588e-47		44.1716	36.0481	208.195	111.735	47.7263		54.9497	32.0496	62.3622	130.433	32.3233		759.993
OS10G0137700	4.77707e-47		8.34422	7.52614	8.73789	16.8869	29.5897		9.79885	6.40249	6.59525	13.6607	24.9809		132.523
OS08G0516500	5.19673e-47		0	0.0506409	2.15613	1.52288	1.63623		0	0	0.603387	1.13486	1.89922		9.00335
OS02G0750800	5.22168e-47		0.0656582	0.295671	0.827117	3.20795	2.39488		0.065376	0.0864732	0.310272	1.99028	4.25717		13.5008
OS01G0213800	5.22168e-47		130.836	123.923	81.298	39.2165	17.4131		134	119.349	93.485	49.1665	26.3715		815.058
OS12G0607000	5.27472e-47		270.088	128.324	65.2228	88.1645	303.498		564.28	169.36	102.983	74.7628	239.192		2005.87
OS06G0162100	5.3596e-47		8.14308	8.50994	0.396197	0.179428	0.175997		4.97896	15.6439	7.72793	0.179818	0.256955		46.1922
OS08G0130300	5.40144e-47		10.8902	5.94957	2.31767	2.31004	3.45872		14.0551	9.4675	3.59095	3.03771	3.71263		58.7901
OS03G0296000	5.75012e-47		90.2145	109.141	43.781	0.925389	0.111097		88.7167	65.1797	108.765	6.03278	0.13175		512.999
OS01G0761300	5.80112e-47		80.9178	111.798	207.168	357.932	235.381		66.9072	66.9204	104.348	320.869	302.881		1855.12
OS01G0293000	5.87603e-47		0.135904	0.0693258	0.192365	0.684631	1.84175		0.152793	0.0876079	0.10631	0.775721	7.15668		11.2031
OS08G0222100	6.04774e-47		0	0.0253204	0.0269201	0	88.4752		0	0	0	0	0.0635374		88.591
OS05G0531500	6.22662e-47		55.4553	207.949	89.073	40.5536	41.9382		26.4292	73.2124	175.782	44.5553	39.2277		794.176
OS03G0340100	6.50362e-47		0	0	0.0269381	0.314185	3.86737		0	0	0	0.0492608	1.93605		6.1938
OS01G0871100	6.97022e-47		33.2709	52.3307	91.1234	51.278	16.4364		30.8131	30.6406	63.3051	61.1985	17.5082		447.905
OS02G0271000	8.01842e-47		0.12789	0.515705	3.88943	6.59222	0.172778		0.0654033	0.0630533	0.36383	4.68417	0.153085		16.6276
OS01G0710000	8.03059e-47		499.268	295.959	174.371	137.017	139.2		573.849	399.101	238.103	154.669	133.696		2745.23
OS09G0477700	8.15814e-47		30.0874	12.1468	4.11791	3.91857	11.1058		46.1025	17.6612	10.0566	4.45543	7.41458		147.067
OS02G0678200	8.29164e-47		0.933988	0.766798	1.39251	3.49367	13.875		1.06559	1.26274	2.42852	2.98857	16.9436		45.151
OS10G0140300	9.21526e-47		0	0.0220027	0.0576925	0.212539	20.8508		0	0	0	0.153608	0.235854		21.5325
[truncated: 18,394 more rows]
