# Supplementary material for: Impact of Autophagy on Gene Expression and Tapetal Programmed Cell Death During Pollen Development in Rice
Source: Front Plant Sci. 2020 Mar 6;11:172. doi: 10.3389/fpls.2020.00172 (PMC7068715; doi:10.3389/fpls.2020.00172)
Supplement: Supplementary file 2 [file DataSheet_2.xlsx]

## Sheet: Supplemental Dataset 2
Supplemental Dataset 2	WT			Osatg7-1
ID	Cluster	Distance		Cluster	Distance
EPlOSAG00000000181	1	0.293433		5	0.078902
EPlOSAG00000000401	9	0.405906		7	2.40947
EPlOSAG00000000640	5	0.53022		16	0.156199
EPlOSAG00000000669	5	0.135776		13	0.446295
EPlOSAG00000001961	1	0.837127		3	0.287474
EPlOSAG00000002070	9	0.448305		13	0.321008
EPlOSAG00000002138	1	2.2412		9	0.462492
EPlOSAG00000002231	2	0.748825		5	0.219288
EPlOSAG00000002383	8	0.0664371		3	0.712967
EPlOSAG00000002430	14	0.128023		15	0.153347
EPlOSAG00000002521	5	0.11108		5	0.206702
EPlOSAG00000002720	7	2.33026		11	0.638066
EPlOSAG00000002739	9	0.33235		13	0.129423
EPlOSAG00000002744	11	0.0350159		4	0.179709
EPlOSAG00000002752	4	0.128224		4	0.128224
EPlOSAG00000002783	8	0.378096		4	0.0347967
EPlOSAG00000002814	4	0.605405		4	0.186204
EPlOSAG00000003189	10	0.671908		15	0.0155289
EPlOSAG00000003198	7	2.40947		4	0.128224
EPlOSAG00000003212	14	0.387475		10	0.709035
EPlOSAG00000003271	8	0.29928		8	0.211743
EPlOSAG00000003277	7	1.99045		7	3.22527
EPlOSAG00000003380	5	0.551776		15	0.254368
EPlOSAG00000003407	8	0.392149		8	0.35119
EPlOSAG00000003469	8	0.33622		4	0.0241652
EPlOSAG00000003480	5	0.0490398		13	0.0357542
EPlOSAG00000003539	14	0.0633193		14	0.249449
EPlOSAG00000003558	16	0.237666		5	1.74948
EPlOSAG00000003560	6	0.747674		13	0.719859
EPlOSAG00000003632	13	0.0158903		14	0.342664
EPlOSAG00000003687	1	1.97873		5	0.392944
EPlOSAG00000003756	16	0.689941		16	0.5817
EPlOSAG00000003825	5	0.0666535		13	0.460999
EPlOSAG00000003843	15	0.0386325		16	0.177433
EPlOSAG00000003849	6	0.735409		3	0.422385
EPlOSAG00000003850	16	0.084996		16	0.797461
EPlOSAG00000003853	13	0.326089		14	0.292199
EPlOSAG00000003864	4	0.128224		4	0.0994054
EPlOSAG00000003868	4	0.128224		4	0.069987
EPlOSAG00000003872	16	0.452849		12	0.292668
EPlOSAG00000003888	15	0.407845		16	0.135107
EPlOSAG00000003910	16	0.844791		16	0.0780914
EPlOSAG00000003913	16	0.0229331		16	0.0229331
EPlOSAG00000003932	15	0.0640339		16	0.0221732
EPlOSAG00000003974	5	0.0941879		9	0.377525
EPlOSAG00000003977	15	0.032288		16	0.177397
EPlOSAG00000004021	13	0.22921		14	0.36593
EPlOSAG00000004099	14	0.254127		15	0.0143701
EPlOSAG00000004132	15	0.0931042		15	0.217131
EPlOSAG00000004143	15	0.225658		16	0.033833
EPlOSAG00000004188	14	0.269305		16	0.027927
EPlOSAG00000004232	14	0.0896758		15	0.328619
EPlOSAG00000004283	7	1.22739		11	0.578182
EPlOSAG00000004290	4	0.292608		4	0.0960541
EPlOSAG00000004293	16	0.0165985		14	0.404697
EPlOSAG00000004398	14	0.64876		15	0.280259
EPlOSAG00000004400	5	0.209769		5	0.219288
EPlOSAG00000004410	14	0.338674		15	0.047224
EPlOSAG00000004421	13	0.236647		14	0.226327
EPlOSAG00000004432	5	0.31323		9	0.357222
EPlOSAG00000004563	9	0.269317		13	0.0880768
EPlOSAG00000004565	9	0.170941		13	0.0179007
EPlOSAG00000004609	9	0.362587		15	0.0574005
EPlOSAG00000004616	4	0.145862		4	0.0257093
EPlOSAG00000004656	9	0.71854		13	0.593357
EPlOSAG00000005218	11	0.875497		7	0.924393
EPlOSAG00000005340	3	0.599011		3	0.615912
EPlOSAG00000005533	16	0.0229331		7	2.40947
EPlOSAG00000005665	13	0.325965		13	0.129423
EPlOSAG00000005842	15	0.126472		15	0.280534
EPlOSAG00000005887	13	0.641717		14	0.142992
EPlOSAG00000005898	2	0.656177		3	0.411801
EPlOSAG00000005920	13	2.20532		4	0.0960733
EPlOSAG00000006931	13	0.225532		13	0.461352
EPlOSAG00000007062	7	2.40947		4	0.128224
EPlOSAG00000007089	16	0.0812028		7	1.54595
EPlOSAG00000007094	10	0.102942		15	0.118962
EPlOSAG00000007178	16	0.241139		15	0.0570701
EPlOSAG00000007186	14	0.54196		15	0.436147
EPlOSAG00000007244	3	0.709115		4	0.900597
EPlOSAG00000007344	16	0.873017		16	0.280041
EPlOSAG00000007358	9	0.347673		15	0.0298002
EPlOSAG00000007382	16	0.0777635		16	0.139016
EPlOSAG00000007403	16	0.0229331		7	2.40947
EPlOSAG00000007471	7	1.16487		7	0.389859
EPlOSAG00000007542	14	0.133679		15	0.0148607
EPlOSAG00000007921	4	0.193849		4	0.0536728
EPlOSAG00000008049	16	0.329577		16	0.0229331
EPlOSAG00000008105	12	0.318457		7	0.624052
EPlOSAG00000008412	2	1.18664		5	0.372847
EPlOSAG00000008418	4	0.0513133		4	0.128224
EPlOSAG00000008463	2	0.164498		8	0.478157
EPlOSAG00000008581	5	0.363394		5	0.0422387
EPlOSAG00000008598	16	0.0579739		16	0.475188
EPlOSAG00000008632	16	0.0229331		16	0.0667412
EPlOSAG00000008661	14	0.255957		16	0.0704734
EPlOSAG00000008755	5	0.0223138		9	0.0839016
EPlOSAG00000008770	16	0.0674195		16	0.104549
EPlOSAG00000008783	11	1.18164		4	0.136681
EPlOSAG00000008962	15	0.317952		15	0.226405
EPlOSAG00000009035	1	0.270061		5	0.165341
EPlOSAG00000009133	6	0.667267		6	1.21224
EPlOSAG00000009217	5	0.133219		5	0.585939
EPlOSAG00000009316	5	0.442066		9	0.447279
EPlOSAG00000009386	4	0.425902		4	0.11642
EPlOSAG00000009397	4	0.128224		4	0.0700832
EPlOSAG00000009402	4	0.0928743		4	0.095232
EPlOSAG00000009403	4	0.149562		4	0.0206597
EPlOSAG00000009406	4	0.0597863		4	0.0580305
EPlOSAG00000009407	4	0.0740501		4	0.0331379
EPlOSAG00000009410	4	0.0223035		4	0.0346178
EPlOSAG00000009412	4	0.0484436		4	0.0346748
EPlOSAG00000009415	4	0.0662272		4	0.0675897
EPlOSAG00000009418	4	0.0459651		4	0.0355824
EPlOSAG00000009420	4	0.019891		4	0.0389052
EPlOSAG00000009425	4	0.0482174		4	0.0689421
EPlOSAG00000009426	4	0.0220891		4	0.063089
EPlOSAG00000009430	4	0.0682312		4	0.0304385
EPlOSAG00000009432	4	0.0276517		4	0.0353396
EPlOSAG00000009482	5	0.7626		15	0.46325
EPlOSAG00000009486	10	0.629409		14	0.186402
EPlOSAG00000009510	5	0.459476		14	1.30602
EPlOSAG00000009571	9	0.461087		14	0.142662
EPlOSAG00000009799	3	0.139063		3	0.331963
EPlOSAG00000009858	1	1.22883		16	0.426127
EPlOSAG00000010101	4	0.128224		4	0.121737
EPlOSAG00000010165	5	0.214606		5	0.0421329
EPlOSAG00000010213	9	0.0834311		9	0.17312
EPlOSAG00000010267	16	0.737377		5	2.09714
EPlOSAG00000010300	16	1.20757		15	0.370156
EPlOSAG00000010303	8	0.126703		2	0.328818
EPlOSAG00000010332	16	0.135486		16	0.186883
EPlOSAG00000010376	4	0.43271		4	0.0584921
EPlOSAG00000010509	16	0.0768138		16	0.279178
EPlOSAG00000010688	8	0.190567		2	0.776225
EPlOSAG00000010788	5	0.318116		5	0.219288
EPlOSAG00000010971	16	0.831078		16	0.0662854
EPlOSAG00000011019	8	0.371442		1	0.449213
EPlOSAG00000011349	15	0.347949		12	0.464771
EPlOSAG00000011363	16	0.0308319		16	0.108674
EPlOSAG00000011369	1	0.217514		5	0.0436573
EPlOSAG00000011410	8	0.729481		2	0.859992
EPlOSAG00000011628	13	0.0232996		14	0.383104
EPlOSAG00000011639	2	2.15739		15	2.92809
EPlOSAG00000011912	4	0.128224		4	0.128224
EPlOSAG00000011957	5	1.03281		4	0.129767
EPlOSAG00000012315	4	0.320137		8	0.396589
EPlOSAG00000012330	14	0.0407655		15	0.243039
EPlOSAG00000012450	4	0.128224		4	0.128224
EPlOSAG00000012541	16	0.0229331		16	0.0229331
EPlOSAG00000012810	8	0.30989		3	0.411914
EPlOSAG00000012813	8	0.116018		8	0.134312
EPlOSAG00000012958	10	0.132153		16	0.137931
EPlOSAG00000013081	16	0.0609469		16	0.0502219
EPlOSAG00000013464	7	0.354829		11	1.0969
EPlOSAG00000013476	13	0.475631		13	0.298274
EPlOSAG00000013485	16	0.1471		15	0.54406
EPlOSAG00000013509	5	0.520323		13	0.503029
EPlOSAG00000013550	4	0.670627		4	0.469816
EPlOSAG00000013594	2	0.550682		8	0.217239
EPlOSAG00000013906	5	0.205461		5	0.219288
EPlOSAG00000013934	4	0.128224		4	0.128224
EPlOSAG00000013970	4	0.282922		8	0.159686
EPlOSAG00000014203	2	0.927694		7	1.36003
EPlOSAG00000014348	16	0.186067		16	0.107481
EPlOSAG00000014498	2	0.814613		7	0.521926
EPlOSAG00000014509	1	0.485105		5	0.121468
EPlOSAG00000014555	16	0.312563		7	1.05398
EPlOSAG00000014605	2	0.243153		5	0.536746
EPlOSAG00000014627	9	1.27985		13	0.0242687
EPlOSAG00000014740	8	0.0127336		2	0.284612
EPlOSAG00000014878	9	0.0493018		9	0.195238
EPlOSAG00000014952	4	0.128224		4	0.128224
EPlOSAG00000015280	7	1.47012		10	1.25807
EPlOSAG00000015371	13	0.325159		13	0.287663
EPlOSAG00000015496	16	0.46929		15	0.862263
EPlOSAG00000015500	10	1.6631		15	0.266582
EPlOSAG00000015505	2	0.520312		1	0.608381
EPlOSAG00000015549	5	0.0477118		9	0.253365
EPlOSAG00000015552	5	0.0875582		9	0.240292
EPlOSAG00000015572	5	0.340166		5	0.139973
EPlOSAG00000015761	16	0.0709784		16	0.153682
EPlOSAG00000015862	4	0.128224		4	0.0911979
EPlOSAG00000015919	15	0.240484		16	0.248738
EPlOSAG00000016025	1	0.511864		5	0.251667
EPlOSAG00000016188	7	1.63277		7	0.962441
EPlOSAG00000016274	6	2.10724		3	0.415338
EPlOSAG00000016352	16	0.0229331		15	0.256657
EPlOSAG00000016417	4	0.447153		8	0.297118
EPlOSAG00000016612	16	0.410996		7	1.30321
EPlOSAG00000016633	7	0.80581		7	1.61957
EPlOSAG00000016634	16	0.499013		12	1.2262
EPlOSAG00000016657	8	0.199473		4	0.305236
EPlOSAG00000016722	4	0.322479		4	0.272568
EPlOSAG00000016749	4	0.0349116		4	0.19615
EPlOSAG00000016760	12	0.82894		11	0.913147
EPlOSAG00000017025	1	0.636551		5	0.219288
EPlOSAG00000017098	14	0.276564		13	0.164978
EPlOSAG00000017230	5	1.69639		16	0.127981
EPlOSAG00000017421	2	0.170916		1	0.696266
EPlOSAG00000017457	5	0.0986873		5	0.298665
EPlOSAG00000017575	13	0.542929		14	0.0962328
EPlOSAG00000017789	5	0.130988		13	0.0895989
EPlOSAG00000017886	9	0.25524		13	0.0324416
EPlOSAG00000017900	16	0.0462708		16	0.312263
EPlOSAG00000018025	9	0.774103		5	0.87318
EPlOSAG00000018105	5	0.0431811		9	0.677843
EPlOSAG00000018110	13	0.164626		14	0.378897
EPlOSAG00000018207	13	0.886155		13	0.340557
EPlOSAG00000018210	9	0.290337		13	0.0610346
EPlOSAG00000018215	5	0.0470642		9	0.101267
EPlOSAG00000018220	9	0.128582		13	0.0648651
EPlOSAG00000018229	9	0.557947		13	0.0217252
EPlOSAG00000018232	4	0.0894605		4	0.0637469
EPlOSAG00000018262	9	0.144117		13	0.0504352
EPlOSAG00000018265	13	0.0292589		13	0.129423
EPlOSAG00000018279	2	0.734885		1	0.616843
EPlOSAG00000018321	16	0.21821		16	0.100846
EPlOSAG00000018385	15	0.0434874		15	0.0123151
EPlOSAG00000018410	5	0.0794893		9	0.403784
EPlOSAG00000018454	5	0.219288		5	0.0922827
EPlOSAG00000018480	2	1.10391		1	0.696935
EPlOSAG00000018500	16	0.029749		16	0.253963
EPlOSAG00000018580	5	0.219288		7	2.40947
EPlOSAG00000018661	16	0.53526		11	0.585335
EPlOSAG00000018672	8	0.334292		4	0.0692177
EPlOSAG00000018673	12	1.19966		4	0.282871
EPlOSAG00000018674	12	0.248687		4	0.738714
EPlOSAG00000018684	3	0.956193		3	0.730785
EPlOSAG00000018691	2	0.668128		2	0.454238
EPlOSAG00000018692	8	0.413625		8	0.195136
EPlOSAG00000018761	2	0.618924		11	0.941912
EPlOSAG00000018811	5	0.411432		13	0.454712
EPlOSAG00000018815	8	0.990063		7	1.01857
EPlOSAG00000018886	5	0.121668		5	0.227557
EPlOSAG00000018957	16	0.131968		15	0.545944
EPlOSAG00000018995	5	0.206875		5	0.796093
EPlOSAG00000019044	3	0.254544		3	0.530455
EPlOSAG00000019056	14	0.426105		14	0.190637
EPlOSAG00000019059	11	1.88787		4	0.42182
EPlOSAG00000019143	16	0.0630729		16	0.235761
EPlOSAG00000019234	7	1.30895		3	2.53805
EPlOSAG00000019238	16	0.236799		16	0.302688
EPlOSAG00000019363	16	0.0545908		16	0.259357
EPlOSAG00000019474	10	0.302656		16	0.294933
EPlOSAG00000019489	2	1.2527		5	0.38135
EPlOSAG00000019552	2	0.807313		2	0.973098
EPlOSAG00000019783	16	0.0583429		15	0.0931531
EPlOSAG00000019954	1	1.10474		16	0.912485
EPlOSAG00000020027	14	0.188363		13	0.146184
EPlOSAG00000020279	16	0.687371		16	0.19155
EPlOSAG00000020295	5	0.10753		9	0.613452
EPlOSAG00000020336	4	0.0219282		4	0.128224
EPlOSAG00000020420	8	0.575899		4	0.635578
EPlOSAG00000020593	13	0.384023		13	0.59524
EPlOSAG00000020658	7	1.47304		16	0.719529
EPlOSAG00000020786	4	0.128224		4	0.128224
EPlOSAG00000020790	16	0.27728		16	0.0183484
EPlOSAG00000020857	8	0.152901		3	0.733046
EPlOSAG00000020900	11	0.933771		7	0.738123
EPlOSAG00000020984	16	0.225048		12	0.564836
EPlOSAG00000021241	9	1.15593		14	0.277924
EPlOSAG00000021273	16	0.367665		16	0.0229331
EPlOSAG00000021396	16	0.0725293		16	0.0205885
EPlOSAG00000021434	8	0.487544		2	0.816976
EPlOSAG00000021632	16	0.0537013		16	0.194407
EPlOSAG00000021690	7	2.40947		4	0.128224
EPlOSAG00000021810	8	0.176767		8	0.0336549
EPlOSAG00000021832	8	0.35348		4	0.283352
EPlOSAG00000021842	2	1.4404		7	0.762808
EPlOSAG00000021911	14	0.101396		14	0.288606
EPlOSAG00000021977	3	0.887885		4	0.147193
EPlOSAG00000021988	13	1.74605		13	2.80191
EPlOSAG00000022276	1	0.528282		5	0.434547
EPlOSAG00000022571	4	0.0826567		4	0.128224
EPlOSAG00000022578	8	0.463429		2	0.84308
EPlOSAG00000022626	5	0.113056		9	0.319675
EPlOSAG00000022708	8	0.31669		4	0.325232
EPlOSAG00000022726	13	0.469943		13	0.117811
EPlOSAG00000022954	7	1.94371		4	0.386763
EPlOSAG00000022971	16	0.171347		14	0.238549
EPlOSAG00000022988	12	0.732088		11	0.695717
EPlOSAG00000023032	7	1.15496		11	2.24767
EPlOSAG00000023116	9	0.140325		13	0.138076
EPlOSAG00000023164	4	2.87749		15	1.05113
EPlOSAG00000023184	1	0.466104		5	0.026123
EPlOSAG00000023251	2	0.697033		5	0.699605
EPlOSAG00000023288	9	0.362194		13	0.220294
EPlOSAG00000023394	14	0.338242		15	0.29731
EPlOSAG00000023543	13	0.0240576		16	0.0229331
EPlOSAG00000023554	5	1.25198		16	0.209738
EPlOSAG00000023713	16	0.0219702		16	0.0229331
EPlOSAG00000023827	16	0.0229331		15	0.120918
EPlOSAG00000023888	2	0.741917		4	0.267963
EPlOSAG00000023986	5	0.449664		9	0.174315
EPlOSAG00000024028	16	0.0136346		16	0.0192073
EPlOSAG00000024122	5	0.67196		9	0.0463932
EPlOSAG00000024138	5	0.140506		3	0.753564
EPlOSAG00000024170	5	0.0872489		5	0.0631338
EPlOSAG00000024226	14	0.0172052		15	0.126181
EPlOSAG00000024236	5	0.144048		10	0.338465
EPlOSAG00000024238	5	0.0426296		9	0.28464
EPlOSAG00000024322	10	0.685449		15	0.0182563
EPlOSAG00000024333	14	1.25395		4	0.361242
EPlOSAG00000024373	13	0.528191		2	1.24589
EPlOSAG00000024434	4	0.103057		1	1.17889
EPlOSAG00000024470	13	2.61189		4	0.128809
EPlOSAG00000024514	12	0.252263		4	0.303823
EPlOSAG00000024597	8	0.0584854		2	0.280818
EPlOSAG00000024603	9	0.268691		13	0.129423
EPlOSAG00000024657	16	0.0758027		16	0.0176686
EPlOSAG00000024760	13	0.231696		16	0.158204
EPlOSAG00000024791	1	0.460217		5	0.0400286
EPlOSAG00000024841	5	0.228332		5	0.235116
EPlOSAG00000024855	5	0.151493		9	0.315787
EPlOSAG00000024882	2	0.746165		8	1.49867
EPlOSAG00000025286	13	0.433832		13	0.0899009
EPlOSAG00000025290	4	0.128224		4	0.0232061
EPlOSAG00000025307	5	0.161822		13	0.0351419
EPlOSAG00000025339	9	0.280425		13	0.13865
EPlOSAG00000025559	16	0.048423		15	0.122681
EPlOSAG00000025658	9	0.30361		13	0.0358317
EPlOSAG00000025855	13	0.83383		13	0.113785
EPlOSAG00000025985	7	2.19456		12	0.890047
EPlOSAG00000026081	16	2.71061		16	0.668663
EPlOSAG00000026419	15	0.0269109		15	0.11313
EPlOSAG00000026499	5	0.0177063		5	0.193625
EPlOSAG00000026600	13	1.05363		13	0.436274
EPlOSAG00000026652	8	0.48277		3	0.950772
EPlOSAG00000026707	16	0.628709		10	0.448619
EPlOSAG00000026966	5	0.512822		9	0.278626
EPlOSAG00000026999	8	0.104088		4	0.256312
EPlOSAG00000027006	13	0.24706		15	0.127844
EPlOSAG00000027080	5	0.0327128		5	0.124067
EPlOSAG00000027146	8	0.309729		4	0.136195
EPlOSAG00000027179	13	0.357699		14	0.284259
EPlOSAG00000027301	2	0.181435		2	0.500891
EPlOSAG00000027448	5	0.128175		13	0.330914
EPlOSAG00000027506	5	0.209215		5	0.517044
EPlOSAG00000027640	4	0.128224		4	0.128224
EPlOSAG00000027682	7	2.40947		4	0.128224
EPlOSAG00000027719	16	0.0840254		16	0.0338049
EPlOSAG00000027759	16	0.0229331		16	0.0229331
EPlOSAG00000027926	13	0.310873		13	0.0941592
EPlOSAG00000027935	5	0.0399369		5	0.0375045
EPlOSAG00000028191	7	2.40947		4	0.128224
EPlOSAG00000028257	15	0.237344		15	0.164716
EPlOSAG00000028327	14	0.566442		14	0.586205
EPlOSAG00000028328	5	0.219288		5	0.219288
EPlOSAG00000028359	3	0.758563		3	0.286847
EPlOSAG00000028397	13	0.0566188		13	0.216027
EPlOSAG00000028412	5	0.469153		9	0.0829085
EPlOSAG00000028489	12	0.195492		7	1.54602
EPlOSAG00000028698	5	0.174624		9	0.0862808
EPlOSAG00000028846	9	0.245836		13	0.196889
EPlOSAG00000028866	2	0.367258		2	0.125096
EPlOSAG00000028930	4	0.0189218		4	0.128224
EPlOSAG00000028932	15	0.162667		15	0.0965436
EPlOSAG00000028937	5	0.679345		10	0.848757
EPlOSAG00000028975	4	0.128224		4	0.0805337
EPlOSAG00000029066	5	1.86308		5	1.11579
EPlOSAG00000029093	4	0.128224		4	0.128224
EPlOSAG00000029145	13	0.0346687		15	0.0156841
EPlOSAG00000029199	1	0.254334		5	0.13973
EPlOSAG00000029485	1	0.156598		5	0.0507464
EPlOSAG00000029609	14	0.293283		15	0.260424
EPlOSAG00000029640	4	0.180602		8	0.606557
EPlOSAG00000029650	5	0.219288		13	0.129423
EPlOSAG00000029848	16	0.0229331		16	0.180333
EPlOSAG00000029946	5	0.229423		13	0.129423
EPlOSAG00000030113	5	0.152556		5	0.0599595
EPlOSAG00000030211	5	0.556696		5	0.332882
EPlOSAG00000030246	14	0.0920807		16	0.0182932
EPlOSAG00000030423	15	0.207605		16	0.127664
EPlOSAG00000030424	9	0.128664		13	0.117568
EPlOSAG00000030429	16	0.0229331		4	0.128224
EPlOSAG00000030610	5	0.106691		9	0.605339
EPlOSAG00000030611	5	0.517524		5	0.195821
EPlOSAG00000030656	13	0.241728		13	0.137852
EPlOSAG00000030663	15	0.338361		15	0.63423
EPlOSAG00000030667	14	0.162552		15	0.0149878
EPlOSAG00000030866	16	0.0158106		16	0.0192612
EPlOSAG00000030868	1	0.337073		5	0.219288
EPlOSAG00000030874	11	0.976048		8	0.737292
EPlOSAG00000031017	5	0.2003		5	0.110989
EPlOSAG00000031057	5	0.114925		13	0.0780009
EPlOSAG00000031127	7	2.51927		5	0.925559
EPlOSAG00000031139	10	0.328656		16	0.0807362
EPlOSAG00000031220	2	0.605668		1	0.411828
EPlOSAG00000031222	4	0.128224		4	0.11625
EPlOSAG00000031275	16	0.0229331		16	0.0229331
EPlOSAG00000031474	4	0.0235795		8	0.0771457
EPlOSAG00000031585	11	0.248581		4	0.0969289
EPlOSAG00000031593	16	0.167726		16	0.187469
EPlOSAG00000032005	4	0.128224		4	0.100882
EPlOSAG00000032027	7	2.40947		4	0.128224
EPlOSAG00000032079	16	1.04146		12	1.45097
EPlOSAG00000032093	13	0.129423		13	0.129423
EPlOSAG00000032195	16	0.1514		12	0.311852
EPlOSAG00000032240	7	2.40947		4	0.128224
EPlOSAG00000032246	10	1.1724		16	0.266035
EPlOSAG00000032302	9	0.0864837		9	0.234283
EPlOSAG00000032470	4	0.103887		4	0.113319
EPlOSAG00000032506	5	0.124075		9	0.642476
EPlOSAG00000032649	16	0.0179467		16	0.0172992
EPlOSAG00000032700	6	0.310774		6	0.87017
EPlOSAG00000032729	16	0.123076		16	0.200254
EPlOSAG00000032791	16	0.0288902		16	0.182589
EPlOSAG00000032897	2	0.748825		2	0.853163
EPlOSAG00000032903	9	0.59093		13	0.210266
EPlOSAG00000033065	12	0.823587		2	1.44896
EPlOSAG00000033177	16	0.0229331		16	0.0229331
EPlOSAG00000033229	7	2.40947		4	0.128224
EPlOSAG00000033304	16	0.0229331		16	0.0229331
EPlOSAG00000033465	1	1.00495		1	1.55764
EPlOSAG00000033527	16	0.0326823		16	0.0479328
EPlOSAG00000033528	16	0.0229331		16	0.0229331
EPlOSAG00000033540	16	0.0229331		7	2.40947
EPlOSAG00000033556	5	0.448219		5	0.0639038
EPlOSAG00000033710	2	0.499161		3	0.745477
EPlOSAG00000033720	5	0.565194		9	0.638134
EPlOSAG00000033804	1	0.600425		1	0.366328
EPlOSAG00000033844	15	0.147195		16	0.0731573
EPlOSAG00000033929	16	0.243539		12	0.251057
EPlOSAG00000033987	1	0.105678		1	1.5384
EPlOSAG00000033989	10	0.382983		15	0.211999
EPlOSAG00000034006	7	2.40947		4	0.128224
EPlOSAG00000034043	9	0.455243		13	0.196974
EPlOSAG00000034053	5	0.271919		13	0.168103
EPlOSAG00000034198	16	0.0246768		16	0.0229331
EPlOSAG00000034222	10	0.927166		15	1.2024
EPlOSAG00000034296	3	0.430507		4	1.46799
EPlOSAG00000034343	13	0.940884		9	1.12801
EPlOSAG00000034383	16	0.424199		16	0.28847
EPlOSAG00000034697	1	0.208965		5	0.0355502
EPlOSAG00000034747	9	0.253484		13	0.179117
EPlOSAG00000034855	1	0.348945		5	0.0853235
EPlOSAG00000034910	5	0.15565		9	0.149015
EPlOSAG00000034959	15	0.0932593		16	0.0207
EPlOSAG00000035076	16	0.0229331		16	0.0390855
EPlOSAG00000035133	4	0.128224		4	0.128224
EPlOSAG00000035415	16	0.0181548		16	0.0435567
EPlOSAG00000035607	9	0.111638		13	0.379666
EPlOSAG00000035645	16	0.0229331		16	0.0229331
EPlOSAG00000035757	1	0.243424		1	0.699166
EPlOSAG00000035904	5	0.126734		5	0.219288
EPlOSAG00000035918	13	0.350575		13	0.455124
EPlOSAG00000035969	8	0.179929		4	0.491522
EPlOSAG00000036014	5	0.0262751		5	0.286421
EPlOSAG00000036038	16	0.226102		16	0.289871
EPlOSAG00000036161	1	0.270416		5	1.02514
EPlOSAG00000036250	4	0.128224		4	0.0501302
EPlOSAG00000036569	16	0.262389		15	0.923703
EPlOSAG00000036591	2	0.783086		3	0.623527
EPlOSAG00000036618	4	0.362677		3	0.863643
EPlOSAG00000036725	4	0.128224		4	0.0250223
EPlOSAG00000036821	5	1.01678		16	0.514301
EPlOSAG00000036822	16	0.252444		16	0.0887292
EPlOSAG00000036912	8	0.100981		2	0.512116
EPlOSAG00000036944	16	0.0573535		16	0.143161
EPlOSAG00000037033	8	0.325647		2	0.590352
EPlOSAG00000037035	16	0.221978		16	0.370825
EPlOSAG00000037051	2	0.552901		5	0.451334
EPlOSAG00000037055	5	0.258958		9	0.082118
EPlOSAG00000037148	16	0.171464		16	1.27561
EPlOSAG00000037216	7	2.40947		4	0.128224
EPlOSAG00000037283	7	2.40947		4	0.128224
EPlOSAG00000037309	2	0.251084		5	0.404914
EPlOSAG00000037473	2	0.599823		5	0.219288
EPlOSAG00000037593	1	0.77739		3	0.670621
EPlOSAG00000037731	4	1.12905		4	0.128224
EPlOSAG00000037755	9	0.0840845		13	0.129423
EPlOSAG00000037762	4	0.802239		11	0.210276
EPlOSAG00000037813	16	0.0333315		16	0.252868
EPlOSAG00000037831	4	0.0370441		4	0.090913
EPlOSAG00000037876	4	0.323741		4	0.17324
EPlOSAG00000037909	4	0.22618		4	0.0437619
EPlOSAG00000038114	16	0.404056		16	0.343035
EPlOSAG00000038216	1	0.722518		10	0.671675
EPlOSAG00000038248	16	0.110543		16	0.035552
EPlOSAG00000038292	2	0.962545		5	0.245505
EPlOSAG00000038334	16	0.0229331		16	0.0310486
EPlOSAG00000038338	5	0.408126		9	0.0818451
EPlOSAG00000038343	4	0.385422		8	0.304263
EPlOSAG00000038461	5	0.118484		13	0.13865
EPlOSAG00000038548	9	0.0688933		13	0.0816118
EPlOSAG00000038609	8	1.87735		3	1.14731
EPlOSAG00000038674	16	0.0229331		16	0.0888636
EPlOSAG00000038697	13	0.14575		15	0.235491
EPlOSAG00000038796	11	0.450572		8	1.64628
EPlOSAG00000038920	4	0.0643251		8	0.23728
EPlOSAG00000038984	4	0.128224		4	0.113057
EPlOSAG00000039038	9	0.565708		13	0.129423
EPlOSAG00000039103	13	0.323936		13	0.397757
EPlOSAG00000039228	2	0.618463		3	0.606461
EPlOSAG00000039290	16	0.0630787		15	0.0239937
EPlOSAG00000039328	10	0.972104		13	0.129423
EPlOSAG00000039521	4	0.383071		4	0.0995441
EPlOSAG00000039614	4	0.128224		4	0.128224
EPlOSAG00000039723	16	0.877015		16	0.0364445
EPlOSAG00000040040	6	0.845949		1	0.699868
EPlOSAG00000040123	8	0.138187		8	0.0263777
EPlOSAG00000040331	13	0.384488		13	0.230153
EPlOSAG00000040714	15	0.320239		15	0.334107
EPlOSAG00000040716	5	0.139128		5	0.276373
EPlOSAG00000040736	9	0.405098		13	0.0449798
EPlOSAG00000040842	5	0.219288		5	0.453777
EPlOSAG00000040858	16	0.106995		15	0.0254062
EPlOSAG00000040863	16	0.0229331		16	0.0229331
EPlOSAG00000040893	5	0.942769		14	0.400463
EPlOSAG00000040934	8	0.603661		3	0.29227
EPlOSAG00000040946	1	0.211626		5	0.0650844
EPlOSAG00000041113	13	2.13256		13	1.999
EPlOSAG00000041218	2	0.250711		2	0.534421
EPlOSAG00000041226	1	0.630361		5	0.0271985
EPlOSAG00000041234	8	0.19469		4	1.59036
EPlOSAG00000041261	4	0.505918		8	0.880218
EPlOSAG00000041317	3	1.13386		2	0.697679
EPlOSAG00000041447	10	0.676348		14	0.165614
EPlOSAG00000041482	3	0.69108		5	0.269357
EPlOSAG00000041503	1	0.180731		5	0.235675
EPlOSAG00000041674	16	0.0940948		15	0.124237
EPlOSAG00000041714	2	1.12748		5	0.273615
EPlOSAG00000041736	16	0.192447		15	0.221908
EPlOSAG00000042019	5	0.114671		5	0.188536
EPlOSAG00000042084	5	0.229423		5	0.219288
EPlOSAG00000042117	10	1.80346		7	2.28482
EPlOSAG00000042126	16	0.243214		16	0.167081
EPlOSAG00000042148	12	0.488367		8	1.20147
EPlOSAG00000042270	16	0.0316002		10	0.708321
EPlOSAG00000042321	9	0.689723		13	0.346871
EPlOSAG00000042360	2	0.200572		1	0.496278
EPlOSAG00000042408	8	0.875863		2	0.355031
EPlOSAG00000042493	2	0.535947		5	0.558584
EPlOSAG00000042554	6	0.879767		4	0.154722
EPlOSAG00000042555	16	0.521769		7	1.4764
EPlOSAG00000042576	4	2.02554		11	0.644762
EPlOSAG00000042910	9	0.231937		13	0.0415997
EPlOSAG00000042981	5	0.489474		13	0.0944596
EPlOSAG00000043269	4	0.128224		4	0.128224
EPlOSAG00000043278	16	0.070287		16	0.0229331
EPlOSAG00000043280	4	0.132656		3	0.488688
EPlOSAG00000043498	1	0.460336		5	0.463369
EPlOSAG00000043509	7	1.89528		1	0.509396
EPlOSAG00000043620	2	0.799598		3	0.618031
EPlOSAG00000043653	12	0.564326		4	0.128224
EPlOSAG00000043690	5	0.219288		13	0.395433
EPlOSAG00000043691	5	0.0881955		5	0.219288
EPlOSAG00000043723	14	0.138815		16	0.0528029
EPlOSAG00000043738	14	0.315777		15	0.0250327
EPlOSAG00000043784	14	0.121578		15	0.354085
EPlOSAG00000043809	10	0.707892		15	0.280252
EPlOSAG00000043861	13	0.336399		13	0.283649
EPlOSAG00000043946	2	0.249692		1	0.273071
EPlOSAG00000044456	8	0.115584		2	0.330783
EPlOSAG00000044462	5	0.729204		14	0.209631
EPlOSAG00000044528	15	0.143505		15	0.126891
EPlOSAG00000044580	1	0.140682		5	0.0673563
EPlOSAG00000044581	9	0.080586		9	0.231886
EPlOSAG00000044583	16	0.154052		16	0.209627
EPlOSAG00000044595	2	0.0844943		3	0.660488
EPlOSAG00000044674	13	1.61946		4	2.45172
EPlOSAG00000044918	10	0.577364		9	0.917717
EPlOSAG00000045387	16	0.617802		7	1.11162
EPlOSAG00000045532	12	0.679149		7	2.0803
EPlOSAG00000045632	11	0.559558		1	0.766734
EPlOSAG00000045765	12	1.01302		3	0.464201
EPlOSAG00000046037	5	1.03861		6	0.604122
EPlOSAG00000046213	16	0.0325822		16	0.0558515
EPlOSAG00000046342	9	0.623438		13	0.0253554
EPlOSAG00000046475	5	0.132662		13	0.149142
EPlOSAG00000046627	16	0.944779		10	0.218229
EPlOSAG00000046648	16	0.0229331		16	0.0229331
EPlOSAG00000046737	15	0.154671		15	0.172159
EPlOSAG00000046766	16	0.388707		16	0.172062
EPlOSAG00000047122	15	0.200278		16	0.0177541
EPlOSAG00000047220	5	0.0874207		5	0.531292
EPlOSAG00000047241	10	0.756166		16	0.0230257
EPlOSAG00000047244	16	0.0740469		16	0.0329033
EPlOSAG00000047259	5	0.21666		13	0.0777652
EPlOSAG00000047272	15	0.0234899		16	0.0229331
EPlOSAG00000047302	1	0.349977		5	0.192886
EPlOSAG00000047361	16	0.544087		12	0.246517
EPlOSAG00000047632	4	0.128224		4	0.0439392
EPlOSAG00000047686	9	0.0520277		9	0.577028
EPlOSAG00000047692	16	0.403805		16	0.132898
EPlOSAG00000047761	9	0.879068		13	0.428255
EPlOSAG00000048134	14	1.32932		10	0.271158
EPlOSAG00000048308	1	0.436212		5	0.112005
EPlOSAG00000048720	16	0.635435		16	0.264823
EPlOSAG00000048751	4	0.128224		4	0.0614711
EPlOSAG00000048806	15	0.256066		15	1.36515
EPlOSAG00000049007	16	0.479378		16	0.24264
EPlOSAG00000049098	4	0.242025		4	0.765738
EPlOSAG00000049109	8	0.187621		5	0.8693
EPlOSAG00000049209	8	0.6416		2	0.645148
EPlOSAG00000049232	16	0.0229331		16	0.0229331
EPlOSAG00000049247	15	0.0700067		15	0.0879547
EPlOSAG00000049300	16	0.154148		16	0.143604
EPlOSAG00000049495	12	0.500033		10	0.873414
EPlOSAG00000049651	5	0.251615		5	0.109437
EPlOSAG00000049985	16	0.0565569		15	0.24462
EPlOSAG00000050221	16	0.544161		16	0.0229331
EPlOSAG00000050245	5	0.0877819		9	0.180006
EPlOSAG00000050251	4	0.128224		4	0.128224
EPlOSAG00000050378	9	0.622798		13	0.13865
EPlOSAG00000050429	4	0.128224		4	0.0357194
EPlOSAG00000050665	4	0.101442		4	0.0855664
EPlOSAG00000050780	1	1.25279		9	0.1544
EPlOSAG00000051014	16	0.0229331		5	0.219288
EPlOSAG00000051027	9	0.612627		6	0.434301
EPlOSAG00000051054	9	0.70281		15	0.151408
EPlOSAG00000051124	4	0.211787		4	0.204377
EPlOSAG00000051130	4	0.350923		8	0.0774082
EPlOSAG00000051182	3	0.0671347		4	2.04626
EPlOSAG00000051186	4	0.0300442		4	0.151653
EPlOSAG00000051502	7	2.40947		4	0.128224
EPlOSAG00000051545	14	0.717492		16	0.260333
EPlOSAG00000051548	5	0.121709		9	0.655854
EPlOSAG00000051677	5	0.210544		5	0.0925697
EPlOSAG00000051799	9	0.236855		13	0.0379772
EPlOSAG00000052279	15	0.75676		14	0.301871
EPlOSAG00000052323	4	0.128224		4	0.0481045
EPlOSAG00000052335	4	0.511424		8	0.0938224
EPlOSAG00000052337	7	1.6229		4	0.568639
EPlOSAG00000052359	15	0.252411		10	0.267948
EPlOSAG00000052452	15	0.266554		15	0.225406
EPlOSAG00000052460	9	0.356079		13	0.0801671
EPlOSAG00000052470	4	0.128224		4	0.128224
EPlOSAG00000052500	2	0.770366		1	0.729515
EPlOSAG00000052576	2	0.503694		3	0.122923
EPlOSAG00000052604	10	0.807824		15	0.229677
EPlOSAG00000052620	5	0.216589		9	0.198552
EPlOSAG00000052673	9	0.797264		13	2.5534
EPlOSAG00000052690	4	0.128224		4	0.0279743
EPlOSAG00000052715	4	0.128224		4	0.128224
EPlOSAG00000052772	5	0.302771		10	0.733131
EPlOSAG00000053011	5	0.420457		5	0.0439879
EPlOSAG00000053054	5	2.67612		3	2.28674
EPlOSAG00000053066	16	0.216422		16	0.0766439
EPlOSAG00000053085	4	0.072905		4	0.128224
EPlOSAG00000053087	9	0.150227		13	0.0737801
EPlOSAG00000053231	5	0.185231		5	0.219288
OS01G0100300	10	0.214647		14	0.293857
OS01G0100400	3	0.236437		3	1.04452
OS01G0100500	1	1.56074		9	0.665624
OS01G0100600	14	0.28697		15	0.194735
OS01G0100650	15	0.468233		15	0.0864907
OS01G0100700	15	0.295111		12	0.854403
OS01G0100800	14	0.0549403		15	0.801142
OS01G0100900	10	3.7953		10	0.195491
OS01G0101200	6	0.264628		9	0.506082
OS01G0101300	8	1.20083		3	0.772502
OS01G0101600	13	0.545195		13	2.49929
OS01G0101800	11	0.424639		4	0.144575
OS01G0102000	6	0.786926		6	0.751243
OS01G0102500	8	0.0748158		2	0.521838
OS01G0102600	5	0.645359		9	0.62845
OS01G0102700	8	0.509467		2	0.355584
OS01G0102800	10	1.71259		10	0.716895
OS01G0102900	6	0.526325		5	0.967809
OS01G0103000	8	0.633472		8	0.175116
OS01G0103075	2	0.477865		2	0.833719
OS01G0103100	2	0.409623		3	1.01651
OS01G0103400	11	0.333697		7	0.319744
OS01G0103600	3	0.658969		1	1.14127
OS01G0103650	8	0.333553		4	0.068419
OS01G0103800	6	1.60135		6	0.920123
OS01G0103900	4	0.109537		4	0.199464
OS01G0104000	6	0.871347		13	0.391937
OS01G0104100	9	1.09604		14	0.624733
OS01G0104200	13	0.0361619		13	0.0951126
OS01G0104350	16	0.875435		16	0.671556
OS01G0104400	14	0.611252		14	0.181503
OS01G0104600	7	0.499165		7	1.53655
OS01G0104800	15	0.624981		12	0.167666
OS01G0104900	6	1.14058		9	0.415051
OS01G0105300	2	0.912945		6	0.803536
OS01G0105400	8	0.1838		8	0.161928
OS01G0105900	2	0.861649		5	0.143463
OS01G0106200	3	0.403496		1	0.578162
OS01G0106400	2	0.800709		10	1.03864
OS01G0106500	13	1.46245		13	1.06201
OS01G0106600	6	0.303119		9	1.1587
OS01G0106700	2	1.31059		5	0.437703
OS01G0106800	11	0.528231		8	0.167661
OS01G0106900	2	0.423962		5	0.285686
OS01G0107000	14	0.904069		14	0.4026
OS01G0108000	2	0.456043		1	0.504022
OS01G0108600	6	0.330951		1	1.07047
OS01G0108800	8	0.16495		8	0.458498
OS01G0109000	3	0.263201		3	0.340568
OS01G0109300	4	1.80942		4	0.200698
OS01G0109500	4	0.189014		4	0.267108
OS01G0109750	9	0.725029		9	0.721146
OS01G0110050	16	0.177647		14	0.204461
OS01G0110100	14	0.0263002		14	0.25219
OS01G0110200	16	0.0151115		16	0.0178307
OS01G0110700	16	0.639819		11	0.337642
OS01G0110800	3	0.239212		3	0.332916
OS01G0111100	9	0.783511		9	0.238038
OS01G0111200	3	1.31554		3	0.922797
OS01G0111300	16	0.0235164		16	0.0388719
OS01G0111800	16	0.432569		16	0.425989
OS01G0111900	16	0.21257		16	0.383515
OS01G0112100	12	0.826981		11	0.469807
OS01G0112300	9	0.0690373		13	0.108398
OS01G0112400	9	0.0969682		13	0.014498
OS01G0112500	14	0.467195		14	0.0368519
OS01G0112600	2	0.733231		2	1.01872
OS01G0113200	6	2.65965		13	0.472777
OS01G0113300	15	1.03362		12	1.03968
OS01G0113400	16	0.306699		16	0.560529
OS01G0113600	12	0.581735		7	0.999086
OS01G0113650	2	0.307227		1	0.439556
OS01G0113800	1	0.0861324		5	0.352547
OS01G0113900	13	0.282197		13	0.129423
OS01G0114300	16	0.0396033		16	0.0491973
OS01G0114600	16	0.0476435		16	0.206814
OS01G0115100	15	0.251634		16	0.373558
OS01G0115300	10	1.65743		15	0.456305
OS01G0115700	16	0.172411		15	0.313184
OS01G0116100	8	0.217368		8	0.691397
OS01G0116200	13	0.348449		13	0.129423
OS01G0116400	16	0.0571124		16	0.0543646
OS01G0116900	8	0.537317		1	0.477027
OS01G0117000	10	0.0906461		14	0.118016
OS01G0117100	2	1.17448		5	0.0975409
OS01G0117600	9	0.405939		14	0.308851
OS01G0117900	15	0.202402		16	0.270376
OS01G0118000	5	0.598827		9	0.470053
OS01G0118066	4	0.947093		4	0.577273
OS01G0118100	11	2.5204		4	0.22799
OS01G0118300	3	0.514024		3	0.0442254
OS01G0118600	2	1.94618		5	1.47086
OS01G0119000	16	0.0169006		16	0.0172617
OS01G0119050	12	0.805296		7	1.01453
OS01G0119100	12	0.64792		12	0.725723
OS01G0119500	8	0.637079		2	0.534216
OS01G0119800	10	0.896001		15	0.459602
OS01G0121000	16	0.0728447		16	0.0412308
OS01G0121200	2	0.359596		5	0.230497
OS01G0121300	3	0.208336		8	0.213597
OS01G0121500	14	0.29598		12	0.342817
OS01G0121800	8	0.0816898		2	0.556251
OS01G0121900	14	0.251246		15	0.0945856
OS01G0121950	5	0.213877		9	0.653102
OS01G0122000	11	0.145579		8	0.464429
OS01G0122200	6	1.1155		6	0.31902
OS01G0123700	15	0.0446952		16	0.126311
OS01G0123800	13	0.317046		14	0.199601
OS01G0124000	15	0.11045		16	0.0367319
OS01G0124100	4	0.619452		1	0.229702
OS01G0124600	6	1.71581		9	0.370354
OS01G0124650	4	0.326853		13	1.1855
OS01G0125500	2	0.338609		1	0.295207
OS01G0125550	15	0.375332		15	0.760467
OS01G0125600	3	0.706813		6	0.751152
OS01G0125800	12	0.556398		11	0.462783
OS01G0125900	13	0.52933		13	0.196746
OS01G0126200	8	0.246451		6	1.6259
OS01G0126401	4	0.250881		4	0.400709
OS01G0126600	3	0.144749		3	0.76432
OS01G0127000	8	0.140423		3	0.505296
OS01G0127100	4	0.337673		8	0.514194
OS01G0127450	3	0.303247		3	0.857135
OS01G0127500	5	0.387695		5	0.0418143
OS01G0127600	4	0.159689		2	0.650122
OS01G0127700	9	0.467701		13	0.0144129
OS01G0127900	16	0.0333218		16	0.0561639
OS01G0128100	13	0.379883		1	0.745461
OS01G0128200	12	1.21917		16	0.0628341
OS01G0128250	6	0.623118		13	0.339196
OS01G0128300	13	0.812108		13	0.256947
OS01G0128800	6	1.79723		9	1.22379
OS01G0129200	14	0.556155		12	0.830824
OS01G0129500	13	0.216355		9	0.391458
OS01G0129800	1	0.572581		9	0.355801
OS01G0130000	16	0.0787388		16	0.175277
OS01G0130400	6	0.327293		3	0.829075
OS01G0130900	8	0.231039		2	0.100669
OS01G0131300	5	0.172301		10	1.0894
OS01G0131450	4	0.15334		1	0.251223
OS01G0131800	8	0.353655		8	0.303461
OS01G0131900	5	0.71099		4	0.386718
OS01G0132050	16	0.338636		15	0.297367
OS01G0132200	9	0.808159		15	0.452665
OS01G0132400	8	0.192182		2	0.0916827
OS01G0132500	5	0.12027		9	0.861362
OS01G0132766	10	1.00446		15	0.0878802
OS01G0133100	8	0.354908		3	0.0355613
OS01G0133200	8	0.0371774		3	0.441561
OS01G0133400	16	0.31863		14	1.15446
OS01G0133500	10	0.592398		15	0.228151
OS01G0133600	10	0.4124		16	0.269602
OS01G0133700	8	0.258676		8	0.330877
OS01G0133900	3	0.156096		3	0.149588
OS01G0134200	12	0.270194		12	0.352375
OS01G0134500	3	0.550647		4	0.851416
OS01G0134700	2	0.892221		5	0.104866
OS01G0134800	1	0.904302		9	1.46986
OS01G0134850	9	0.445214		13	0.194486
OS01G0134900	16	0.631613		15	0.285312
OS01G0135700	5	0.312114		9	0.0632492
OS01G0135900	16	0.0906277		16	0.0981093
OS01G0136100	14	0.0709303		15	0.0295149
OS01G0136300	16	0.18523		16	0.0438433
OS01G0136400	13	0.283507		13	0.0642734
OS01G0136450	9	0.744488		13	0.0421479
OS01G0136500	13	0.207028		13	0.0253894
OS01G0136700	13	0.101397		13	0.0746816
OS01G0136800	15	0.481269		15	0.0193108
OS01G0136850	13	0.262966		14	0.471228
OS01G0136900	15	0.165669		16	0.0881059
OS01G0137125	11	0.942878		4	0.0996354
OS01G0137150	16	0.269192		16	0.325088
OS01G0137232	15	0.307457		15	0.35632
OS01G0137250	2	0.468772		5	0.170071
OS01G0137300	16	0.114444		16	0.0507377
OS01G0137500	16	0.174244		16	0.0290835
OS01G0137550	16	0.0804792		15	0.313205
OS01G0137750	14	0.640428		14	0.30572
OS01G0137950	5	0.446648		5	0.150717
OS01G0138100	15	0.257418		16	0.240137
OS01G0138500	9	0.34758		13	0.127513
OS01G0138600	11	0.408665		8	0.186836
OS01G0138800	5	0.0801058		5	0.208692
OS01G0138900	16	0.149841		16	0.267616
OS01G0139000	9	0.41951		13	0.168444
OS01G0139600	15	0.382929		15	1.33387
OS01G0140100	2	0.588978		5	0.0730674
OS01G0140400	8	0.189459		3	0.171655
OS01G0140500	11	0.367745		8	0.55017
OS01G0141100	9	0.191604		14	0.421906
OS01G0141300	13	1.06087		11	1.84855
OS01G0141700	10	0.695163		15	0.2927
OS01G0141900	9	0.119158		13	0.0447811
OS01G0142100	9	0.586911		9	0.517854
OS01G0142300	1	0.629671		5	0.776974
OS01G0142500	14	0.389165		10	0.709788
OS01G0142600	5	1.79178		5	0.906713
OS01G0142800	9	1.9891		5	0.507782
OS01G0143100	11	0.842984		11	0.255807
OS01G0143300	15	0.548646		12	0.754135
OS01G0143350	5	0.04118		9	0.170645
OS01G0143700	14	0.108358		15	0.253499
OS01G0143900	16	0.0240295		16	0.0243895
OS01G0144000	14	0.764572		14	0.32503
OS01G0144100	9	0.116703		9	0.860937
OS01G0144200	15	0.539695		10	0.383462
OS01G0144300	7	1.0397		4	0.3481
OS01G0144500	9	0.183705		14	0.130034
OS01G0144800	9	0.0319021		13	0.203969
OS01G0145000	9	0.684039		14	0.0507307
OS01G0145600	5	1.08397		10	0.306798
OS01G0146101	5	0.72637		9	0.219445
OS01G0146200	15	0.703749		14	0.0865183
OS01G0146600	13	0.435316		13	0.112114
OS01G0146801	15	0.273905		16	0.0569294
OS01G0147300	3	0.348374		3	0.632279
OS01G0147400	10	1.40967		15	0.996645
OS01G0147650	7	1.0688		3	2.14509
OS01G0147800	9	0.411816		14	0.289788
OS01G0147900	14	0.233833		15	0.309636
OS01G0147950	4	0.611401		8	0.631637
OS01G0148400	8	0.753803		8	1.16813
OS01G0149200	16	0.00824815		16	0.100809
OS01G0149400	4	0.3837		11	0.553538
OS01G0149600	11	1.03127		4	0.226466
OS01G0149750	16	0.0946805		12	0.245522
OS01G0149800	16	0.107521		16	0.203141
OS01G0149900	10	0.549952		14	0.098656
OS01G0150000	9	0.823151		9	0.0723358
OS01G0150100	2	0.569183		3	0.638999
OS01G0150200	13	0.100162		13	0.591376
OS01G0150800	12	0.321772		12	0.212078
OS01G0150900	16	0.0504148		16	0.283695
OS01G0150950	16	0.10526		16	0.241106
OS01G0151100	6	0.999597		6	1.55166
OS01G0151200	6	0.774143		3	1.0759
OS01G0151400	16	0.323358		16	0.0398198
OS01G0151500	16	0.0752016		16	0.0496774
OS01G0151700	5	0.0955434		9	0.0941662
OS01G0151750	5	0.14949		5	0.741041
OS01G0151900	12	1.04551		16	0.448643
OS01G0152000	16	0.687195		12	0.212186
OS01G0152100	14	0.0780066		14	0.324889
OS01G0152200	13	0.0362168		13	0.533642
OS01G0152300	11	1.24091		11	0.513266
OS01G0152500	15	0.57027		15	1.20813
OS01G0152600	5	0.584412		6	0.145202
OS01G0152700	4	0.831041		4	0.0972144
OS01G0152850	12	0.349239		12	0.156603
OS01G0152900	4	0.0580812		4	0.0805572
OS01G0153100	4	0.0514881		4	0.0848116
OS01G0153300	4	0.0327261		4	0.0544681
OS01G0153400	11	1.58323		4	0.466163
OS01G0153550	5	0.317501		9	0.19079
OS01G0153600	14	0.339239		15	0.406738
OS01G0153700	8	0.292398		8	0.184911
OS01G0153800	16	0.0692645		10	0.905292
OS01G0154100	15	0.0235737		15	0.0142336
OS01G0154300	15	0.0152656		15	0.052927
OS01G0154500	16	0.0615407		16	0.265757
OS01G0154600	16	0.0868141		16	0.0151659
OS01G0154950	5	0.256553		9	0.105343
OS01G0155400	14	0.126384		15	0.13288
OS01G0155600	6	0.775874		4	2.53947
OS01G0156000	9	0.508226		1	0.612069
OS01G0156300	4	0.0815239		8	0.0168091
OS01G0157200	4	0.17367		8	0.0948061
OS01G0157400	4	0.0419315		8	0.106213
OS01G0157500	4	0.0262354		8	0.0136492
OS01G0157600	4	0.220983		8	0.316298
OS01G0157800	15	0.246983		16	0.0268475
OS01G0157900	13	0.434819		15	2.84122
OS01G0158100	8	0.482201		2	1.39338
OS01G0158200	3	0.374811		6	0.804948
OS01G0158500	6	1.71252		6	1.07316
OS01G0158800	4	0.148595		8	0.0347285
OS01G0159000	8	0.343584		5	0.0749795
OS01G0159200	15	0.330105		15	0.0201007
OS01G0159500	16	0.0229331		4	0.128224
OS01G0159600	14	0.145923		15	0.270758
OS01G0159800	4	1.47472		4	0.126897
OS01G0160100	13	0.165867		13	0.948774
OS01G0160700	16	0.0549605		12	0.421351
OS01G0162900	7	0.872592		11	1.00113
OS01G0163000	3	0.082378		4	0.480917
OS01G0164400	4	0.864102		4	0.316826
OS01G0164500	15	2.19106		12	0.422726
OS01G0164800	2	0.285102		3	1.50598
OS01G0164900	2	0.0876369		5	0.855945
OS01G0165100	6	0.233745		13	0.523672
OS01G0165200	4	0.0636098		4	0.351487
OS01G0165600	1	0.249975		5	0.137145
OS01G0165800	11	0.313357		11	0.293462
OS01G0166100	10	1.15059		14	0.183778
OS01G0166200	2	0.748825		4	0.118561
OS01G0166400	16	0.105978		16	0.136921
OS01G0166800	11	0.310533		4	0.328045
OS01G0167500	3	0.420787		1	0.231526
OS01G0167600	4	0.743542		2	0.37898
OS01G0167700	11	0.333541		4	0.198353
OS01G0167750	11	0.135197		8	0.34856
OS01G0167900	1	0.887826		13	0.798837
OS01G0168000	15	0.181009		15	0.296639
OS01G0168200	14	0.502025		14	0.925816
OS01G0168300	8	1.10447		2	0.295252
OS01G0168400	2	0.689066		1	0.330203
OS01G0168600	1	1.77278		5	0.548677
OS01G0168800	9	0.616549		9	0.312455
OS01G0169400	4	0.507683		4	0.393745
OS01G0169800	16	0.013779		16	0.0643543
OS01G0169851	16	0.0315612		16	0.124808
OS01G0169900	13	0.844663		13	0.831017
OS01G0170000	13	0.440502		5	0.205228
OS01G0170300	9	0.0585086		13	0.0229847
OS01G0170500	3	0.501819		4	0.520399
OS01G0170700	2	1.7429		2	0.531111
OS01G0170800	11	1.47212		11	0.535749
OS01G0170900	16	0.337264		16	0.0653271
OS01G0171100	4	0.0409517		4	0.11565
OS01G0171200	4	0.281759		8	0.0217827
OS01G0172000	7	1.69869		2	1.6528
OS01G0172100	16	0.207557		16	0.0842414
OS01G0172400	13	0.662573		13	0.363157
OS01G0172701	5	1.40276		14	0.166501
OS01G0173600	4	1.64027		1	0.50599
OS01G0173900	9	1.05765		9	0.37229
OS01G0174000	3	0.164075		1	0.306278
OS01G0174300	11	0.794787		2	0.439603
OS01G0174600	2	0.0418197		3	1.37374
OS01G0174700	7	0.781149		8	1.00678
OS01G0174900	16	0.577709		12	0.669426
OS01G0175100	5	0.269092		9	0.446665
OS01G0175400	1	0.596422		5	0.242858
OS01G0175500	13	0.755202		14	0.576021
OS01G0175600	15	0.0674197		15	0.488187
OS01G0175633	5	0.332714		10	1.45013
OS01G0175700	4	0.072034		4	0.0633286
OS01G0175850	2	2.62337		8	0.734737
OS01G0176100	16	0.562097		16	0.14649
OS01G0176200	16	0.0676242		16	0.12748
OS01G0176500	8	0.117106		8	0.319555
OS01G0176800	10	2.03316		10	1.23793
OS01G0176900	7	4.10657		4	0.12446
OS01G0177100	8	0.239508		8	0.576592
OS01G0177400	5	0.482001		14	0.359748
OS01G0177900	15	0.253839		15	0.0423546
OS01G0178000	1	1.33597		5	0.272366
OS01G0178300	16	0.223072		16	0.0233308
OS01G0178400	8	0.0809448		3	0.680796
OS01G0178500	16	0.0618103		10	2.22042
OS01G0178700	10	0.816982		14	0.741247
OS01G0179000	9	0.882563		5	0.149507
OS01G0179200	8	0.141844		2	0.627193
OS01G0179600	1	0.483224		5	0.706484
OS01G0179800	16	0.0140873		16	0.0175784
OS01G0179901	15	0.884436		16	1.13789
OS01G0180600	12	0.0629162		11	0.580627
OS01G0180700	15	0.653726		12	0.529302
OS01G0181300	11	1.09609		7	1.23211
OS01G0182200	2	0.543219		1	0.485513
OS01G0182300	1	0.536983		5	0.108945
OS01G0182400	12	0.545407		11	1.02384
OS01G0182500	11	0.541505		2	0.371916
OS01G0182700	16	0.266666		10	0.52709
OS01G0183000	8	0.153009		3	0.59429
OS01G0183100	15	0.742257		12	0.233907
OS01G0183300	16	0.159393		16	0.112229
OS01G0183400	12	0.435316		12	0.634284
OS01G0183500	16	0.205821		16	0.0161406
OS01G0183600	16	0.0153679		16	0.0225022
OS01G0183633	7	3.02763		10	1.19903
OS01G0183800	14	0.360761		14	0.516656
OS01G0184000	12	0.300297		11	0.40032
OS01G0184050	4	0.774399		11	0.0779432
OS01G0184500	12	0.813075		11	0.137614
OS01G0184900	4	0.512447		4	0.332755
OS01G0185100	13	0.233131		13	0.370906
OS01G0185500	8	1.31038		7	0.827004
OS01G0186400	5	0.0656626		9	0.153334
OS01G0186700	6	0.421008		4	2.47203
OS01G0187000	14	0.0456964		14	0.36668
OS01G0187400	9	0.937036		9	0.440498
OS01G0187500	9	0.138925		13	0.515322
OS01G0187600	15	0.0254619		15	0.0361953
OS01G0187900	16	0.054867		16	0.0197321
OS01G0188100	13	0.379827		14	0.115125
OS01G0188200	16	0.840129		7	1.03618
OS01G0188400	9	0.209777		13	0.454156
OS01G0188525	3	1.18129		3	0.0444633
OS01G0189700	5	2.11112		10	0.737082
OS01G0189800	9	0.361233		13	0.202305
OS01G0190300	13	0.525167		10	0.67087
OS01G0190400	14	0.343579		14	0.218062
OS01G0190500	3	0.213765		3	0.070316
OS01G0191000	12	1.28271		12	0.400642
OS01G0191100	11	0.0539528		8	0.137235
OS01G0191200	9	0.0541668		14	0.40977
OS01G0191300	16	0.124564		15	0.25752
OS01G0191400	15	0.227911		15	0.584008
OS01G0191500	8	0.416674		8	0.240584
OS01G0191700	10	0.849037		15	0.109996
OS01G0191800	8	0.270055		8	0.211815
OS01G0192000	13	2.90007		13	0.351549
OS01G0192300	4	0.64664		16	0.542168
OS01G0192500	3	0.324875		3	0.851971
OS01G0192550	8	0.201928		4	0.0770095
OS01G0192600	8	0.0526123		8	0.0590769
OS01G0193600	11	0.0352459		11	0.159118
OS01G0193900	11	1.18153		2	0.460304
OS01G0194000	16	0.0677288		16	0.110715
OS01G0194200	8	0.246802		8	0.1892
OS01G0194300	13	0.180859		14	0.498676
OS01G0195100	16	0.0217172		16	0.0291802
OS01G0196500	8	0.465908		8	0.807386
OS01G0197100	6	1.11944		1	0.0854362
OS01G0197200	3	0.453764		3	0.708504
OS01G0197350	5	0.221271		5	0.194679
OS01G0197400	5	0.699848		9	0.386973
OS01G0197450	7	1.06283		11	0.44038
OS01G0197500	8	0.566517		3	0.675474
OS01G0197700	10	0.316013		16	0.176733
OS01G0197900	8	0.198995		2	0.492749
OS01G0198000	8	0.166249		4	0.300607
OS01G0198500	3	1.55194		7	1.86203
OS01G0198702	8	0.446007		3	0.896584
OS01G0199400	14	0.240006		15	0.0759728
OS01G0199900	11	0.548218		11	0.209006
OS01G0200000	14	0.497589		14	1.36708
OS01G0200300	16	0.0239335		16	0.0419278
OS01G0200400	4	0.329754		8	0.318911
OS01G0200500	12	1.07351		11	0.938262
OS01G0200700	16	0.071794		16	0.0437273
OS01G0201000	3	0.286466		3	0.939395
OS01G0201100	15	0.141909		15	0.144642
OS01G0201200	16	0.197541		16	0.0540139
OS01G0201250	8	0.278195		3	0.181188
OS01G0201400	16	0.022515		14	0.329315
OS01G0201600	8	0.05284		3	0.438135
OS01G0201700	9	0.49894		14	0.568796
OS01G0201750	12	1.003		4	0.226277
OS01G0201900	14	1.05928		14	3.14863
OS01G0202500	8	0.125472		2	0.329693
OS01G0202601	16	0.122145		16	0.145924
OS01G0202700	15	0.307195		15	0.374811
OS01G0203000	6	0.786235		6	0.476348
OS01G0203300	12	0.425863		12	0.172043
OS01G0203800	5	0.535334		15	0.207487
OS01G0203900	16	0.0729122		16	0.0685317
OS01G0204000	11	0.524563		11	0.404532
OS01G0205300	4	0.740926		1	0.53348
OS01G0205500	11	0.629152		8	0.0595606
OS01G0205550	3	1.52984		8	0.0404741
OS01G0205600	7	1.55382		10	2.07443
OS01G0205700	3	1.00231		3	0.854671
OS01G0205900	2	0.571956		3	0.309632
OS01G0206200	4	0.19874		8	0.109101
OS01G0206600	7	0.651737		7	0.891334
OS01G0206700	6	1.40372		4	0.426587
OS01G0206800	10	0.862713		13	3.42237
OS01G0207001	8	0.403637		4	0.0522502
OS01G0207200	3	0.522887		6	0.365192
OS01G0207400	6	1.37753		9	0.222239
OS01G0207500	9	1.11657		15	1.83
OS01G0207600	1	1.14919		5	0.741027
OS01G0208600	2	0.644571		3	0.84604
OS01G0208700	5	1.12761		9	0.226428
OS01G0209000	8	0.0659452		3	0.230832
OS01G0209150	10	1.76071		16	0.128188
OS01G0209200	8	0.323113		8	0.0835997
OS01G0209300	4	0.128224		4	0.128224
OS01G0209400	9	1.03785		14	0.326413
OS01G0209500	4	0.55514		4	0.502458
OS01G0209800	16	0.16901		16	0.182428
OS01G0210200	5	0.179085		5	0.0455862
OS01G0210300	5	0.416834		14	0.750461
OS01G0210400	16	0.391353		15	0.226697
OS01G0210500	10	0.649		10	0.189139
OS01G0210600	3	0.128814		3	0.560883
OS01G0210700	15	0.202016		16	0.188239
OS01G0210800	2	0.944814		7	1.8816
OS01G0211600	11	0.677239		7	1.45266
OS01G0211800	8	0.447902		3	0.401794
OS01G0212000	8	0.301805		3	0.10396
OS01G0212400	10	0.762877		14	0.302019
OS01G0212700	16	0.134752		16	0.197713
OS01G0213400	14	0.291609		16	0.162973
OS01G0213800	3	0.254919		3	0.106119
OS01G0214001	4	0.241419		8	0.333716
OS01G0214200	12	0.357512		16	0.443459
OS01G0214300	3	0.909303		3	0.88701
OS01G0214400	8	0.514795		8	0.615393
OS01G0214500	15	0.112208		15	0.183502
OS01G0214600	16	0.467542		15	0.0333156
OS01G0215700	3	0.521379		6	0.939037
OS01G0216000	15	0.390892		14	0.31024
OS01G0216300	16	0.250382		16	0.163801
OS01G0216600	16	0.030824		16	0.0351762
OS01G0217000	16	0.0554599		16	0.0150881
OS01G0217100	5	0.643981		6	0.670716
OS01G0217400	13	0.567827		14	0.486345
OS01G0217500	5	0.311077		5	1.01817
OS01G0217800	1	0.0515208		5	0.379387
OS01G0218100	12	0.805575		2	0.901249
OS01G0218200	3	0.479292		3	0.112135
OS01G0218500	3	0.401635		3	0.0624302
OS01G0218700	15	0.300329		16	0.647586
OS01G0218800	9	1.00778		6	0.801473
OS01G0219000	12	0.693684		7	0.602418
OS01G0219100	16	0.429482		16	0.416036
OS01G0219200	4	0.130284		4	0.0307305
OS01G0219300	16	0.0358807		16	0.0173887
OS01G0219500	8	0.110164		2	0.066088
OS01G0219600	8	0.22341		2	0.0602149
OS01G0220300	16	0.108245		16	0.498325
OS01G0220400	5	1.1856		15	0.529939
OS01G0220500	13	2.88129		4	0.128224
OS01G0220700	14	0.950852		15	0.471043
OS01G0220900	16	0.0359085		16	0.178382
OS01G0221100	16	0.0184115		16	0.0290531
OS01G0221400	2	0.672323		5	0.744239
OS01G0221600	16	0.0176319		16	0.0383372
OS01G0221700	6	1.51029		4	2.82866
OS01G0221900	4	0.191226		4	0.496131
OS01G0222001	16	0.0229331		16	0.0229331
OS01G0222300	8	0.395561		4	0.226662
OS01G0222500	14	0.289172		14	0.627591
OS01G0222600	16	0.113727		16	0.873312
OS01G0222900	7	3.7952		16	1.19145
OS01G0223200	10	0.556471		15	0.315652
OS01G0223300	15	0.0669568		15	0.2526
OS01G0223600	3	0.803852		2	0.458837
OS01G0223700	15	0.144811		15	0.18689
OS01G0223900	6	0.983547		1	0.572057
OS01G0224000	8	0.359414		3	0.0718049
OS01G0224100	10	0.517514		15	0.217235
OS01G0224200	16	0.377096		12	0.20852
OS01G0224300	16	0.302898		12	0.355169
OS01G0224400	15	0.229896		12	0.174931
OS01G0224700	16	0.0161014		16	0.0170083
OS01G0225000	3	0.139512		3	0.34645
OS01G0225200	11	0.541256		4	0.439041
OS01G0225400	1	0.196846		5	0.0536521
OS01G0225500	9	2.11523		10	0.143716
OS01G0225550	9	0.47153		15	0.134845
OS01G0225600	14	0.396379		15	0.0545705
OS01G0226200	8	0.100743		3	0.236428
OS01G0226300	3	0.29298		3	0.80215
OS01G0226600	16	0.031753		16	0.0448561
OS01G0226700	9	0.901462		5	1.01962
OS01G0227300	10	0.359159		10	0.444631
OS01G0228300	1	0.0603033		5	0.0711699
OS01G0228450	9	0.114478		13	0.0341162
OS01G0228500	13	0.187254		13	0.565411
OS01G0228600	1	0.579788		5	0.291708
OS01G0228901	4	0.27598		8	0.354661
OS01G0229000	4	0.435787		8	0.120007
OS01G0229100	12	1.42493		11	0.149181
OS01G0229200	14	0.239747		14	0.219436
OS01G0229300	10	2.02686		10	0.311842
OS01G0229400	15	0.704001		15	0.210906
OS01G0229500	16	0.057586		16	0.0397483
OS01G0229600	16	0.0327934		16	0.0332994
OS01G0230200	9	0.459779		14	0.165399
OS01G0231000	8	0.569205		3	0.0841194
OS01G0231500	8	0.350759		2	0.346048
OS01G0231700	12	0.107757		11	0.465144
OS01G0231800	9	0.347876		14	0.151305
OS01G0231900	15	0.234021		15	0.304907
OS01G0232000	16	0.0127188		16	0.0160276
OS01G0232100	16	0.0191629		16	0.0276219
OS01G0232300	12	3.6327		4	0.604849
OS01G0232700	12	1.66819		12	1.76628
OS01G0233000	16	0.101853		16	0.0745392
OS01G0233100	8	0.0486512		8	0.313562
OS01G0233500	8	0.237756		2	0.58352
OS01G0233900	15	0.384147		15	0.0270544
OS01G0234001	16	0.19638		16	0.0229331
OS01G0234100	16	0.205428		12	1.06228
OS01G0234200	16	0.132468		16	0.126664
OS01G0234700	5	1.13909		7	2.24378
OS01G0235100	6	1.9386		5	1.07365
OS01G0235200	12	0.588916		16	0.809835
OS01G0235400	4	0.324645		4	0.248889
OS01G0235500	16	0.0229331		7	2.40947
OS01G0235632	4	0.280513		2	0.731633
OS01G0235900	6	2.12244		1	0.195527
OS01G0236000	11	0.450695		3	0.53419
OS01G0236300	8	0.555542		2	0.75918
OS01G0236400	6	0.406385		6	0.261052
OS01G0236800	4	0.457068		4	0.833723
OS01G0237200	16	0.23155		7	0.900071
OS01G0237500	9	0.16959		13	0.179076
OS01G0237750	9	0.240973		9	0.528299
OS01G0238200	7	1.26724		7	0.656276
OS01G0238375	16	0.0176348		16	0.0229331
OS01G0238500	9	0.147696		13	0.268641
OS01G0238700	14	0.431499		14	0.187057
OS01G0238800	12	0.1696		7	0.758297
OS01G0238900	15	1.4772		12	1.42125
OS01G0239200	9	0.098584		14	0.304521
OS01G0239300	2	2.20384		6	0.692225
OS01G0239700	6	0.469152		6	0.490946
OS01G0240600	4	0.193188		4	0.185284
OS01G0240700	4	0.0919017		4	0.033726
OS01G0241000	8	0.236793		3	0.346975
OS01G0241100	12	0.0626218		12	0.329504
OS01G0241400	16	0.262001		16	0.167881
OS01G0242300	11	0.434349		2	0.354759
OS01G0242400	5	0.391724		5	0.0565093
OS01G0242450	1	0.432759		5	0.0201457
OS01G0242500	12	0.204339		7	0.552154
OS01G0242600	14	0.229388		14	0.525171
OS01G0242900	16	0.25779		16	0.781377
OS01G0243000	15	0.366175		12	2.97979
OS01G0243100	4	0.174217		8	0.2516
OS01G0243200	8	0.0888616		3	0.212266
OS01G0243600	8	0.81533		7	1.12111
OS01G0243700	2	0.252504		1	1.07195
OS01G0243800	8	0.991308		2	0.180582
OS01G0244000	4	0.845946		4	0.0710219
OS01G0244150	4	0.032708		8	0.306519
OS01G0244400	4	0.28056		8	0.0662666
OS01G0245532	4	0.0195779		8	0.170225
OS01G0245600	14	0.0165703		15	0.192021
OS01G0245700	4	0.305767		8	0.281031
OS01G0245901	4	0.182402		8	0.0994569
OS01G0246400	7	0.807124		1	0.598691
OS01G0246500	9	0.549501		6	1.1953
OS01G0246601	2	0.469238		5	0.161793
OS01G0247900	9	0.948397		13	0.439933
OS01G0248300	3	0.218962		1	0.336525
OS01G0248400	1	0.776834		9	2.10334
OS01G0248500	13	0.278779		13	0.479141
OS01G0248701	3	0.0916173		1	0.289402
OS01G0249200	2	0.402769		5	0.346976
OS01G0249300	6	0.761115		6	0.534125
OS01G0249800	3	0.676788		6	2.55982
OS01G0249900	9	0.627836		13	0.108644
OS01G0250200	13	0.459678		15	0.32479
OS01G0250600	12	0.353793		11	0.166846
OS01G0250900	6	0.0768381		6	0.49396
OS01G0251000	1	2.03518		5	0.234314
OS01G0251100	16	0.270907		12	0.382979
OS01G0251400	3	0.623015		1	0.786701
OS01G0252100	6	0.607757		6	1.79426
OS01G0252300	5	0.571799		9	0.0493618
OS01G0252400	1	0.115493		5	0.291773
OS01G0253000	15	0.250283		14	0.819214
OS01G0253100	6	0.572464		6	1.86676
OS01G0253200	16	0.0200428		7	2.40947
OS01G0253400	1	0.602523		5	1.09105
OS01G0253500	16	0.209108		5	1.19156
OS01G0253600	11	0.479516		8	0.290641
OS01G0253800	16	0.165848		16	0.0228927
OS01G0253900	9	1.15687		13	0.270513
OS01G0254000	5	0.402536		9	0.218835
OS01G0254300	5	0.69159		9	0.536182
OS01G0254850	2	0.436212		13	0.266493
OS01G0255000	10	0.294227		15	0.289258
OS01G0255100	12	0.931358		4	1.69469
OS01G0255700	8	0.282617		1	0.263374
OS01G0256400	4	0.820079		7	1.20728
OS01G0256600	11	0.210583		2	0.66337
OS01G0256800	14	0.680717		15	0.230747
OS01G0256900	13	0.619282		13	0.664688
OS01G0257100	5	0.518595		10	0.536459
OS01G0257400	6	0.304365		6	0.491378
OS01G0258600	7	0.74621		5	1.30066
OS01G0259200	9	0.913864		14	0.236374
OS01G0259400	8	0.269961		8	0.386781
OS01G0259600	2	0.320688		5	0.288451
OS01G0259933	3	0.408845		4	0.177339
OS01G0259966	4	0.32394		8	0.20753
OS01G0260000	11	0.284121		11	0.370389
OS01G0260100	16	0.0103944		16	0.0117662
OS01G0260500	5	0.0370257		9	0.164047
OS01G0260800	10	0.756864		14	0.288262
OS01G0261100	14	0.836494		14	0.368586
OS01G0261200	14	1.17693		11	2.13877
OS01G0261500	11	0.125321		11	0.765317
OS01G0261700	16	0.0229331		15	0.0156841
OS01G0262500	15	0.37225		15	0.0993766
OS01G0262700	16	1.03738		16	0.64948
OS01G0263300	6	0.702529		6	0.832536
OS01G0263500	11	0.614919		8	0.475327
OS01G0264100	4	0.0281055		4	0.0446086
OS01G0264400	8	0.0523888		1	0.656019
OS01G0264500	12	1.24263		8	1.32584
OS01G0264600	16	0.125511		16	0.105071
OS01G0264700	6	0.881829		6	2.02637
OS01G0265200	2	0.390669		5	0.279558
OS01G0265400	2	1.2628		3	1.76554
OS01G0265800	9	0.832733		10	0.787904
OS01G0265900	11	0.438342		11	1.30217
OS01G0266000	8	1.73914		8	0.0976856
OS01G0266400	10	2.18541		10	0.167541
OS01G0266800	1	0.904544		6	0.908793
OS01G0267300	4	0.0413126		8	0.0215246
OS01G0267600	11	0.62915		8	0.871544
OS01G0267800	16	0.141442		16	0.110165
OS01G0267900	8	0.0962677		3	0.293847
OS01G0268000	13	0.269185		16	0.301459
OS01G0268300	12	0.936683		11	0.216674
OS01G0268900	11	0.312422		2	0.457631
OS01G0269000	15	0.433154		15	0.21529
OS01G0269500	14	0.331728		15	0.211126
OS01G0269550	10	1.02815		14	0.266253
OS01G0270100	14	0.234448		15	0.548822
OS01G0270300	16	0.162557		16	0.214841
OS01G0270700	15	0.0602692		16	0.0160704
OS01G0271000	12	0.457961		12	0.870496
OS01G0271400	3	0.851945		3	0.833331
OS01G0271700	14	0.363765		14	0.275487
OS01G0272600	4	0.418943		8	0.349459
OS01G0272700	16	0.0444319		7	1.50105
OS01G0272850	7	1.10209		5	2.23466
OS01G0273100	4	0.0961165		8	0.0680608
OS01G0273200	16	0.115468		16	0.0183097
OS01G0273800	10	0.95835		14	0.292038
OS01G0273900	16	0.128186		16	0.645008
OS01G0274100	9	0.33635		13	0.168691
OS01G0274800	15	0.414855		15	0.130033
OS01G0275300	7	1.55919		1	1.96219
OS01G0275800	8	0.349061		2	0.111273
OS01G0275900	16	0.392192		16	0.0824007
OS01G0275950	15	0.14785		15	0.0842011
OS01G0276000	4	0.31454		8	0.0633208
OS01G0276033	4	0.153322		8	0.133003
OS01G0276200	14	2.38981		4	2.36147
OS01G0276500	12	0.191616		12	0.428144
OS01G0276700	12	0.190544		11	0.628326
OS01G0276900	13	0.155655		13	0.753301
OS01G0277500	8	0.2357		8	0.295638
OS01G0277600	6	0.993617		6	2.53482
OS01G0278100	16	0.200582		14	0.704383
OS01G0278900	9	0.601697		13	0.345252
OS01G0278950	16	0.0251046		16	0.0535063
OS01G0278975	12	0.717313		16	0.341954
OS01G0279000	16	0.0151054		16	0.152216
OS01G0279400	3	0.911732		3	0.597728
OS01G0279700	6	0.863195		3	0.382497
OS01G0279800	8	0.291894		8	0.616948
OS01G0280400	15	0.21386		16	0.521072
OS01G0280500	9	0.0594133		13	0.0299988
OS01G0281000	9	0.873118		9	0.547225
OS01G0281200	8	0.397171		2	0.322145
OS01G0281400	14	1.02545		13	0.333406
OS01G0281600	16	0.0696005		16	0.0316494
OS01G0282800	11	0.302808		4	0.200627
OS01G0282866	4	0.0585546		4	0.3316
OS01G0283000	11	0.515901		11	0.576998
OS01G0283300	14	0.121351		15	0.114771
OS01G0283500	15	0.547482		16	0.413878
OS01G0283600	16	0.0345884		16	0.0276946
OS01G0283700	13	1.02443		14	0.362885
OS01G0284300	9	0.0790386		13	0.0846329
OS01G0284500	10	0.819607		10	0.179187
OS01G0284700	8	0.414235		3	0.520843
OS01G0284900	2	0.218878		5	0.351108
OS01G0285200	4	0.453276		4	0.298729
OS01G0285300	10	0.763937		14	0.0877826
OS01G0286000	11	1.4715		4	0.377878
OS01G0286200	16	0.885378		15	0.369269
OS01G0286600	2	0.449491		5	0.192343
OS01G0286900	15	0.510863		15	0.533602
OS01G0287400	13	0.430099		14	0.439524
OS01G0290000	14	0.310842		14	0.142273
OS01G0290650	10	2.03941		5	2.34777
OS01G0290700	9	0.0890372		14	0.117873
OS01G0290800	5	0.526493		10	0.387879
OS01G0291500	13	0.212605		16	0.0157291
OS01G0292200	9	0.643694		14	0.134234
OS01G0293000	15	0.210203		16	0.0283962
OS01G0293100	8	0.162892		3	0.330747
OS01G0293200	16	0.580835		12	0.907485
OS01G0294500	14	0.224151		15	0.0910135
OS01G0294700	15	0.0155178		16	0.147815
OS01G0295600	5	0.156571		9	0.0825577
OS01G0295700	9	0.234636		13	0.452555
OS01G0296000	11	0.811099		11	0.797944
OS01G0296200	6	0.674093		13	1.06266
OS01G0296700	5	0.731563		9	0.354838
OS01G0297200	1	0.794391		6	0.987114
OS01G0297700	16	0.0184576		16	0.0221775
OS01G0297950	16	0.083972		16	0.0178063
OS01G0298301	16	0.580331		12	0.301719
OS01G0299100	8	0.0693164		4	0.191594
OS01G0299300	10	0.571264		16	0.684298
OS01G0299400	11	0.40698		7	1.27955
OS01G0299500	16	2.40424		10	0.175699
OS01G0300200	2	0.396146		5	0.184782
OS01G0300400	1	0.748153		5	0.125035
OS01G0300600	11	0.411402		8	0.644075
OS01G0300900	15	0.440635		15	0.209606
OS01G0301000	12	0.343541		11	0.140466
OS01G0301300	12	0.304858		7	0.685727
OS01G0301500	15	0.177458		16	0.196988
OS01G0301700	12	0.919658		11	0.168649
OS01G0302100	14	0.0302293		14	1.85732
OS01G0302500	14	0.932621		4	1.56443
OS01G0302800	4	0.23676		1	0.230242
OS01G0303000	10	0.324389		10	0.567285
OS01G0303100	9	0.66106		13	0.351974
OS01G0303300	16	0.0106756		15	0.368488
OS01G0303600	2	0.918584		5	1.39936
OS01G0304000	11	0.285445		8	0.518683
OS01G0304050	16	0.20887		16	0.219861
OS01G0304100	16	0.253051		12	0.389511
OS01G0304300	11	0.102144		8	0.182646
OS01G0304400	1	0.21576		5	0.0934717
OS01G0305200	13	0.32794		14	0.640132
OS01G0305300	14	0.106465		15	0.307453
OS01G0305900	9	0.634746		9	0.598598
OS01G0306100	8	0.25828		3	0.448825
OS01G0306200	16	0.0238346		16	0.0786702
OS01G0307624	13	0.221108		13	0.0810087
OS01G0307686	9	0.159392		13	0.101206
OS01G0307750	13	0.313938		14	0.248651
OS01G0308300	9	0.78214		14	0.131267
OS01G0308600	10	1.10268		16	0.153244
OS01G0309100	1	0.378449		6	0.967926
OS01G0310100	8	0.928361		4	0.446348
OS01G0310600	8	0.397086		1	0.251113
OS01G0310700	16	0.22905		16	0.163734
OS01G0310800	16	0.244462		16	0.453938
OS01G0311100	2	3.09705		13	0.531525
OS01G0311300	5	0.500306		9	0.131053
OS01G0311400	5	0.370897		5	0.766584
OS01G0311500	16	0.260993		4	1.95957
OS01G0311600	15	0.0707522		15	0.298964
OS01G0311700	16	0.0229331		5	0.219288
OS01G0311800	2	0.517972		5	0.248696
OS01G0312500	2	0.621324		6	0.81516
OS01G0312800	6	0.316339		6	0.780405
OS01G0313050	4	0.603795		6	1.37048
OS01G0313600	14	0.425212		15	0.043654
OS01G0315600	5	0.789165		9	0.473423
OS01G0315700	5	0.246802		9	0.118688
OS01G0315800	8	3.66821		1	2.11363
OS01G0316900	14	0.99761		14	0.509447
OS01G0317800	3	0.218088		2	0.33834
OS01G0318201	16	1.0317		16	0.416855
OS01G0318202	4	0.177689		8	0.114552
OS01G0318400	11	1.07803		7	0.762859
OS01G0318700	12	0.385652		11	0.622397
OS01G0319000	16	0.0252502		16	0.0414255
OS01G0319066	15	1.52408		16	0.0229331
OS01G0319200	9	0.295837		13	0.129423
OS01G0319400	15	0.0763175		14	0.559474
OS01G0320700	3	0.581267		3	0.753097
OS01G0321300	3	0.444034		4	0.166529
OS01G0321700	11	0.291694		8	0.356296
OS01G0321900	16	0.0211797		16	0.0296909
OS01G0322300	2	2.14373		1	0.705729
OS01G0322700	12	0.531944		16	0.210409
OS01G0323000	9	0.268317		13	0.373255
OS01G0323100	12	0.836988		2	0.320382
OS01G0323300	9	0.664547		13	0.105936
OS01G0323500	16	0.415881		16	0.16358
OS01G0323600	15	0.152593		16	0.224706
OS01G0324400	13	0.447451		13	0.59691
OS01G0327100	2	0.84779		5	0.319016
OS01G0327250	2	0.650004		5	0.0914251
OS01G0327400	4	0.0674069		4	0.338617
OS01G0327500	4	0.150799		8	0.124672
OS01G0327600	16	0.510241		16	0.116756
OS01G0327900	15	0.152063		15	1.01205
OS01G0328300	9	0.560971		14	0.0908843
OS01G0328400	11	0.297238		8	0.131355
OS01G0328600	10	0.54682		15	0.648473
OS01G0329400	15	1.71654		15	1.67153
OS01G0329800	14	0.369052		15	0.775153
OS01G0329900	7	2.15367		3	0.31072
OS01G0330100	3	0.18223		3	0.230659
OS01G0330200	15	0.0126717		15	0.0127334
OS01G0331100	8	0.0950698		2	0.218803
OS01G0331900	8	0.49283		7	0.935691
OS01G0332100	3	0.917443		6	0.793213
OS01G0332200	16	0.307474		16	0.0729746
OS01G0332500	4	0.20593		4	0.0683897
OS01G0332900	8	0.246662		8	0.336541
OS01G0333001	4	0.0677327		2	0.703326
OS01G0333600	5	0.264084		13	0.55568
OS01G0335700	9	0.218192		13	0.100569
OS01G0336300	9	0.481215		13	0.129423
OS01G0337500	9	0.398744		13	0.0888114
OS01G0337900	3	0.793877		6	0.371445
OS01G0338000	8	0.722313		1	0.588046
OS01G0338200	9	0.334033		9	0.0301083
OS01G0338600	8	0.502348		1	0.685204
OS01G0339400	16	0.0532764		16	0.0195248
OS01G0339500	5	0.286359		14	0.21587
OS01G0339600	5	0.64275		4	2.1402
OS01G0339851	4	0.194429		8	0.260464
OS01G0339900	8	0.390233		8	0.615578
OS01G0339950	4	0.0674308		8	0.600086
OS01G0340100	3	0.565571		2	0.447996
OS01G0341300	16	0.296298		14	0.32303
OS01G0342500	16	0.0159524		16	0.0142487
OS01G0342750	7	0.915966		12	1.44198
OS01G0342800	11	0.854198		7	0.657303
OS01G0342900	13	1.04903		14	0.236262
OS01G0343200	4	0.812573		4	0.110447
OS01G0343300	14	0.929819		14	0.0963543
OS01G0346600	12	0.567209		16	0.299999
OS01G0346700	11	1.72904		3	1.01788
OS01G0347000	7	0.411717		4	0.432524
OS01G0347600	13	0.252161		14	0.377392
OS01G0348600	9	0.188758		13	0.0542182
OS01G0348700	11	1.07144		8	0.184171
OS01G0348900	4	0.135027		4	0.0853805
OS01G0349000	3	0.657256		3	0.972982
OS01G0349600	3	4.09605		1	0.0481458
OS01G0349800	5	0.405127		9	0.538525
OS01G0350300	12	0.723725		15	0.059676
OS01G0351100	9	0.504755		14	0.370739
OS01G0351200	11	0.21236		4	0.175975
OS01G0351300	2	1.43802		3	0.734294
OS01G0351500	4	0.128224		4	0.137985
OS01G0351800	16	0.210192		16	0.572454
OS01G0352100	5	0.594837		13	0.0576141
OS01G0353600	16	0.210734		16	0.0460715
OS01G0353900	12	0.470918		12	0.516798
OS01G0354200	12	0.14336		12	1.77805
OS01G0354450	16	0.0836584		16	0.194252
OS01G0354700	5	0.337947		6	0.957349
OS01G0355400	8	0.144605		3	0.393588
OS01G0355600	2	0.38427		3	0.72926
OS01G0355900	8	0.285333		2	0.656392
OS01G0356400	9	0.795349		9	0.567195
OS01G0356900	16	0.0222339		12	0.360274
OS01G0357100	9	0.753184		6	0.998125
OS01G0357200	13	0.0522064		14	0.478234
OS01G0357400	13	0.0921318		13	0.0435509
OS01G0357900	16	0.47628		16	0.200678
OS01G0358100	16	0.565667		15	0.16526
OS01G0358400	15	1.79228		11	0.581532
OS01G0358551	4	0.407945		4	0.247744
OS01G0359400	10	0.506436		14	0.322962
OS01G0359600	13	0.289802		15	0.100063
OS01G0360100	12	1.02263		11	0.347337
OS01G0360200	12	3.90174		14	0.122439
OS01G0360333	12	0.770669		7	0.974912
OS01G0360600	13	0.780026		6	1.89249
OS01G0361500	4	0.155821		11	0.44881
OS01G0361700	9	0.329746		13	0.0328582
OS01G0362000	10	0.693985		5	0.799938
OS01G0362100	9	0.455961		13	0.694852
OS01G0362533	16	0.254894		16	0.079117
OS01G0362800	16	0.251369		16	0.726494
OS01G0363300	8	0.154972		2	0.193272
OS01G0363900	9	0.472841		13	0.194636
OS01G0364900	16	0.27567		15	0.406199
OS01G0365000	14	0.320526		15	0.26885
OS01G0366100	16	1.29437		12	0.24464
OS01G0366400	7	2.40947		4	0.128224
OS01G0367100	11	0.570414		7	1.38681
OS01G0367400	10	0.361797		15	0.185975
OS01G0367900	11	1.2314		4	0.0973266
OS01G0368700	15	0.205941		16	0.0367996
OS01G0369000	10	0.315018		15	0.675791
OS01G0369200	4	2.7038		4	0.47438
OS01G0369300	16	0.3377		13	0.592643
OS01G0369500	16	0.459274		5	0.358153
OS01G0369600	16	0.210584		16	0.177871
OS01G0369700	16	0.150153		12	1.46506
OS01G0370000	13	0.24874		13	0.413571
OS01G0370200	5	0.37122		9	0.582261
OS01G0370900	9	0.212486		9	0.394802
OS01G0371200	15	0.262171		15	0.496461
OS01G0371500	6	0.441392		1	0.221542
OS01G0372400	5	0.352291		13	0.107955
OS01G0372500	9	0.584794		14	0.156651
OS01G0373500	5	0.42414		9	0.0947948
OS01G0374000	8	0.078637		3	0.495222
OS01G0374600	1	0.563974		9	0.223577
OS01G0375000	11	4.04907		11	0.557641
OS01G0375200	1	0.843846		9	0.144681
OS01G0375500	5	0.450194		13	0.241844
OS01G0376600	5	0.0546498		5	0.145698
OS01G0376700	10	0.235339		14	0.507833
OS01G0377700	9	0.0739142		9	0.268436
OS01G0378100	13	0.0204049		15	0.0696315
OS01G0379400	10	0.959852		15	0.621274
OS01G0382200	10	0.51382		15	0.179904
OS01G0382450	16	0.203763		15	0.0557427
OS01G0382500	13	0.10588		13	0.170539
OS01G0383100	13	0.403558		13	0.38891
OS01G0383700	9	0.309183		13	0.321775
OS01G0383900	4	1.77525		4	0.846019
OS01G0384450	3	1.21615		4	0.116331
OS01G0385400	13	0.410808		5	1.2793
OS01G0386600	16	0.067967		16	0.390062
OS01G0387133	4	0.816059		3	0.178591
OS01G0388700	3	0.489477		3	1.27655
OS01G0389700	5	0.121218		5	0.397303
OS01G0390300	5	0.069314		9	0.178899
OS01G0390900	1	2.07848		1	0.950041
OS01G0391600	9	0.730266		14	0.0455573
OS01G0392600	13	0.455099		13	1.00485
OS01G0392800	8	0.41032		8	0.100899
OS01G0393400	16	0.422884		16	0.177092
OS01G0495200	16	0.0229331		7	2.40947
OS01G0495701	16	0.0157942		16	0.0222021
OS01G0495900	5	0.358821		9	0.609457
OS01G0496900	12	0.617873		7	0.649549
OS01G0497400	9	0.132869		14	0.304174
OS01G0498200	13	0.293707		13	0.153758
OS01G0498300	15	0.0871282		15	0.0473616
OS01G0500750	14	0.057964		15	0.144869
OS01G0500900	13	0.461475		14	0.709173
OS01G0501800	14	0.36811		14	0.0477193
OS01G0502700	4	0.205047		4	0.341134
OS01G0502900	14	0.260342		15	1.00368
OS01G0503400	16	0.0161297		16	0.0320548
OS01G0504100	3	0.662981		1	0.0377217
OS01G0504500	12	1.1542		11	1.91251
OS01G0505400	13	0.295926		14	0.0508367
OS01G0505600	16	0.0508321		16	0.292823
OS01G0506100	16	0.156642		16	0.194313
OS01G0507900	3	0.532555		1	0.669219
OS01G0508000	9	0.521304		13	0.202696
OS01G0508100	9	0.451716		13	0.159608
OS01G0509400	1	0.98376		6	1.2342
OS01G0509700	16	0.0166933		16	0.424415
OS01G0509900	8	0.12389		3	0.274191
OS01G0510600	6	0.890974		9	0.258309
OS01G0511100	16	0.0809884		16	0.228366
OS01G0511200	12	0.485832		8	0.503653
OS01G0511800	12	0.789039		11	0.277254
OS01G0512400	13	0.608674		6	1.92439
OS01G0512800	13	0.114918		13	0.422261
OS01G0513100	8	0.194818		3	0.102101
OS01G0513200	4	0.0402917		4	0.206481
OS01G0513400	9	0.155686		13	0.15881
OS01G0513500	16	0.158768		12	0.0836876
OS01G0513700	11	0.7672		7	0.555727
OS01G0513800	13	3.63009		8	0.847331
OS01G0513900	4	0.237229		8	0.0345181
OS01G0513950	4	0.0498956		2	1.17658
OS01G0514600	4	0.0576322		8	0.164804
OS01G0514700	6	0.867876		6	0.42342
OS01G0514850	4	0.194138		4	0.16741
OS01G0515300	2	0.838816		3	0.158464
OS01G0516900	13	0.192397		13	0.329071
OS01G0517500	16	0.0185884		7	2.40947
OS01G0518400	9	0.0180426		13	0.504512
OS01G0518500	9	0.517422		14	0.117819
OS01G0518800	9	0.391598		14	0.144854
OS01G0520500	16	0.101771		16	0.116904
OS01G0520600	9	1.83972		10	0.438978
OS01G0521250	9	0.0853647		13	0.274575
OS01G0521400	9	0.187796		13	0.121822
OS01G0522800	13	0.161087		14	0.329291
OS01G0523000	12	0.96641		12	0.342106
OS01G0523250	16	0.709194		12	0.357277
OS01G0525100	15	0.569818		12	0.672134
OS01G0525350	3	0.537588		3	0.401621
OS01G0525700	9	0.240695		13	0.182662
OS01G0525701	5	0.739056		6	0.405518
OS01G0525800	5	0.937181		9	0.93477
OS01G0526100	13	0.0666561		13	0.208973
OS01G0526200	4	1.26112		11	0.455807
OS01G0527600	11	0.500503		8	0.218768
OS01G0527700	2	0.458316		1	0.286498
OS01G0528300	5	0.0364227		9	0.163292
OS01G0528800	2	0.55785		1	0.299162
OS01G0529800	14	1.05752		14	0.781079
OS01G0530300	11	0.652889		8	0.0352835
OS01G0530316	4	0.267834		8	0.298089
OS01G0530400	16	0.284285		12	0.264208
OS01G0531200	15	1.48502		16	0.491785
OS01G0531400	3	0.357778		6	0.636718
OS01G0532100	12	1.13172		11	0.349745
OS01G0532300	9	0.066064		9	0.216674
OS01G0532700	10	0.568601		15	0.477087
OS01G0532800	4	0.189378		4	0.270597
OS01G0533400	15	0.055652		16	0.244999
OS01G0533500	8	0.258817		4	0.491299
OS01G0534700	16	0.361259		15	0.541264
OS01G0534800	9	0.213732		9	0.376222
OS01G0534900	1	0.79555		10	0.976496
OS01G0535100	1	0.392875		5	0.0433133
OS01G0535300	5	0.0388488		5	0.45431
OS01G0536400	7	0.795068		1	2.14136
OS01G0537250	16	0.0657124		16	0.12924
OS01G0538000	14	0.890106		15	1.48426
OS01G0541000	8	0.446586		8	0.696467
OS01G0541600	14	0.0780305		14	0.436871
OS01G0541800	6	0.425346		6	0.91011
OS01G0543100	3	0.29949		8	0.45216
OS01G0544450	8	0.3358		4	0.253902
OS01G0544700	7	0.770238		12	0.472953
OS01G0545100	16	0.694608		16	0.0836368
OS01G0545900	11	0.512667		11	0.368879
OS01G0546000	4	0.409934		4	0.0144903
OS01G0546100	1	0.185403		5	0.129436
OS01G0546400	9	0.617136		9	0.219351
OS01G0546500	12	0.501699		11	0.179731
OS01G0546800	8	0.368332		2	0.489862
OS01G0547000	15	1.85864		15	0.146775
OS01G0547133	5	0.414487		14	0.577595
OS01G0547200	13	1.28982		14	0.11357
OS01G0547500	8	0.235829		8	0.766266
OS01G0548000	16	0.14413		16	0.0424635
OS01G0549200	11	0.0788185		11	0.36256
OS01G0549250	16	0.029027		16	0.139203
OS01G0550000	4	0.334329		8	0.0844951
OS01G0550200	11	0.644089		2	1.09778
OS01G0550300	14	0.152623		14	0.408988
OS01G0550800	4	0.154875		4	0.0991175
OS01G0551000	9	0.745683		14	0.112814
OS01G0551100	15	0.5341		15	0.0143577
OS01G0551400	12	0.471971		12	0.75283
OS01G0551800	3	0.343218		1	0.485069
OS01G0552500	16	0.180674		15	0.560967
OS01G0553400	10	0.109209		15	0.149737
OS01G0553600	2	1.01026		6	0.852131
OS01G0553901	9	0.546805		14	0.262968
OS01G0555100	4	0.135651		2	0.271449
OS01G0555300	3	0.69763		5	0.882948
OS01G0556400	9	0.113891		13	0.718519
OS01G0556700	10	0.391501		15	0.0686282
OS01G0556800	12	0.279089		11	0.609176
OS01G0557100	10	1.35575		10	0.0987547
OS01G0557400	12	0.222097		4	0.24166
OS01G0557500	6	1.19892		6	0.396083
OS01G0558300	9	0.509345		14	0.230858
OS01G0558600	9	0.215835		9	0.149672
OS01G0558700	2	0.642937		2	0.779407
OS01G0558900	4	1.37176		4	1.50213
OS01G0559100	11	0.458917		8	0.456126
OS01G0559150	4	0.228046		3	0.453665
OS01G0559300	11	0.704689		8	1.38495
OS01G0559600	15	0.113101		15	0.129168
OS01G0559750	16	0.0932787		16	0.0310085
OS01G0559900	16	0.0680962		16	0.244191
OS01G0560000	15	0.343125		15	0.314016
OS01G0561500	16	0.153021		4	3.14012
OS01G0562600	13	0.101688		13	0.145093
OS01G0563000	14	0.267878		14	0.115745
OS01G0563500	11	1.54232		8	0.935955
OS01G0564400	10	0.710895		15	0.418059
OS01G0564950	13	0.372881		14	0.214844
OS01G0565600	3	0.389778		8	0.267364
OS01G0565900	1	0.238809		1	0.10324
OS01G0566000	4	0.261219		8	0.0442176
OS01G0566050	13	0.220365		9	0.572323
OS01G0566500	13	0.433565		13	0.275905
OS01G0566800	2	0.717026		8	0.383358
OS01G0567500	16	0.0157497		16	0.0228365
OS01G0567533	13	0.233898		13	0.364996
OS01G0567600	13	0.163682		14	0.525439
OS01G0568400	13	0.0218864		13	0.17171
OS01G0569200	5	0.460749		13	0.282411
OS01G0569800	5	0.138109		5	1.62231
OS01G0570601	16	0.0224613		16	0.660541
OS01G0570700	4	0.578977		8	0.283707
OS01G0571000	16	0.276212		16	0.17964
OS01G0571100	10	0.845784		10	0.34977
OS01G0571166	1	0.656274		5	0.400693
OS01G0571200	4	0.394926		1	0.774426
OS01G0571300	8	0.44659		8	0.272009
OS01G0571500	4	0.238184		8	0.316535
OS01G0571700	8	0.498239		8	0.230036
OS01G0571766	3	0.601022		1	0.389576
OS01G0571800	5	0.108246		5	0.0197182
OS01G0572100	15	0.363846		12	0.84142
OS01G0572200	6	1.05197		1	0.341716
OS01G0572300	6	0.429561		6	0.684863
OS01G0572700	8	0.0302494		3	0.254048
OS01G0574400	12	2.11612		12	2.20342
OS01G0574800	9	0.369957		14	0.190908
OS01G0575000	9	0.384993		13	0.167412
OS01G0575400	5	0.435346		5	0.108771
OS01G0575801	16	0.220631		16	0.0907976
OS01G0577600	3	0.191953		6	0.961239
OS01G0578500	8	0.0910105		8	0.421469
OS01G0578700	16	0.426254		16	0.200577
OS01G0578800	5	0.0183755		9	0.112083
OS01G0579000	8	0.144476		2	0.276085
OS01G0579600	16	1.3864		7	0.53672
OS01G0579800	11	0.132474		8	0.338427
OS01G0580000	5	1.84309		14	0.693319
OS01G0580200	10	0.553898		15	0.173639
OS01G0580500	2	0.32061		1	0.604698
OS01G0580800	10	0.754473		15	0.213542
OS01G0581300	3	0.809094		6	0.810783
OS01G0581400	9	0.127315		13	0.148
OS01G0583200	15	0.539939		12	0.135873
OS01G0583300	15	0.269007		15	0.184144
OS01G0583600	9	1.36818		14	3.82812
OS01G0583700	16	0.0229331		16	0.0229331
OS01G0583900	2	0.372162		5	0.322893
OS01G0584100	14	0.166803		14	0.260572
OS01G0584200	15	0.604331		15	0.167153
OS01G0584250	16	0.203617		12	0.481804
OS01G0584800	11	0.383665		11	0.151797
OS01G0585100	12	0.553159		7	1.95195
OS01G0585600	9	0.632461		9	0.339237
OS01G0586600	14	0.0965573		15	0.168229
OS01G0586800	13	0.0922889		13	0.242694
OS01G0587300	10	1.03398		10	0.388779
OS01G0588200	16	0.370849		15	1.9632
OS01G0588500	3	1.03957		3	1.78778
OS01G0588600	9	0.774582		14	0.480939
OS01G0588700	6	1.35885		6	0.966237
OS01G0588800	15	0.53727		14	0.340281
OS01G0588900	6	0.414237		5	0.750823
OS01G0589100	12	0.796172		7	0.618748
OS01G0589500	14	0.327421		15	0.796288
OS01G0590100	16	0.0609625		16	0.0453008
OS01G0590200	16	0.447966		12	0.395809
OS01G0590700	8	0.298713		8	0.264892
OS01G0590800	16	0.0366645		16	0.0239146
OS01G0591000	14	0.178088		15	0.29243
OS01G0591300	13	0.267363		13	0.210826
OS01G0591500	15	0.0175759		16	0.0335447
OS01G0592900	16	0.661309		12	0.424964
OS01G0593200	5	1.12208		14	0.198033
OS01G0593500	12	0.212431		12	1.12583
OS01G0593650	5	0.119471		9	0.311628
OS01G0593900	9	0.13583		13	0.0511521
OS01G0594300	2	0.789004		1	0.266448
OS01G0594500	16	0.147622		16	0.0645669
OS01G0594650	14	0.262263		15	0.186466
OS01G0594800	15	0.24374		15	0.142793
OS01G0594900	15	0.0467371		15	0.0126387
OS01G0595001	15	0.21071		15	0.115225
OS01G0595100	9	0.016456		13	0.0620066
OS01G0595201	5	0.0506616		5	0.0328305
OS01G0595400	10	1.22918		10	0.285491
OS01G0595800	3	1.75637		4	0.43598
OS01G0595850	8	1.81165		4	0.829605
OS01G0595900	11	0.450441		4	0.0251391
OS01G0596100	4	0.0567431		4	0.329313
OS01G0596201	4	0.201222		8	0.172409
OS01G0596300	11	0.795803		4	0.485896
OS01G0596700	16	0.0433126		16	0.841996
OS01G0597400	14	0.129869		14	0.161758
OS01G0597701	5	0.337993		9	0.329078
OS01G0597800	16	0.499788		16	0.170829
OS01G0598000	16	0.315137		16	0.138581
OS01G0598400	4	0.0483028		4	0.267387
OS01G0598600	16	0.525899		15	0.641796
OS01G0599550	16	0.115343		16	0.231814
OS01G0599900	16	0.0205311		13	3.47617
OS01G0600000	4	0.277689		8	0.0757744
OS01G0600300	3	0.778178		4	1.03546
OS01G0600500	14	0.188381		14	0.169159
OS01G0601000	5	0.0934936		9	0.163233
OS01G0601625	14	0.25826		15	0.0622316
OS01G0601651	12	0.9562		11	0.364098
OS01G0601700	14	1.17511		16	0.307262
OS01G0602400	9	0.872686		13	0.0768419
OS01G0602800	3	0.54139		6	1.50537
OS01G0603000	12	0.68136		7	1.65042
OS01G0603300	6	1.68465		6	0.784484
OS01G0603700	11	2.09338		11	0.0843494
OS01G0603800	13	2.40454		4	0.097319
OS01G0604000	3	0.0983644		1	0.688559
OS01G0604500	16	0.346224		12	0.768324
OS01G0604550	11	0.609006		3	1.16412
OS01G0604700	9	0.732395		9	0.34112
OS01G0604900	15	0.213016		15	0.0897167
OS01G0605100	9	0.796931		14	0.125143
OS01G0605300	11	0.468178		11	0.339327
OS01G0605500	8	0.109356		3	0.591451
OS01G0605650	12	1.34628		11	0.161846
OS01G0605700	14	0.162798		14	0.406013
OS01G0606000	16	0.0266411		16	0.155432
OS01G0606050	11	0.233326		8	1.28167
OS01G0606200	15	0.112314		16	0.0218429
OS01G0607100	4	0.323023		8	0.0865802
OS01G0607200	9	1.11971		13	0.539927
OS01G0607300	4	0.255332		4	0.122345
OS01G0607800	8	0.321463		8	0.923313
OS01G0607900	11	0.124263		11	0.495774
OS01G0608101	16	0.0167162		16	0.0224739
OS01G0608300	16	0.0197603		16	0.0229331
OS01G0608900	15	0.21196		15	0.0671906
OS01G0609200	4	0.0913923		4	0.0601317
OS01G0609300	9	0.0952494		13	0.0497002
OS01G0609700	4	0.0281768		4	0.0752358
OS01G0609900	2	1.03244		3	0.17985
OS01G0610050	14	0.531342		16	0.590077
OS01G0610100	10	1.01102		14	0.993498
OS01G0610300	8	0.690717		8	0.501498
OS01G0610400	15	0.735315		15	0.142749
OS01G0610500	8	0.122545		8	0.607783
OS01G0610600	16	0.525849		15	0.410664
OS01G0611000	8	0.212776		8	0.137784
OS01G0611100	15	0.646007		12	1.81744
OS01G0611300	15	0.701783		15	0.188009
OS01G0611900	11	0.322032		11	1.21769
OS01G0612200	11	0.698872		8	0.229386
OS01G0612500	15	1.11425		16	0.111072
OS01G0612900	6	0.836508		6	1.22297
OS01G0613500	5	0.0989277		2	1.20703
OS01G0613800	10	1.21366		13	0.781231
OS01G0613900	11	0.348943		8	0.749974
OS01G0614300	2	0.462891		5	0.219704
OS01G0614700	8	0.526423		6	1.16061
OS01G0614750	5	0.401284		9	0.194614
OS01G0614900	6	1.01115		5	0.273427
OS01G0615050	4	1.56308		1	0.754842
OS01G0615100	4	0.559286		2	0.551276
OS01G0615200	1	0.988481		1	0.645592
OS01G0615250	2	0.155882		3	0.786663
OS01G0615300	9	0.180078		13	0.0440075
OS01G0615500	1	0.369112		1	0.446297
OS01G0616100	13	0.145394		13	0.555867
OS01G0616300	3	0.366564		3	0.593785
OS01G0616333	6	1.06363		3	0.285752
OS01G0616400	3	0.426585		3	0.287826
OS01G0616500	12	0.0720535		7	0.786127
OS01G0616600	12	0.0921222		11	0.410743
OS01G0616800	11	0.617476		11	0.682529
OS01G0616900	15	0.0740831		15	0.269685
OS01G0617600	12	0.594875		12	1.07011
OS01G0617650	8	0.251255		2	0.387306
OS01G0617700	8	0.309737		3	0.369084
OS01G0617800	15	1.5893		12	0.0773828
OS01G0617900	6	0.291797		6	0.475461
OS01G0618000	5	0.962711		10	0.062182
OS01G0618200	12	1.8966		4	1.92658
OS01G0618300	10	0.402804		14	0.0809423
OS01G0618500	11	0.862768		8	1.99956
OS01G0618700	5	1.05109		10	0.98462
OS01G0618900	16	0.337439		10	0.309766
OS01G0619800	11	0.747894		11	0.361682
OS01G0621200	2	0.567136		5	0.473465
OS01G0621600	4	0.263429		8	0.0483244
OS01G0621900	15	0.41144		15	0.0917284
OS01G0622000	4	0.102278		8	0.365284
OS01G0622033	4	0.0248379		8	0.107015
OS01G0622066	8	0.0687477		8	0.0404755
OS01G0622300	16	0.192161		16	0.414502
OS01G0622700	6	1.27134		5	0.891416
OS01G0623000	3	0.283553		3	2.36123
OS01G0623200	14	0.463802		15	0.0220552
OS01G0623500	9	0.0677981		9	0.455346
OS01G0623900	8	0.417163		3	0.262607
OS01G0624000	16	0.0735942		16	0.0388482
OS01G0624400	8	0.178639		2	0.420873
OS01G0624500	4	0.287596		8	0.224565
OS01G0624700	8	0.384766		1	0.234499
OS01G0625900	9	0.613985		5	0.762602
OS01G0626200	11	0.470374		8	0.13964
OS01G0626300	15	0.452332		15	1.45123
OS01G0626350	4	1.83221		8	0.920506
OS01G0626400	13	0.531676		2	1.74889
OS01G0626500	8	0.436151		8	0.288875
OS01G0626900	16	0.18107		16	0.0560027
[truncated: 18,393 more rows]
