# Supplementary material for: Impact of Autophagy on Gene Expression and Tapetal Programmed Cell Death During Pollen Development in Rice
Source: Front Plant Sci. 2020 Mar 6;11:172. doi: 10.3389/fpls.2020.00172 (PMC7068715; doi:10.3389/fpls.2020.00172)
Supplement: Supplementary file 3 [file DataSheet_3.xlsx]

## Sheet: Suplemental Dataset 3
Suplemental Dataset 3	WT			Osatg7-1
RAP-ID	Cluster	Distance		Cluster	Distance
EPlOSAG00000000181	1	0.293433		5	0.078902
EPlOSAG00000000640	5	0.53022		16	0.156199
EPlOSAG00000000669	5	0.135776		13	0.446295
EPlOSAG00000002070	9	0.448305		13	0.321008
EPlOSAG00000002430	14	0.128023		15	0.153347
EPlOSAG00000002739	9	0.33235		13	0.129423
EPlOSAG00000002744	11	0.0350159		4	0.179709
EPlOSAG00000002783	8	0.378096		4	0.0347967
EPlOSAG00000003189	10	0.671908		15	0.0155289
EPlOSAG00000003380	5	0.551776		15	0.254368
EPlOSAG00000003469	8	0.33622		4	0.0241652
EPlOSAG00000003480	5	0.0490398		13	0.0357542
EPlOSAG00000003632	13	0.0158903		14	0.342664
EPlOSAG00000003825	5	0.0666535		13	0.460999
EPlOSAG00000003843	15	0.0386325		16	0.177433
EPlOSAG00000003849	6	0.735409		3	0.422385
EPlOSAG00000003853	13	0.326089		14	0.292199
EPlOSAG00000003872	16	0.452849		12	0.292668
EPlOSAG00000003888	15	0.407845		16	0.135107
EPlOSAG00000003932	15	0.0640339		16	0.0221732
EPlOSAG00000003974	5	0.0941879		9	0.377525
EPlOSAG00000003977	15	0.032288		16	0.177397
EPlOSAG00000004021	13	0.22921		14	0.36593
EPlOSAG00000004099	14	0.254127		15	0.0143701
EPlOSAG00000004143	15	0.225658		16	0.033833
EPlOSAG00000004188	14	0.269305		16	0.027927
EPlOSAG00000004232	14	0.0896758		15	0.328619
EPlOSAG00000004293	16	0.0165985		14	0.404697
EPlOSAG00000004398	14	0.64876		15	0.280259
EPlOSAG00000004410	14	0.338674		15	0.047224
EPlOSAG00000004421	13	0.236647		14	0.226327
EPlOSAG00000004432	5	0.31323		9	0.357222
EPlOSAG00000004563	9	0.269317		13	0.0880768
EPlOSAG00000004565	9	0.170941		13	0.0179007
EPlOSAG00000004609	9	0.362587		15	0.0574005
EPlOSAG00000004656	9	0.71854		13	0.593357
EPlOSAG00000005887	13	0.641717		14	0.142992
EPlOSAG00000005898	2	0.656177		3	0.411801
EPlOSAG00000007094	10	0.102942		15	0.118962
EPlOSAG00000007178	16	0.241139		15	0.0570701
EPlOSAG00000007186	14	0.54196		15	0.436147
EPlOSAG00000007358	9	0.347673		15	0.0298002
EPlOSAG00000007542	14	0.133679		15	0.0148607
EPlOSAG00000008105	12	0.318457		7	0.624052
EPlOSAG00000008463	2	0.164498		8	0.478157
EPlOSAG00000008661	14	0.255957		16	0.0704734
EPlOSAG00000008755	5	0.0223138		9	0.0839016
EPlOSAG00000009035	1	0.270061		5	0.165341
EPlOSAG00000009316	5	0.442066		9	0.447279
EPlOSAG00000009486	10	0.629409		14	0.186402
EPlOSAG00000009571	9	0.461087		14	0.142662
EPlOSAG00000010303	8	0.126703		2	0.328818
EPlOSAG00000011019	8	0.371442		1	0.449213
EPlOSAG00000011349	15	0.347949		12	0.464771
EPlOSAG00000011369	1	0.217514		5	0.0436573
EPlOSAG00000011628	13	0.0232996		14	0.383104
EPlOSAG00000012315	4	0.320137		8	0.396589
EPlOSAG00000012330	14	0.0407655		15	0.243039
EPlOSAG00000012810	8	0.30989		3	0.411914
EPlOSAG00000012958	10	0.132153		16	0.137931
EPlOSAG00000013485	16	0.1471		15	0.54406
EPlOSAG00000013509	5	0.520323		13	0.503029
EPlOSAG00000013594	2	0.550682		8	0.217239
EPlOSAG00000013970	4	0.282922		8	0.159686
EPlOSAG00000014509	1	0.485105		5	0.121468
EPlOSAG00000014605	2	0.243153		5	0.536746
EPlOSAG00000014740	8	0.0127336		2	0.284612
EPlOSAG00000015505	2	0.520312		1	0.608381
EPlOSAG00000015549	5	0.0477118		9	0.253365
EPlOSAG00000015552	5	0.0875582		9	0.240292
EPlOSAG00000015919	15	0.240484		16	0.248738
EPlOSAG00000016025	1	0.511864		5	0.251667
EPlOSAG00000016352	16	0.0229331		15	0.256657
EPlOSAG00000016417	4	0.447153		8	0.297118
EPlOSAG00000016657	8	0.199473		4	0.305236
EPlOSAG00000017025	1	0.636551		5	0.219288
EPlOSAG00000017098	14	0.276564		13	0.164978
EPlOSAG00000017575	13	0.542929		14	0.0962328
EPlOSAG00000017789	5	0.130988		13	0.0895989
EPlOSAG00000017886	9	0.25524		13	0.0324416
EPlOSAG00000018110	13	0.164626		14	0.378897
EPlOSAG00000018210	9	0.290337		13	0.0610346
EPlOSAG00000018215	5	0.0470642		9	0.101267
EPlOSAG00000018220	9	0.128582		13	0.0648651
EPlOSAG00000018229	9	0.557947		13	0.0217252
EPlOSAG00000018262	9	0.144117		13	0.0504352
EPlOSAG00000018279	2	0.734885		1	0.616843
EPlOSAG00000018410	5	0.0794893		9	0.403784
EPlOSAG00000018661	16	0.53526		11	0.585335
EPlOSAG00000018672	8	0.334292		4	0.0692177
EPlOSAG00000018811	5	0.411432		13	0.454712
EPlOSAG00000018957	16	0.131968		15	0.545944
EPlOSAG00000019474	10	0.302656		16	0.294933
EPlOSAG00000019783	16	0.0583429		15	0.0931531
EPlOSAG00000020027	14	0.188363		13	0.146184
EPlOSAG00000020295	5	0.10753		9	0.613452
EPlOSAG00000020420	8	0.575899		4	0.635578
EPlOSAG00000020984	16	0.225048		12	0.564836
EPlOSAG00000021832	8	0.35348		4	0.283352
EPlOSAG00000022276	1	0.528282		5	0.434547
EPlOSAG00000022626	5	0.113056		9	0.319675
EPlOSAG00000022708	8	0.31669		4	0.325232
EPlOSAG00000022971	16	0.171347		14	0.238549
EPlOSAG00000023116	9	0.140325		13	0.138076
EPlOSAG00000023184	1	0.466104		5	0.026123
EPlOSAG00000023288	9	0.362194		13	0.220294
EPlOSAG00000023394	14	0.338242		15	0.29731
EPlOSAG00000023543	13	0.0240576		16	0.0229331
EPlOSAG00000023827	16	0.0229331		15	0.120918
EPlOSAG00000023888	2	0.741917		4	0.267963
EPlOSAG00000023986	5	0.449664		9	0.174315
EPlOSAG00000024122	5	0.67196		9	0.0463932
EPlOSAG00000024226	14	0.0172052		15	0.126181
EPlOSAG00000024236	5	0.144048		10	0.338465
EPlOSAG00000024238	5	0.0426296		9	0.28464
EPlOSAG00000024322	10	0.685449		15	0.0182563
EPlOSAG00000024514	12	0.252263		4	0.303823
EPlOSAG00000024597	8	0.0584854		2	0.280818
EPlOSAG00000024603	9	0.268691		13	0.129423
EPlOSAG00000024760	13	0.231696		16	0.158204
EPlOSAG00000024791	1	0.460217		5	0.0400286
EPlOSAG00000024855	5	0.151493		9	0.315787
EPlOSAG00000025307	5	0.161822		13	0.0351419
EPlOSAG00000025339	9	0.280425		13	0.13865
EPlOSAG00000025559	16	0.048423		15	0.122681
EPlOSAG00000025658	9	0.30361		13	0.0358317
EPlOSAG00000026707	16	0.628709		10	0.448619
EPlOSAG00000026966	5	0.512822		9	0.278626
EPlOSAG00000026999	8	0.104088		4	0.256312
EPlOSAG00000027006	13	0.24706		15	0.127844
EPlOSAG00000027146	8	0.309729		4	0.136195
EPlOSAG00000027179	13	0.357699		14	0.284259
EPlOSAG00000027448	5	0.128175		13	0.330914
EPlOSAG00000028412	5	0.469153		9	0.0829085
EPlOSAG00000028698	5	0.174624		9	0.0862808
EPlOSAG00000028846	9	0.245836		13	0.196889
EPlOSAG00000029145	13	0.0346687		15	0.0156841
EPlOSAG00000029199	1	0.254334		5	0.13973
EPlOSAG00000029485	1	0.156598		5	0.0507464
EPlOSAG00000029609	14	0.293283		15	0.260424
EPlOSAG00000029640	4	0.180602		8	0.606557
EPlOSAG00000029650	5	0.219288		13	0.129423
EPlOSAG00000029946	5	0.229423		13	0.129423
EPlOSAG00000030246	14	0.0920807		16	0.0182932
EPlOSAG00000030423	15	0.207605		16	0.127664
EPlOSAG00000030424	9	0.128664		13	0.117568
EPlOSAG00000030429	16	0.0229331		4	0.128224
EPlOSAG00000030610	5	0.106691		9	0.605339
EPlOSAG00000030667	14	0.162552		15	0.0149878
EPlOSAG00000030868	1	0.337073		5	0.219288
EPlOSAG00000031057	5	0.114925		13	0.0780009
EPlOSAG00000031139	10	0.328656		16	0.0807362
EPlOSAG00000031220	2	0.605668		1	0.411828
EPlOSAG00000031474	4	0.0235795		8	0.0771457
EPlOSAG00000031585	11	0.248581		4	0.0969289
EPlOSAG00000032195	16	0.1514		12	0.311852
EPlOSAG00000032506	5	0.124075		9	0.642476
EPlOSAG00000032903	9	0.59093		13	0.210266
EPlOSAG00000033720	5	0.565194		9	0.638134
EPlOSAG00000033844	15	0.147195		16	0.0731573
EPlOSAG00000033929	16	0.243539		12	0.251057
EPlOSAG00000033989	10	0.382983		15	0.211999
EPlOSAG00000034043	9	0.455243		13	0.196974
EPlOSAG00000034053	5	0.271919		13	0.168103
EPlOSAG00000034697	1	0.208965		5	0.0355502
EPlOSAG00000034747	9	0.253484		13	0.179117
EPlOSAG00000034855	1	0.348945		5	0.0853235
EPlOSAG00000034910	5	0.15565		9	0.149015
EPlOSAG00000034959	15	0.0932593		16	0.0207
EPlOSAG00000035607	9	0.111638		13	0.379666
EPlOSAG00000035969	8	0.179929		4	0.491522
EPlOSAG00000036912	8	0.100981		2	0.512116
EPlOSAG00000037033	8	0.325647		2	0.590352
EPlOSAG00000037051	2	0.552901		5	0.451334
EPlOSAG00000037055	5	0.258958		9	0.082118
EPlOSAG00000037309	2	0.251084		5	0.404914
EPlOSAG00000037473	2	0.599823		5	0.219288
EPlOSAG00000037755	9	0.0840845		13	0.129423
EPlOSAG00000038216	1	0.722518		10	0.671675
EPlOSAG00000038338	5	0.408126		9	0.0818451
EPlOSAG00000038343	4	0.385422		8	0.304263
EPlOSAG00000038461	5	0.118484		13	0.13865
EPlOSAG00000038548	9	0.0688933		13	0.0816118
EPlOSAG00000038697	13	0.14575		15	0.235491
EPlOSAG00000038920	4	0.0643251		8	0.23728
EPlOSAG00000039038	9	0.565708		13	0.129423
EPlOSAG00000039228	2	0.618463		3	0.606461
EPlOSAG00000039290	16	0.0630787		15	0.0239937
EPlOSAG00000040736	9	0.405098		13	0.0449798
EPlOSAG00000040858	16	0.106995		15	0.0254062
EPlOSAG00000040934	8	0.603661		3	0.29227
EPlOSAG00000040946	1	0.211626		5	0.0650844
EPlOSAG00000041226	1	0.630361		5	0.0271985
EPlOSAG00000041447	10	0.676348		14	0.165614
EPlOSAG00000041482	3	0.69108		5	0.269357
EPlOSAG00000041503	1	0.180731		5	0.235675
EPlOSAG00000041674	16	0.0940948		15	0.124237
EPlOSAG00000041736	16	0.192447		15	0.221908
EPlOSAG00000042321	9	0.689723		13	0.346871
EPlOSAG00000042360	2	0.200572		1	0.496278
EPlOSAG00000042493	2	0.535947		5	0.558584
EPlOSAG00000042910	9	0.231937		13	0.0415997
EPlOSAG00000042981	5	0.489474		13	0.0944596
EPlOSAG00000043280	4	0.132656		3	0.488688
EPlOSAG00000043498	1	0.460336		5	0.463369
EPlOSAG00000043653	12	0.564326		4	0.128224
EPlOSAG00000043690	5	0.219288		13	0.395433
EPlOSAG00000043723	14	0.138815		16	0.0528029
EPlOSAG00000043738	14	0.315777		15	0.0250327
EPlOSAG00000043784	14	0.121578		15	0.354085
EPlOSAG00000043809	10	0.707892		15	0.280252
EPlOSAG00000043946	2	0.249692		1	0.273071
EPlOSAG00000044456	8	0.115584		2	0.330783
EPlOSAG00000044462	5	0.729204		14	0.209631
EPlOSAG00000044580	1	0.140682		5	0.0673563
EPlOSAG00000044595	2	0.0844943		3	0.660488
EPlOSAG00000046342	9	0.623438		13	0.0253554
EPlOSAG00000046475	5	0.132662		13	0.149142
EPlOSAG00000047122	15	0.200278		16	0.0177541
EPlOSAG00000047259	5	0.21666		13	0.0777652
EPlOSAG00000047272	15	0.0234899		16	0.0229331
EPlOSAG00000047302	1	0.349977		5	0.192886
EPlOSAG00000047361	16	0.544087		12	0.246517
EPlOSAG00000048308	1	0.436212		5	0.112005
EPlOSAG00000049209	8	0.6416		2	0.645148
EPlOSAG00000049985	16	0.0565569		15	0.24462
EPlOSAG00000050245	5	0.0877819		9	0.180006
EPlOSAG00000050378	9	0.622798		13	0.13865
EPlOSAG00000051014	16	0.0229331		5	0.219288
EPlOSAG00000051027	9	0.612627		6	0.434301
EPlOSAG00000051054	9	0.70281		15	0.151408
EPlOSAG00000051130	4	0.350923		8	0.0774082
EPlOSAG00000051545	14	0.717492		16	0.260333
EPlOSAG00000051548	5	0.121709		9	0.655854
EPlOSAG00000051799	9	0.236855		13	0.0379772
EPlOSAG00000052335	4	0.511424		8	0.0938224
EPlOSAG00000052359	15	0.252411		10	0.267948
EPlOSAG00000052460	9	0.356079		13	0.0801671
EPlOSAG00000052576	2	0.503694		3	0.122923
EPlOSAG00000052620	5	0.216589		9	0.198552
EPlOSAG00000053087	9	0.150227		13	0.0737801
OS01G0100300	10	0.214647		14	0.293857
OS01G0100600	14	0.28697		15	0.194735
OS01G0101200	6	0.264628		9	0.506082
OS01G0101800	11	0.424639		4	0.144575
OS01G0102500	8	0.0748158		2	0.521838
OS01G0102600	5	0.645359		9	0.62845
OS01G0102700	8	0.509467		2	0.355584
OS01G0103400	11	0.333697		7	0.319744
OS01G0103650	8	0.333553		4	0.068419
OS01G0104800	15	0.624981		12	0.167666
OS01G0106200	3	0.403496		1	0.578162
OS01G0106800	11	0.528231		8	0.167661
OS01G0106900	2	0.423962		5	0.285686
OS01G0108000	2	0.456043		1	0.504022
OS01G0110050	16	0.177647		14	0.204461
OS01G0110700	16	0.639819		11	0.337642
OS01G0112300	9	0.0690373		13	0.108398
OS01G0112400	9	0.0969682		13	0.014498
OS01G0113650	2	0.307227		1	0.439556
OS01G0113800	1	0.0861324		5	0.352547
OS01G0115100	15	0.251634		16	0.373558
OS01G0115700	16	0.172411		15	0.313184
OS01G0116900	8	0.537317		1	0.477027
OS01G0117000	10	0.0906461		14	0.118016
OS01G0117600	9	0.405939		14	0.308851
OS01G0117900	15	0.202402		16	0.270376
OS01G0118000	5	0.598827		9	0.470053
OS01G0119500	8	0.637079		2	0.534216
OS01G0121200	2	0.359596		5	0.230497
OS01G0121300	3	0.208336		8	0.213597
OS01G0121500	14	0.29598		12	0.342817
OS01G0121800	8	0.0816898		2	0.556251
OS01G0121900	14	0.251246		15	0.0945856
OS01G0121950	5	0.213877		9	0.653102
OS01G0122000	11	0.145579		8	0.464429
OS01G0123700	15	0.0446952		16	0.126311
OS01G0123800	13	0.317046		14	0.199601
OS01G0124000	15	0.11045		16	0.0367319
OS01G0124100	4	0.619452		1	0.229702
OS01G0125500	2	0.338609		1	0.295207
OS01G0125800	12	0.556398		11	0.462783
OS01G0127000	8	0.140423		3	0.505296
OS01G0127100	4	0.337673		8	0.514194
OS01G0127600	4	0.159689		2	0.650122
OS01G0127700	9	0.467701		13	0.0144129
OS01G0128250	6	0.623118		13	0.339196
OS01G0129500	13	0.216355		9	0.391458
OS01G0129800	1	0.572581		9	0.355801
OS01G0130900	8	0.231039		2	0.100669
OS01G0131450	4	0.15334		1	0.251223
OS01G0131900	5	0.71099		4	0.386718
OS01G0132050	16	0.338636		15	0.297367
OS01G0132400	8	0.192182		2	0.0916827
OS01G0133100	8	0.354908		3	0.0355613
OS01G0133200	8	0.0371774		3	0.441561
OS01G0133500	10	0.592398		15	0.228151
OS01G0133600	10	0.4124		16	0.269602
OS01G0134850	9	0.445214		13	0.194486
OS01G0134900	16	0.631613		15	0.285312
OS01G0135700	5	0.312114		9	0.0632492
OS01G0136100	14	0.0709303		15	0.0295149
OS01G0136450	9	0.744488		13	0.0421479
OS01G0136850	13	0.262966		14	0.471228
OS01G0136900	15	0.165669		16	0.0881059
OS01G0137250	2	0.468772		5	0.170071
OS01G0137550	16	0.0804792		15	0.313205
OS01G0138100	15	0.257418		16	0.240137
OS01G0138500	9	0.34758		13	0.127513
OS01G0138600	11	0.408665		8	0.186836
OS01G0139000	9	0.41951		13	0.168444
OS01G0140100	2	0.588978		5	0.0730674
OS01G0140400	8	0.189459		3	0.171655
OS01G0140500	11	0.367745		8	0.55017
OS01G0141100	9	0.191604		14	0.421906
OS01G0141700	10	0.695163		15	0.2927
OS01G0141900	9	0.119158		13	0.0447811
OS01G0143350	5	0.04118		9	0.170645
OS01G0143700	14	0.108358		15	0.253499
OS01G0144200	15	0.539695		10	0.383462
OS01G0144500	9	0.183705		14	0.130034
OS01G0144800	9	0.0319021		13	0.203969
OS01G0145000	9	0.684039		14	0.0507307
OS01G0146101	5	0.72637		9	0.219445
OS01G0146200	15	0.703749		14	0.0865183
OS01G0146801	15	0.273905		16	0.0569294
OS01G0147800	9	0.411816		14	0.289788
OS01G0147900	14	0.233833		15	0.309636
OS01G0147950	4	0.611401		8	0.631637
OS01G0149400	4	0.3837		11	0.553538
OS01G0149750	16	0.0946805		12	0.245522
OS01G0149900	10	0.549952		14	0.098656
OS01G0150100	2	0.569183		3	0.638999
OS01G0151700	5	0.0955434		9	0.0941662
OS01G0152000	16	0.687195		12	0.212186
OS01G0152600	5	0.584412		6	0.145202
OS01G0153550	5	0.317501		9	0.19079
OS01G0153600	14	0.339239		15	0.406738
OS01G0154950	5	0.256553		9	0.105343
OS01G0155400	14	0.126384		15	0.13288
OS01G0156000	9	0.508226		1	0.612069
OS01G0156300	4	0.0815239		8	0.0168091
OS01G0157200	4	0.17367		8	0.0948061
OS01G0157400	4	0.0419315		8	0.106213
OS01G0157500	4	0.0262354		8	0.0136492
OS01G0157600	4	0.220983		8	0.316298
OS01G0157800	15	0.246983		16	0.0268475
OS01G0158800	4	0.148595		8	0.0347285
OS01G0159000	8	0.343584		5	0.0749795
OS01G0159500	16	0.0229331		4	0.128224
OS01G0159600	14	0.145923		15	0.270758
OS01G0160700	16	0.0549605		12	0.421351
OS01G0163000	3	0.082378		4	0.480917
OS01G0165100	6	0.233745		13	0.523672
OS01G0165600	1	0.249975		5	0.137145
OS01G0166800	11	0.310533		4	0.328045
OS01G0167500	3	0.420787		1	0.231526
OS01G0167600	4	0.743542		2	0.37898
OS01G0167700	11	0.333541		4	0.198353
OS01G0167750	11	0.135197		8	0.34856
OS01G0168400	2	0.689066		1	0.330203
OS01G0170000	13	0.440502		5	0.205228
OS01G0170300	9	0.0585086		13	0.0229847
OS01G0170500	3	0.501819		4	0.520399
OS01G0171200	4	0.281759		8	0.0217827
OS01G0174000	3	0.164075		1	0.306278
OS01G0174900	16	0.577709		12	0.669426
OS01G0175100	5	0.269092		9	0.446665
OS01G0175400	1	0.596422		5	0.242858
OS01G0177400	5	0.482001		14	0.359748
OS01G0179200	8	0.141844		2	0.627193
OS01G0180600	12	0.0629162		11	0.580627
OS01G0180700	15	0.653726		12	0.529302
OS01G0182200	2	0.543219		1	0.485513
OS01G0182300	1	0.536983		5	0.108945
OS01G0182500	11	0.541505		2	0.371916
OS01G0182700	16	0.266666		10	0.52709
OS01G0183000	8	0.153009		3	0.59429
OS01G0183100	15	0.742257		12	0.233907
OS01G0184000	12	0.300297		11	0.40032
OS01G0186400	5	0.0656626		9	0.153334
OS01G0187500	9	0.138925		13	0.515322
OS01G0188100	13	0.379827		14	0.115125
OS01G0188400	9	0.209777		13	0.454156
OS01G0189800	9	0.361233		13	0.202305
OS01G0190300	13	0.525167		10	0.67087
OS01G0191100	11	0.0539528		8	0.137235
OS01G0191200	9	0.0541668		14	0.40977
OS01G0191300	16	0.124564		15	0.25752
OS01G0192300	4	0.64664		16	0.542168
OS01G0192550	8	0.201928		4	0.0770095
OS01G0194300	13	0.180859		14	0.498676
OS01G0197400	5	0.699848		9	0.386973
OS01G0197500	8	0.566517		3	0.675474
OS01G0197700	10	0.316013		16	0.176733
OS01G0197900	8	0.198995		2	0.492749
OS01G0198000	8	0.166249		4	0.300607
OS01G0199400	14	0.240006		15	0.0759728
OS01G0200400	4	0.329754		8	0.318911
OS01G0201250	8	0.278195		3	0.181188
OS01G0201400	16	0.022515		14	0.329315
OS01G0201600	8	0.05284		3	0.438135
OS01G0201700	9	0.49894		14	0.568796
OS01G0202500	8	0.125472		2	0.329693
OS01G0203800	5	0.535334		15	0.207487
OS01G0205300	4	0.740926		1	0.53348
OS01G0205500	11	0.629152		8	0.0595606
OS01G0205900	2	0.571956		3	0.309632
OS01G0206200	4	0.19874		8	0.109101
OS01G0207001	8	0.403637		4	0.0522502
OS01G0207200	3	0.522887		6	0.365192
OS01G0209000	8	0.0659452		3	0.230832
OS01G0210400	16	0.391353		15	0.226697
OS01G0210700	15	0.202016		16	0.188239
OS01G0211800	8	0.447902		3	0.401794
OS01G0212000	8	0.301805		3	0.10396
OS01G0213400	14	0.291609		16	0.162973
OS01G0214001	4	0.241419		8	0.333716
OS01G0214200	12	0.357512		16	0.443459
OS01G0214600	16	0.467542		15	0.0333156
OS01G0216000	15	0.390892		14	0.31024
OS01G0217100	5	0.643981		6	0.670716
OS01G0217400	13	0.567827		14	0.486345
OS01G0217800	1	0.0515208		5	0.379387
OS01G0218700	15	0.300329		16	0.647586
OS01G0219000	12	0.693684		7	0.602418
OS01G0219500	8	0.110164		2	0.066088
OS01G0219600	8	0.22341		2	0.0602149
OS01G0222300	8	0.395561		4	0.226662
OS01G0223200	10	0.556471		15	0.315652
OS01G0224000	8	0.359414		3	0.0718049
OS01G0224100	10	0.517514		15	0.217235
OS01G0224200	16	0.377096		12	0.20852
OS01G0224300	16	0.302898		12	0.355169
OS01G0224400	15	0.229896		12	0.174931
OS01G0225200	11	0.541256		4	0.439041
OS01G0225400	1	0.196846		5	0.0536521
OS01G0225550	9	0.47153		15	0.134845
OS01G0225600	14	0.396379		15	0.0545705
OS01G0226200	8	0.100743		3	0.236428
OS01G0228300	1	0.0603033		5	0.0711699
OS01G0228450	9	0.114478		13	0.0341162
OS01G0228600	1	0.579788		5	0.291708
OS01G0228901	4	0.27598		8	0.354661
OS01G0229000	4	0.435787		8	0.120007
OS01G0230200	9	0.459779		14	0.165399
OS01G0231000	8	0.569205		3	0.0841194
OS01G0231500	8	0.350759		2	0.346048
OS01G0231700	12	0.107757		11	0.465144
OS01G0231800	9	0.347876		14	0.151305
OS01G0233500	8	0.237756		2	0.58352
OS01G0236000	11	0.450695		3	0.53419
OS01G0237500	9	0.16959		13	0.179076
OS01G0238500	9	0.147696		13	0.268641
OS01G0239200	9	0.098584		14	0.304521
OS01G0241000	8	0.236793		3	0.346975
OS01G0242300	11	0.434349		2	0.354759
OS01G0242450	1	0.432759		5	0.0201457
OS01G0242500	12	0.204339		7	0.552154
OS01G0243100	4	0.174217		8	0.2516
OS01G0243200	8	0.0888616		3	0.212266
OS01G0244150	4	0.032708		8	0.306519
OS01G0244400	4	0.28056		8	0.0662666
OS01G0245532	4	0.0195779		8	0.170225
OS01G0245600	14	0.0165703		15	0.192021
OS01G0245700	4	0.305767		8	0.281031
OS01G0245901	4	0.182402		8	0.0994569
OS01G0246601	2	0.469238		5	0.161793
OS01G0248300	3	0.218962		1	0.336525
OS01G0248701	3	0.0916173		1	0.289402
OS01G0249200	2	0.402769		5	0.346976
OS01G0249900	9	0.627836		13	0.108644
OS01G0250200	13	0.459678		15	0.32479
OS01G0250600	12	0.353793		11	0.166846
OS01G0251100	16	0.270907		12	0.382979
OS01G0252300	5	0.571799		9	0.0493618
OS01G0252400	1	0.115493		5	0.291773
OS01G0253600	11	0.479516		8	0.290641
OS01G0254000	5	0.402536		9	0.218835
OS01G0254300	5	0.69159		9	0.536182
OS01G0254850	2	0.436212		13	0.266493
OS01G0255000	10	0.294227		15	0.289258
OS01G0255700	8	0.282617		1	0.263374
OS01G0256600	11	0.210583		2	0.66337
OS01G0256800	14	0.680717		15	0.230747
OS01G0257100	5	0.518595		10	0.536459
OS01G0259600	2	0.320688		5	0.288451
OS01G0259933	3	0.408845		4	0.177339
OS01G0259966	4	0.32394		8	0.20753
OS01G0260500	5	0.0370257		9	0.164047
OS01G0261700	16	0.0229331		15	0.0156841
OS01G0263500	11	0.614919		8	0.475327
OS01G0264400	8	0.0523888		1	0.656019
OS01G0265200	2	0.390669		5	0.279558
OS01G0267300	4	0.0413126		8	0.0215246
OS01G0267900	8	0.0962677		3	0.293847
OS01G0268000	13	0.269185		16	0.301459
OS01G0268900	11	0.312422		2	0.457631
OS01G0269500	14	0.331728		15	0.211126
OS01G0270100	14	0.234448		15	0.548822
OS01G0270700	15	0.0602692		16	0.0160704
OS01G0272600	4	0.418943		8	0.349459
OS01G0273100	4	0.0961165		8	0.0680608
OS01G0274100	9	0.33635		13	0.168691
OS01G0275800	8	0.349061		2	0.111273
OS01G0276000	4	0.31454		8	0.0633208
OS01G0276033	4	0.153322		8	0.133003
OS01G0276700	12	0.190544		11	0.628326
OS01G0278900	9	0.601697		13	0.345252
OS01G0278975	12	0.717313		16	0.341954
OS01G0280400	15	0.21386		16	0.521072
OS01G0280500	9	0.0594133		13	0.0299988
OS01G0281200	8	0.397171		2	0.322145
OS01G0282800	11	0.302808		4	0.200627
OS01G0283300	14	0.121351		15	0.114771
OS01G0283500	15	0.547482		16	0.413878
OS01G0284300	9	0.0790386		13	0.0846329
OS01G0284700	8	0.414235		3	0.520843
OS01G0284900	2	0.218878		5	0.351108
OS01G0286600	2	0.449491		5	0.192343
OS01G0287400	13	0.430099		14	0.439524
OS01G0290700	9	0.0890372		14	0.117873
OS01G0290800	5	0.526493		10	0.387879
OS01G0291500	13	0.212605		16	0.0157291
OS01G0292200	9	0.643694		14	0.134234
OS01G0293000	15	0.210203		16	0.0283962
OS01G0293100	8	0.162892		3	0.330747
OS01G0294500	14	0.224151		15	0.0910135
OS01G0294700	15	0.0155178		16	0.147815
OS01G0295600	5	0.156571		9	0.0825577
OS01G0295700	9	0.234636		13	0.452555
OS01G0296700	5	0.731563		9	0.354838
OS01G0298301	16	0.580331		12	0.301719
OS01G0299100	8	0.0693164		4	0.191594
OS01G0300200	2	0.396146		5	0.184782
OS01G0300400	1	0.748153		5	0.125035
OS01G0300600	11	0.411402		8	0.644075
OS01G0301000	12	0.343541		11	0.140466
OS01G0301500	15	0.177458		16	0.196988
OS01G0302800	4	0.23676		1	0.230242
OS01G0303100	9	0.66106		13	0.351974
OS01G0303300	16	0.0106756		15	0.368488
OS01G0304000	11	0.285445		8	0.518683
OS01G0304100	16	0.253051		12	0.389511
OS01G0304300	11	0.102144		8	0.182646
OS01G0304400	1	0.21576		5	0.0934717
OS01G0305200	13	0.32794		14	0.640132
OS01G0305300	14	0.106465		15	0.307453
OS01G0306100	8	0.25828		3	0.448825
OS01G0307686	9	0.159392		13	0.101206
OS01G0307750	13	0.313938		14	0.248651
OS01G0310600	8	0.397086		1	0.251113
OS01G0311300	5	0.500306		9	0.131053
OS01G0311700	16	0.0229331		5	0.219288
OS01G0311800	2	0.517972		5	0.248696
OS01G0313600	14	0.425212		15	0.043654
OS01G0315700	5	0.246802		9	0.118688
OS01G0317800	3	0.218088		2	0.33834
OS01G0318202	4	0.177689		8	0.114552
OS01G0318700	12	0.385652		11	0.622397
OS01G0319200	9	0.295837		13	0.129423
OS01G0319400	15	0.0763175		14	0.559474
OS01G0321300	3	0.444034		4	0.166529
OS01G0321700	11	0.291694		8	0.356296
OS01G0322700	12	0.531944		16	0.210409
OS01G0323000	9	0.268317		13	0.373255
OS01G0323300	9	0.664547		13	0.105936
OS01G0323600	15	0.152593		16	0.224706
OS01G0327250	2	0.650004		5	0.0914251
OS01G0327500	4	0.150799		8	0.124672
OS01G0328300	9	0.560971		14	0.0908843
OS01G0328400	11	0.297238		8	0.131355
OS01G0328600	10	0.54682		15	0.648473
OS01G0331100	8	0.0950698		2	0.218803
OS01G0333600	5	0.264084		13	0.55568
OS01G0335700	9	0.218192		13	0.100569
OS01G0336300	9	0.481215		13	0.129423
OS01G0337500	9	0.398744		13	0.0888114
OS01G0338000	8	0.722313		1	0.588046
OS01G0339500	5	0.286359		14	0.21587
OS01G0339851	4	0.194429		8	0.260464
OS01G0339950	4	0.0674308		8	0.600086
OS01G0340100	3	0.565571		2	0.447996
OS01G0341300	16	0.296298		14	0.32303
OS01G0346600	12	0.567209		16	0.299999
OS01G0347000	7	0.411717		4	0.432524
OS01G0347600	13	0.252161		14	0.377392
OS01G0348600	9	0.188758		13	0.0542182
OS01G0349800	5	0.405127		9	0.538525
OS01G0350300	12	0.723725		15	0.059676
OS01G0351100	9	0.504755		14	0.370739
OS01G0351200	11	0.21236		4	0.175975
OS01G0352100	5	0.594837		13	0.0576141
OS01G0355400	8	0.144605		3	0.393588
OS01G0355900	8	0.285333		2	0.656392
OS01G0356900	16	0.0222339		12	0.360274
OS01G0357200	13	0.0522064		14	0.478234
OS01G0358100	16	0.565667		15	0.16526
OS01G0359400	10	0.506436		14	0.322962
OS01G0359600	13	0.289802		15	0.100063
OS01G0361500	4	0.155821		11	0.44881
OS01G0361700	9	0.329746		13	0.0328582
OS01G0363300	8	0.154972		2	0.193272
OS01G0363900	9	0.472841		13	0.194636
OS01G0364900	16	0.27567		15	0.406199
OS01G0365000	14	0.320526		15	0.26885
OS01G0367400	10	0.361797		15	0.185975
OS01G0368700	15	0.205941		16	0.0367996
OS01G0369000	10	0.315018		15	0.675791
OS01G0369300	16	0.3377		13	0.592643
OS01G0369500	16	0.459274		5	0.358153
OS01G0370200	5	0.37122		9	0.582261
OS01G0371500	6	0.441392		1	0.221542
OS01G0372400	5	0.352291		13	0.107955
OS01G0372500	9	0.584794		14	0.156651
OS01G0373500	5	0.42414		9	0.0947948
OS01G0374000	8	0.078637		3	0.495222
OS01G0374600	1	0.563974		9	0.223577
OS01G0375500	5	0.450194		13	0.241844
OS01G0376700	10	0.235339		14	0.507833
OS01G0378100	13	0.0204049		15	0.0696315
OS01G0382200	10	0.51382		15	0.179904
OS01G0382450	16	0.203763		15	0.0557427
OS01G0383700	9	0.309183		13	0.321775
OS01G0390300	5	0.069314		9	0.178899
OS01G0391600	9	0.730266		14	0.0455573
OS01G0495900	5	0.358821		9	0.609457
OS01G0496900	12	0.617873		7	0.649549
OS01G0497400	9	0.132869		14	0.304174
OS01G0500750	14	0.057964		15	0.144869
OS01G0504100	3	0.662981		1	0.0377217
OS01G0505400	13	0.295926		14	0.0508367
OS01G0507900	3	0.532555		1	0.669219
OS01G0508000	9	0.521304		13	0.202696
OS01G0508100	9	0.451716		13	0.159608
OS01G0509900	8	0.12389		3	0.274191
OS01G0511200	12	0.485832		8	0.503653
OS01G0513100	8	0.194818		3	0.102101
OS01G0513400	9	0.155686		13	0.15881
OS01G0513500	16	0.158768		12	0.0836876
OS01G0513900	4	0.237229		8	0.0345181
OS01G0514600	4	0.0576322		8	0.164804
OS01G0518400	9	0.0180426		13	0.504512
OS01G0518500	9	0.517422		14	0.117819
OS01G0518800	9	0.391598		14	0.144854
OS01G0521250	9	0.0853647		13	0.274575
OS01G0521400	9	0.187796		13	0.121822
OS01G0522800	13	0.161087		14	0.329291
OS01G0523250	16	0.709194		12	0.357277
OS01G0525100	15	0.569818		12	0.672134
OS01G0525700	9	0.240695		13	0.182662
OS01G0525701	5	0.739056		6	0.405518
OS01G0527600	11	0.500503		8	0.218768
OS01G0527700	2	0.458316		1	0.286498
OS01G0528300	5	0.0364227		9	0.163292
OS01G0528800	2	0.55785		1	0.299162
OS01G0530300	11	0.652889		8	0.0352835
OS01G0530316	4	0.267834		8	0.298089
OS01G0530400	16	0.284285		12	0.264208
OS01G0531400	3	0.357778		6	0.636718
OS01G0532700	10	0.568601		15	0.477087
OS01G0533400	15	0.055652		16	0.244999
OS01G0533500	8	0.258817		4	0.491299
OS01G0534700	16	0.361259		15	0.541264
OS01G0535100	1	0.392875		5	0.0433133
OS01G0543100	3	0.29949		8	0.45216
OS01G0544450	8	0.3358		4	0.253902
OS01G0546100	1	0.185403		5	0.129436
OS01G0546500	12	0.501699		11	0.179731
OS01G0546800	8	0.368332		2	0.489862
OS01G0547133	5	0.414487		14	0.577595
OS01G0550000	4	0.334329		8	0.0844951
OS01G0551000	9	0.745683		14	0.112814
OS01G0551800	3	0.343218		1	0.485069
OS01G0552500	16	0.180674		15	0.560967
OS01G0553400	10	0.109209		15	0.149737
OS01G0553901	9	0.546805		14	0.262968
OS01G0555100	4	0.135651		2	0.271449
OS01G0556700	10	0.391501		15	0.0686282
OS01G0556800	12	0.279089		11	0.609176
OS01G0557400	12	0.222097		4	0.24166
OS01G0558300	9	0.509345		14	0.230858
OS01G0559100	11	0.458917		8	0.456126
OS01G0559150	4	0.228046		3	0.453665
OS01G0564400	10	0.710895		15	0.418059
OS01G0564950	13	0.372881		14	0.214844
OS01G0565600	3	0.389778		8	0.267364
OS01G0566000	4	0.261219		8	0.0442176
OS01G0566050	13	0.220365		9	0.572323
OS01G0566800	2	0.717026		8	0.383358
OS01G0567600	13	0.163682		14	0.525439
OS01G0569200	5	0.460749		13	0.282411
OS01G0570700	4	0.578977		8	0.283707
OS01G0571166	1	0.656274		5	0.400693
OS01G0571500	4	0.238184		8	0.316535
OS01G0571766	3	0.601022		1	0.389576
OS01G0572700	8	0.0302494		3	0.254048
OS01G0574800	9	0.369957		14	0.190908
OS01G0575000	9	0.384993		13	0.167412
OS01G0578800	5	0.0183755		9	0.112083
OS01G0579000	8	0.144476		2	0.276085
OS01G0579800	11	0.132474		8	0.338427
OS01G0580200	10	0.553898		15	0.173639
OS01G0580500	2	0.32061		1	0.604698
OS01G0581400	9	0.127315		13	0.148
OS01G0583200	15	0.539939		12	0.135873
OS01G0583900	2	0.372162		5	0.322893
OS01G0584250	16	0.203617		12	0.481804
OS01G0586600	14	0.0965573		15	0.168229
OS01G0588800	15	0.53727		14	0.340281
OS01G0590200	16	0.447966		12	0.395809
OS01G0591000	14	0.178088		15	0.29243
OS01G0591500	15	0.0175759		16	0.0335447
OS01G0592900	16	0.661309		12	0.424964
OS01G0593650	5	0.119471		9	0.311628
OS01G0593900	9	0.13583		13	0.0511521
OS01G0594650	14	0.262263		15	0.186466
OS01G0595100	9	0.016456		13	0.0620066
OS01G0595900	11	0.450441		4	0.0251391
OS01G0596201	4	0.201222		8	0.172409
OS01G0597701	5	0.337993		9	0.329078
OS01G0598600	16	0.525899		15	0.641796
OS01G0600000	4	0.277689		8	0.0757744
OS01G0601000	5	0.0934936		9	0.163233
OS01G0601625	14	0.25826		15	0.0622316
OS01G0605500	8	0.109356		3	0.591451
OS01G0606200	15	0.112314		16	0.0218429
OS01G0607100	4	0.323023		8	0.0865802
OS01G0609300	9	0.0952494		13	0.0497002
OS01G0610050	14	0.531342		16	0.590077
OS01G0610600	16	0.525849		15	0.410664
OS01G0612200	11	0.698872		8	0.229386
OS01G0614300	2	0.462891		5	0.219704
OS01G0614750	5	0.401284		9	0.194614
OS01G0615100	4	0.559286		2	0.551276
OS01G0615300	9	0.180078		13	0.0440075
OS01G0616600	12	0.0921222		11	0.410743
OS01G0617650	8	0.251255		2	0.387306
OS01G0617700	8	0.309737		3	0.369084
OS01G0618300	10	0.402804		14	0.0809423
OS01G0618900	16	0.337439		10	0.309766
OS01G0621200	2	0.567136		5	0.473465
OS01G0621600	4	0.263429		8	0.0483244
OS01G0622000	4	0.102278		8	0.365284
OS01G0622033	4	0.0248379		8	0.107015
OS01G0623200	14	0.463802		15	0.0220552
OS01G0623900	8	0.417163		3	0.262607
OS01G0624400	8	0.178639		2	0.420873
OS01G0624500	4	0.287596		8	0.224565
OS01G0624700	8	0.384766		1	0.234499
OS01G0626200	11	0.470374		8	0.13964
OS01G0628950	5	0.42749		9	0.0850402
OS01G0629400	1	0.556805		5	0.491346
OS01G0629600	14	0.474474		16	0.214691
OS01G0630300	8	0.0159892		3	0.214905
OS01G0632000	15	0.597009		14	0.148169
OS01G0635400	11	0.339764		8	0.130158
OS01G0638600	9	0.0819621		13	0.101753
OS01G0639200	9	0.102466		13	0.0422066
OS01G0639900	9	0.413566		13	0.349574
OS01G0640100	14	0.0984687		15	0.0765155
OS01G0640600	16	0.0926839		13	0.146527
OS01G0642200	9	0.25659		13	0.283887
OS01G0642900	16	0.482172		12	0.0387799
OS01G0644200	9	0.189015		13	0.324533
OS01G0644900	4	0.252058		2	0.254666
OS01G0647000	5	0.274189		13	0.364808
OS01G0647850	16	0.563287		12	0.444269
OS01G0648000	13	0.324883		14	0.672765
OS01G0649100	8	0.405806		2	0.121407
OS01G0649400	16	0.0698559		15	0.0300486
OS01G0650900	1	0.588211		5	0.504357
OS01G0651800	8	0.296313		3	0.140057
OS01G0651932	12	0.330472		16	0.225957
OS01G0652000	12	0.583433		16	0.115731
OS01G0652100	9	0.107054		13	0.516177
OS01G0652600	9	0.187395		13	0.0492447
OS01G0652800	9	0.444908		13	0.259385
OS01G0653601	9	0.117404		13	0.133322
OS01G0654300	8	0.0737163		3	0.384324
OS01G0654650	4	0.0751078		3	0.0274892
OS01G0655800	14	0.0840388		15	0.273807
OS01G0657000	16	0.38269		15	0.102953
OS01G0658400	5	0.43064		9	0.0636857
OS01G0658700	9	0.312561		13	0.263446
OS01G0659800	8	0.234538		2	0.609464
OS01G0660200	2	0.347545		1	0.55782
OS01G0660500	5	0.193909		9	0.114869
OS01G0660700	4	0.076172		8	0.148786
OS01G0660800	4	0.124114		8	0.0835197
OS01G0661400	16	0.539224		12	0.0773717
OS01G0661650	8	0.15566		3	0.372242
OS01G0662600	11	0.70914		2	0.593748
OS01G0664200	2	0.518337		1	0.105601
OS01G0665500	13	0.560063		2	0.421921
OS01G0665900	9	0.387402		14	0.145658
OS01G0666400	3	0.172236		1	0.363248
OS01G0666800	4	0.590966		8	0.394808
OS01G0666900	12	0.323845		8	0.131822
OS01G0667000	1	0.604233		5	0.0669937
OS01G0667200	9	0.510577		14	0.613967
OS01G0667750	9	0.0703217		13	0.0677749
OS01G0667800	2	0.331924		1	0.625457
OS01G0670500	8	0.612752		16	0.0525017
OS01G0670800	16	0.370291		12	0.667805
OS01G0672400	9	0.155973		13	0.43701
OS01G0673800	15	0.225804		16	0.234017
OS01G0674150	3	0.47322		8	0.439838
OS01G0675100	9	0.271685		13	0.47416
OS01G0676800	13	0.224499		14	0.262487
OS01G0677400	9	0.529307		13	0.0224222
OS01G0678500	2	0.0895582		1	0.337148
OS01G0678800	16	0.145898		10	0.513027
OS01G0678900	16	0.605259		15	0.246579
OS01G0679400	10	0.489926		15	0.0484101
OS01G0679550	3	0.319301		1	0.333356
OS01G0679600	10	0.164058		14	0.272176
OS01G0679700	11	0.126178		8	0.194551
OS01G0679900	10	0.249918		15	0.0568838
OS01G0680100	2	0.652885		5	0.253522
OS01G0680200	16	0.3401		10	0.546751
OS01G0681100	16	0.162397		12	0.437503
OS01G0681800	10	0.323429		15	0.0718376
OS01G0681900	16	0.529689		15	0.16464
OS01G0682001	10	0.721351		15	0.0653742
OS01G0682700	1	0.622387		6	0.336331
OS01G0684800	8	0.156574		3	0.145702
OS01G0684900	3	0.285425		6	0.404354
OS01G0685200	12	0.126618		11	0.125833
OS01G0685600	13	0.222416		15	0.0370867
OS01G0686200	10	0.172323		15	0.0489442
OS01G0686300	10	0.309697		15	0.261065
OS01G0686400	8	0.370222		3	0.10981
OS01G0686500	9	0.478931		13	0.302524
OS01G0686600	1	0.161483		5	0.10485
OS01G0686700	10	0.231616		15	0.483262
OS01G0686800	11	0.4136		8	0.0538595
OS01G0687400	2	0.449536		1	0.121952
OS01G0689900	9	0.201988		14	0.296603
OS01G0691050	8	0.242829		4	0.391565
OS01G0691200	4	0.136268		2	0.597949
OS01G0691300	8	0.161321		2	0.464305
OS01G0692400	9	0.248768		14	0.275514
OS01G0693466	10	0.556115		16	0.0445768
OS01G0693800	10	0.440539		15	0.210031
OS01G0694800	3	0.158123		1	0.216978
OS01G0695100	5	0.50389		6	0.246374
OS01G0696000	16	0.13984		15	0.432604
OS01G0697700	4	0.146304		8	0.0694809
OS01G0698000	4	0.324815		8	0.0928667
OS01G0698200	5	0.32332		9	0.327679
OS01G0698900	4	0.105001		3	0.612649
OS01G0699400	1	0.340347		5	0.140219
OS01G0700900	9	0.201865		13	0.134966
OS01G0701100	1	0.427277		13	0.12808
OS01G0701350	9	0.397053		13	0.0446758
OS01G0701900	16	0.159618		12	0.459559
OS01G0702000	10	0.487275		15	0.107122
OS01G0702500	9	0.154207		13	0.337082
OS01G0703300	1	0.218708		5	0.131976
OS01G0705800	16	0.0373243		13	0.129423
OS01G0706100	12	0.31628		11	0.414638
OS01G0706400	13	0.444167		14	0.358752
OS01G0706700	8	0.121062		3	0.275498
OS01G0706850	15	0.159484		16	0.15266
OS01G0708300	8	0.402513		2	0.479268
OS01G0708400	1	0.281883		5	0.250018
OS01G0709000	10	0.66167		15	0.287449
OS01G0709500	9	0.0843622		13	0.458134
OS01G0710000	4	0.285039		8	0.138219
OS01G0710250	9	0.292282		13	0.262701
OS01G0710700	9	0.300587		13	0.398401
OS01G0711000	14	0.143399		13	0.615558
OS01G0711400	9	0.338076		13	0.180312
OS01G0712700	9	0.573883		13	0.466523
OS01G0712800	1	0.55157		5	0.140648
OS01G0714600	2	0.689278		1	0.199531
OS01G0715400	1	0.342499		5	0.431386
OS01G0715450	4	0.102115		8	0.138201
OS01G0715500	4	0.238548		8	0.0970556
OS01G0715700	8	0.436579		4	0.611167
OS01G0716200	1	0.113901		5	0.183531
OS01G0716500	8	0.0930889		1	0.314658
OS01G0718000	14	0.344918		15	0.0383988
OS01G0718700	9	0.101905		13	0.0270966
OS01G0719300	12	0.454906		16	0.0341679
OS01G0720500	10	0.701188		15	0.0614347
OS01G0720600	8	0.0916459		3	0.42773
OS01G0721900	11	0.718894		4	0.338999
OS01G0722100	7	0.735683		11	0.497801
OS01G0722550	9	0.0824063		13	0.0314779
OS01G0723025	4	0.0613593		8	0.0334376
OS01G0723500	16	0.0361659		8	0.495422
OS01G0725800	8	0.118845		3	0.174148
OS01G0726700	9	0.0410503		13	0.290023
OS01G0727200	5	0.410023		9	0.471831
OS01G0727400	12	0.372845		11	0.0456163
OS01G0727800	10	0.529757		15	0.378329
OS01G0727820	5	0.396677		10	0.30359
OS01G0727840	5	0.0648371		9	0.29771
OS01G0728300	13	0.0457897		14	0.444167
OS01G0728700	15	0.105126		16	0.125992
OS01G0730300	12	0.479797		8	0.0755744
OS01G0730400	9	0.245886		13	0.584487
OS01G0733600	11	0.333279		4	0.510869
OS01G0733801	9	0.389241		14	0.160258
OS01G0734100	15	0.489839		16	0.514219
OS01G0735450	8	0.142531		3	0.103534
OS01G0736300	1	0.186404		5	0.10108
OS01G0737600	14	0.336853		15	0.0128339
OS01G0738100	16	0.219686		15	0.144784
OS01G0738400	5	0.0291416		9	0.618506
OS01G0739200	9	0.231843		13	0.128238
OS01G0739500	9	0.381136		13	0.486466
OS01G0740000	14	0.270569		13	0.0615249
OS01G0740300	15	0.185121		16	0.182466
OS01G0740400	5	0.603358		9	0.178854
OS01G0742100	4	0.135797		3	0.47331
OS01G0742200	14	0.14025		15	0.109278
OS01G0743100	9	0.257928		14	0.419703
OS01G0743150	5	0.74126		13	0.562008
OS01G0743732	14	0.110279		15	0.128816
OS01G0744000	3	0.441214		6	0.402516
OS01G0744700	6	0.588255		5	0.115838
OS01G0745700	8	0.195091		2	0.452051
OS01G0745850	4	0.212103		8	0.0188964
OS01G0746700	10	0.286747		15	0.27231
OS01G0747500	8	0.351129		3	0.190888
OS01G0747600	11	0.300561		8	0.189114
OS01G0747800	8	0.624864		2	0.208113
OS01G0748200	11	0.482612		2	0.492365
OS01G0748950	6	0.211923		13	0.248848
OS01G0749200	6	0.437929		9	0.383738
OS01G0751400	16	0.0345931		4	0.35187
OS01G0752200	9	0.283043		13	0.252922
OS01G0752300	4	0.593126		8	0.243528
OS01G0752350	4	0.15626		8	0.299962
OS01G0752700	15	0.354027		16	0.555697
OS01G0753150	4	0.111266		8	0.0486454
OS01G0753800	10	0.390136		15	0.251771
OS01G0754000	12	0.376385		11	0.133483
OS01G0754700	12	0.297721		16	0.496729
OS01G0755700	5	0.160145		9	0.393178
OS01G0756101	13	0.500546		15	0.0365898
OS01G0756600	9	0.450305		13	0.151615
OS01G0756900	8	0.221836		3	0.202827
OS01G0757051	8	0.131557		2	0.551223
OS01G0757900	14	0.727312		15	0.160727
OS01G0758200	16	0.655849		15	0.34441
OS01G0759100	14	0.0792454		15	0.414665
OS01G0759900	8	0.0916622		3	0.376803
OS01G0760400	8	0.575947		2	0.63268
OS01G0760600	9	0.432748		14	0.449105
OS01G0761400	1	0.271669		5	0.107927
OS01G0761900	2	0.0745511		1	0.473405
OS01G0762400	12	0.296695		11	0.229335
OS01G0762900	8	0.0854326		3	0.337992
OS01G0763100	11	0.412032		3	0.556563
OS01G0763600	15	0.59209		10	0.493341
OS01G0764000	14	0.469374		13	0.261532
OS01G0764400	2	0.182741		1	0.439185
OS01G0765900	5	0.696314		9	0.0488459
OS01G0766000	4	0.147542		8	0.0857797
OS01G0766400	11	0.13605		4	0.371829
OS01G0766900	5	0.33532		9	0.612342
OS01G0769000	9	0.291458		13	0.352529
OS01G0770700	8	0.691259		1	0.289033
OS01G0770800	10	0.252069		15	0.311346
OS01G0771100	16	0.161229		12	0.197121
OS01G0771400	13	0.621796		14	0.477768
OS01G0771900	8	0.234926		4	0.147134
OS01G0772100	9	0.628869		13	0.358848
OS01G0772500	14	0.257038		15	0.261973
OS01G0774100	15	0.089196		16	0.136271
OS01G0774200	9	0.138807		13	0.0680574
OS01G0774400	4	0.241449		8	0.00903936
OS01G0774500	16	0.0685934		15	0.0309876
OS01G0776700	9	0.414242		5	0.498038
OS01G0777000	2	0.182586		1	0.129628
OS01G0777300	11	0.273368		8	0.143561
OS01G0779300	5	0.248326		10	0.231567
OS01G0781100	9	0.419686		13	0.511508
OS01G0781700	14	0.0354646		15	0.296485
OS01G0782300	2	0.294988		1	0.568496
OS01G0783800	16	0.628981		12	0.13258
OS01G0784700	8	0.47098		2	0.588225
OS01G0784800	16	0.333528		15	0.366997
OS01G0785400	8	0.289462		3	0.122545
OS01G0786500	8	0.283766		3	0.530928
OS01G0787400	15	0.15889		16	0.268712
OS01G0788400	13	0.742068		15	0.409339
OS01G0788451	13	0.604038		14	0.39181
OS01G0788700	1	0.673248		9	0.273083
OS01G0793300	9	0.151074		13	0.129423
OS01G0793600	14	0.428582		15	0.0182086
OS01G0793800	15	0.632056		16	0.0613063
OS01G0793900	16	0.282779		15	0.30542
OS01G0794100	5	0.378064		13	0.310494
OS01G0794900	15	0.477696		16	0.303023
OS01G0795000	5	0.0275288		9	0.0852169
OS01G0795200	13	0.585641		15	0.225912
OS01G0797600	10	0.117817		14	0.0808233
OS01G0799500	9	0.368546		10	0.0736035
OS01G0800500	16	0.0671503		15	0.0217822
OS01G0800800	1	0.11522		8	0.41473
OS01G0800900	9	0.0676618		13	0.0412932
OS01G0801100	9	0.207746		14	0.0690943
OS01G0801200	10	0.309352		15	0.615063
OS01G0801700	12	0.128877		11	0.173059
OS01G0802700	14	0.16669		15	0.15956
OS01G0802900	4	0.608358		8	0.0815544
OS01G0803200	14	0.294569		15	0.220215
OS01G0803900	15	0.2258		12	0.522709
OS01G0805000	9	0.291796		13	0.151029
OS01G0805100	11	0.132301		8	0.457175
OS01G0805600	8	0.196625		3	0.489146
OS01G0805800	10	0.418634		16	0.361913
OS01G0806801	12	0.542845		16	0.564347
OS01G0807800	5	0.186139		13	0.417417
OS01G0808100	9	0.141223		14	0.171249
OS01G0810100	4	0.585148		11	0.442057
OS01G0810300	16	0.0460595		13	0.555572
OS01G0812000	14	0.376148		15	0.387654
OS01G0812100	14	0.195361		16	0.07161
OS01G0812600	5	0.397369		9	0.303812
OS01G0812800	16	0.489239		12	0.481935
OS01G0813300	10	0.141938		16	0.100746
OS01G0813500	9	0.100162		13	0.531263
OS01G0813700	10	0.277592		15	0.308921
OS01G0814100	10	0.102038		15	0.202174
OS01G0814150	10	0.425476		15	0.633481
OS01G0814200	16	0.0174448		15	0.0749948
OS01G0814400	15	0.403		10	0.257524
OS01G0814900	2	0.112931		1	0.101737
OS01G0815800	11	0.19358		8	0.245852
OS01G0815850	4	0.648753		8	0.43185
OS01G0816100	6	0.209353		1	0.138993
OS01G0817400	3	0.218874		1	0.248672
OS01G0818000	16	0.212483		12	0.209159
OS01G0818200	12	0.643375		11	0.143312
OS01G0819200	5	0.198856		4	0.477548
OS01G0821600	2	0.524641		1	0.51109
OS01G0822001	2	0.646234		1	0.314257
OS01G0823200	16	0.22079		12	0.453485
OS01G0823300	11	0.60121		8	0.124388
OS01G0823500	16	0.328002		10	0.456979
OS01G0823600	9	0.236242		5	0.189775
OS01G0823700	16	0.213805		15	0.295803
OS01G0824000	3	0.183693		1	0.250702
OS01G0824500	4	0.319384		8	0.168824
OS01G0825000	5	0.512697		13	0.0455345
OS01G0826000	16	0.102094		15	0.0570654
OS01G0826400	2	0.60305		5	0.149298
OS01G0827200	4	0.306346		8	0.0488154
OS01G0827300	9	0.527182		13	0.0940182
OS01G0827500	10	0.448631		15	0.0743116
OS01G0827800	11	0.316123		8	0.442838
OS01G0830700	10	0.562749		15	0.109064
OS01G0832100	16	0.405554		12	0.555599
OS01G0833000	8	0.0566747		2	0.431748
OS01G0833400	10	0.505442		16	0.317682
OS01G0833700	11	0.704977		7	0.613898
OS01G0833750	4	0.196432		2	0.577074
OS01G0834100	16	0.0367271		12	0.523091
OS01G0834600	11	0.23309		8	0.282677
OS01G0835500	16	0.124898		15	0.256934
OS01G0836600	2	0.410348		5	0.547714
OS01G0836800	8	0.540871		2	0.470019
OS01G0836900	2	0.566549		5	0.294762
OS01G0837100	5	0.0454407		13	0.128117
OS01G0837700	14	0.216878		15	0.116933
OS01G0839300	12	0.175806		11	0.390684
OS01G0839700	14	0.458473		15	0.418668
OS01G0840700	12	0.716326		11	0.559658
OS01G0841600	5	0.0542321		9	0.204625
OS01G0841700	13	0.645074		14	0.100586
OS01G0842801	13	0.299949		14	0.296646
OS01G0844200	4	0.323195		3	0.302659
OS01G0844500	8	0.154054		3	0.141277
OS01G0844700	1	0.286592		5	0.0280103
OS01G0846450	9	0.490171		13	0.0416494
OS01G0846600	11	0.550942		8	0.267697
OS01G0847700	1	0.373888		5	0.0267064
OS01G0847800	13	0.280887		14	0.169715
OS01G0848250	13	0.688354		15	0.41737
OS01G0848550	9	0.517032		14	0.0638203
OS01G0848766	5	0.134212		9	0.191131
OS01G0849000	6	0.489498		5	0.547277
OS01G0849100	9	0.0734261		13	0.384023
OS01G0849950	1	0.103218		5	0.137843
OS01G0850000	5	0.253275		10	0.588452
OS01G0850100	15	0.503066		12	0.205241
OS01G0850700	15	0.244388		14	0.23426
OS01G0851400	8	0.102486		3	0.292544
OS01G0851700	16	0.101244		3	0.367152
OS01G0852900	8	0.501336		11	0.238442
OS01G0853000	10	0.679574		15	0.48542
OS01G0854500	9	0.481356		14	0.0764125
OS01G0856500	9	0.484598		13	0.539869
OS01G0856600	11	0.130415		4	0.211964
OS01G0857100	2	0.730656		3	0.631083
OS01G0857200	2	0.314616		1	0.0902541
OS01G0857300	8	0.65677		3	0.284012
OS01G0857500	8	0.139924		3	0.382532
OS01G0859500	16	0.68884		15	0.520538
OS01G0859600	14	0.506027		10	0.479912
OS01G0860300	12	0.166759		11	0.106646
OS01G0861400	3	0.285027		2	0.219303
OS01G0862000	8	0.674703		3	0.325406
OS01G0863300	9	0.34743		13	0.294866
OS01G0866100	9	0.40453		13	0.20633
OS01G0867200	4	0.370356		8	0.0903485
OS01G0868200	9	0.648241		14	0.265709
OS01G0868300	11	0.174811		4	0.258567
OS01G0868900	14	0.28101		13	0.494505
OS01G0869300	11	0.137744		4	0.0623241
OS01G0869800	15	0.575311		16	0.582976
OS01G0870100	9	0.290404		14	0.0847672
OS01G0870300	16	0.369721		12	0.491397
OS01G0871100	5	0.552436		9	0.491118
OS01G0871500	16	0.238328		15	0.211353
OS01G0871600	14	0.561374		15	0.225616
OS01G0871800	8	0.154794		2	0.527822
OS01G0871900	8	0.743154		2	0.364468
OS01G0872100	10	0.554138		16	0.367688
OS01G0872300	5	0.135478		9	0.122174
OS01G0872400	5	0.665608		3	0.464377
OS01G0872600	10	0.31755		15	0.128608
OS01G0874900	8	0.124863		2	0.334057
OS01G0875400	4	0.237355		8	0.19457
OS01G0875700	16	0.303091		15	0.234031
OS01G0876650	14	0.233753		15	0.0986972
OS01G0876800	14	0.165312		15	0.123949
OS01G0878000	2	0.680071		5	0.615706
OS01G0879500	16	0.167224		12	0.289571
OS01G0880250	2	0.649191		5	0.242211
OS01G0880300	10	0.539153		15	0.215029
OS01G0880800	12	0.545357		16	0.42177
OS01G0881000	11	0.581139		4	0.2417
OS01G0881100	14	0.375819		16	0.24924
OS01G0881450	11	0.632027		4	0.319074
OS01G0882250	1	0.598802		5	0.263089
OS01G0882400	9	0.138814		13	0.192474
OS01G0883100	9	0.260961		14	0.170049
OS01G0884050	4	0.347209		2	0.413414
OS01G0885500	16	0.369379		10	0.318997
OS01G0885600	5	0.533135		14	0.585074
OS01G0886000	14	0.433124		13	0.62787
OS01G0886900	10	0.0524352		16	0.621274
OS01G0887100	9	0.344678		13	0.126712
OS01G0888200	8	0.311375		3	0.332102
OS01G0888300	2	0.255381		1	0.37928
OS01G0889400	5	0.286611		13	0.412263
OS01G0889601	5	0.0712197		14	0.422328
OS01G0890400	12	0.480272		4	0.329827
OS01G0890500	12	0.304104		11	0.454785
OS01G0891033	4	0.0325198		3	0.180422
OS01G0891066	8	0.166122		2	0.352589
OS01G0891400	16	0.349591		12	0.0760951
OS01G0892500	14	0.419914		15	0.147295
OS01G0892800	16	0.0163602		10	0.294139
OS01G0893400	9	0.66092		13	0.0905867
OS01G0894000	12	0.675014		7	0.6491
OS01G0894700	9	0.173335		14	0.451593
OS01G0895000	1	0.443403		4	0.298497
OS01G0895600	9	0.377322		14	0.211077
OS01G0896200	10	0.587946		16	0.466246
OS01G0896300	11	0.0210128		4	0.0899736
OS01G0896400	8	0.125085		3	0.179502
OS01G0896700	4	0.588151		8	0.121855
OS01G0897000	4	0.053893		8	0.485872
OS01G0897500	12	0.106044		11	0.608634
OS01G0897700	2	0.155815		1	0.329159
OS01G0898300	12	0.260504		16	0.453393
OS01G0899100	14	0.207786		15	0.0599988
OS01G0899700	2	0.549984		5	0.265533
OS01G0901200	11	0.672502		12	0.255759
OS01G0901600	15	0.192271		16	0.128629
OS01G0905700	1	0.267563		5	0.0996721
OS01G0905800	13	0.268808		14	0.603581
OS01G0906000	11	0.346327		8	0.303587
OS01G0906450	8	0.654101		3	0.407112
OS01G0907200	2	0.612872		5	0.282627
OS01G0907300	8	0.235572		3	0.39042
OS01G0908200	5	0.71943		1	0.611984
OS01G0908400	11	0.542832		2	0.262621
OS01G0912400	14	0.329189		15	0.235929
OS01G0912850	2	0.591467		5	0.187176
OS01G0913400	12	0.133489		11	0.310621
OS01G0913600	16	0.0215962		14	0.446086
OS01G0914100	3	0.151473		1	0.36025
OS01G0914200	8	0.585713		4	0.241105
OS01G0914600	8	0.0959422		4	0.231405
OS01G0914700	8	0.564039		3	0.57694
OS01G0915300	10	0.2362		14	0.143982
OS01G0915400	10	0.33152		15	0.477028
OS01G0915401	9	0.231979		14	0.0895569
OS01G0916700	11	0.127135		7	0.243046
OS01G0919100	14	0.110528		10	0.617995
OS01G0919600	16	0.276292		15	0.2232
OS01G0921000	9	0.193761		14	0.637035
OS01G0921500	16	0.106781		8	0.472604
OS01G0921600	11	0.514245		8	0.205794
OS01G0922100	8	0.165874		3	0.176747
OS01G0923800	16	0.245533		12	0.351228
OS01G0924933	2	0.633854		1	0.26209
OS01G0925300	2	0.736449		3	0.347794
OS01G0925400	1	0.200226		5	0.354493
OS01G0925700	14	0.35121		15	0.0413838
OS01G0926400	1	0.0850131		5	0.0877652
OS01G0926700	10	0.656114		15	0.518433
OS01G0928000	8	0.159178		3	0.510449
OS01G0928700	13	0.155293		14	0.303895
OS01G0929500	16	0.465223		12	0.276617
OS01G0930500	14	0.669574		15	0.0319251
OS01G0930800	13	0.350468		14	0.388904
OS01G0930900	8	0.115151		2	0.271269
OS01G0931200	4	0.135468		8	0.0648071
OS01G0931400	15	0.143931		16	0.228348
OS01G0931600	10	0.745847		16	0.208714
OS01G0931700	1	0.357382		5	0.142706
OS01G0932500	14	0.0423746		15	0.369318
OS01G0933950	4	0.113343		2	0.0806372
OS01G0934100	9	0.654863		13	0.596861
OS01G0934400	14	0.265153		9	0.245186
OS01G0934800	5	0.5957		10	0.157449
OS01G0935000	16	0.0161588		15	0.0484074
OS01G0935300	4	0.240891		8	0.195062
OS01G0935700	8	0.344781		2	0.143222
OS01G0935800	3	0.356737		8	0.40573
OS01G0935900	11	0.415681		8	0.204097
OS01G0936600	10	0.0468592		15	0.349551
OS01G0937100	6	0.598692		9	0.309066
OS01G0938400	10	0.615471		15	0.0954678
OS01G0939300	12	0.126704		4	0.442207
OS01G0939500	13	0.212959		14	0.234823
OS01G0939700	4	0.366486		8	0.185335
OS01G0940000	1	0.722663		9	0.0970156
OS01G0940100	5	0.23011		9	0.259943
OS01G0940600	5	0.516565		9	0.535785
OS01G0940700	9	0.265021		13	0.598372
OS01G0941800	10	0.606424		15	0.0603621
OS01G0944500	9	0.277672		14	0.226465
OS01G0944900	15	0.20248		16	0.240239
OS01G0946200	5	0.0911451		9	0.6022
OS01G0946850	9	0.0728309		13	0.160411
OS01G0948600	10	0.604205		15	0.312938
OS01G0950000	13	0.370407		15	0.248264
OS01G0950700	12	0.542204		2	0.130946
OS01G0950900	15	0.449087		12	0.201874
OS01G0951200	12	0.33597		7	0.580764
OS01G0951800	16	0.254468		15	0.016659
OS01G0952800	8	0.312456		16	0.0229331
OS01G0954000	13	0.221583		14	0.167997
OS01G0954100	9	0.174349		14	0.229531
OS01G0955600	5	0.258442		13	0.0547621
OS01G0956300	9	0.16567		13	0.0289714
OS01G0956500	14	0.21067		15	0.143998
OS01G0957100	8	0.178508		2	0.319615
OS01G0958500	10	0.522604		15	0.0586461
OS01G0959600	11	0.0983041		8	0.474683
OS01G0959900	9	0.549549		14	0.648566
OS01G0960000	8	0.392348		3	0.276241
OS01G0960200	2	0.124297		1	0.255758
OS01G0961200	16	0.591218		12	0.417505
OS01G0962300	9	0.0782236		13	0.0269069
OS01G0962500	12	0.679651		11	0.60702
OS01G0962600	12	0.636415		11	0.410517
OS01G0964133	8	0.537347		3	0.588611
OS01G0964900	8	0.316146		3	0.213011
OS01G0965400	15	0.223269		16	0.133685
OS01G0966100	9	0.183342		13	0.17312
OS01G0966300	12	0.455676		11	0.552576
OS01G0966700	8	0.0442946		3	0.279385
OS01G0966900	1	0.51702		5	0.136693
OS01G0968000	11	0.260592		8	0.444228
OS01G0968500	4	0.088071		8	0.116208
OS01G0968601	4	0.166518		8	0.108156
OS01G0970700	10	0.639446		14	0.424893
OS01G0971100	10	0.584251		15	0.422641
OS01G0971500	5	0.632581		9	0.317537
OS01G0971600	1	0.641108		5	0.577308
OS01G0972800	2	0.357937		5	0.0849673
OS01G0972900	8	0.0538071		3	0.502966
OS01G0973000	16	0.271816		15	0.108943
OS01G0976300	3	0.162138		1	0.6616
OS01G0976750	15	0.421605		12	0.498211
OS01G0977901	9	0.0330329		14	0.133692
OS01G0978000	8	0.285675		3	0.214534
OS01G0978500	10	0.353037		14	0.0576285
OS02G0100100	11	0.531232		2	0.44825
OS02G0100150	5	0.676946		13	0.0520331
OS02G0100300	11	0.175906		8	0.112665
OS02G0100333	4	0.21094		8	0.0331907
OS02G0101100	12	0.491855		8	0.054537
OS02G0101500	13	0.565685		14	0.257315
OS02G0101600	14	0.200152		15	0.233044
OS02G0101900	5	0.0246318		9	0.108039
OS02G0102000	8	0.385076		4	0.608252
OS02G0102300	11	0.540638		4	0.121249
OS02G0102600	13	0.311848		14	0.048069
OS02G0102850	16	0.14541		12	0.517954
OS02G0103800	13	0.416026		9	0.461638
OS02G0103900	15	0.643354		12	0.603876
OS02G0105400	4	0.180264		3	0.0405671
OS02G0105600	5	0.623632		13	0.0665468
OS02G0105900	4	0.662086		8	0.0234473
OS02G0106001	4	0.125986		8	0.117614
OS02G0106600	3	0.0335439		1	0.289572
OS02G0107300	3	0.526461		1	0.271049
OS02G0108900	14	0.196122		15	0.0860331
OS02G0109400	4	0.311345		8	0.337265
OS02G0110101	16	0.0339007		15	0.282553
OS02G0110200	15	0.0261476		16	0.0995566
OS02G0110400	16	0.50248		12	0.598617
OS02G0110500	9	0.343225		13	0.0747496
OS02G0111700	11	0.408377		8	0.0862562
OS02G0114200	10	0.512582		15	0.315005
OS02G0114300	1	0.296905		5	0.528245
OS02G0114900	6	0.630186		5	0.503779
OS02G0115700	13	0.24007		9	0.411339
OS02G0115950	4	0.359969		8	0.225165
OS02G0116400	15	0.112199		14	0.564509
OS02G0116700	2	0.432817		5	0.489807
OS02G0117400	8	0.0819138		3	0.387683
OS02G0117700	16	0.163201		4	0.606586
OS02G0118000	14	0.114234		15	0.246834
OS02G0118400	4	0.279515		8	0.142397
OS02G0118800	4	0.537373		8	0.397003
OS02G0119400	9	0.400695		13	0.441589
OS02G0119600	4	0.295099		8	0.147732
OS02G0120000	3	0.447337		4	0.304628
OS02G0120100	15	0.36963		14	0.526983
OS02G0120200	5	0.162308		4	0.148289
OS02G0122600	5	0.0685283		9	0.61976
OS02G0122700	11	0.432309		8	0.555655
OS02G0122900	11	0.329219		4	0.37295
OS02G0123100	11	0.276518		8	0.369591
OS02G0123500	8	0.743774		1	0.123479
OS02G0123700	12	0.400874		8	0.632988
OS02G0124300	5	0.106821		9	0.553585
OS02G0125566	4	0.107809		8	0.362828
OS02G0125600	4	0.156413		8	0.146048
OS02G0125800	4	0.435314		11	0.469997
OS02G0126800	11	0.458135		8	0.060679
OS02G0127300	16	0.0178282		15	0.407288
OS02G0127400	16	0.0194378		15	0.0368006
OS02G0127800	15	0.132351		16	0.0601726
OS02G0127900	11	0.421973		8	0.0453755
OS02G0130000	12	0.257166		11	0.205648
OS02G0132300	9	0.0746682		13	0.603518
OS02G0134300	10	0.581439		15	0.120629
OS02G0134400	9	0.139746		13	0.0644076
OS02G0135700	15	0.630301		12	0.545874
OS02G0135850	4	0.146719		8	0.0502366
OS02G0136400	4	0.119371		8	0.139327
OS02G0136800	14	0.312883		15	0.342527
OS02G0136900	10	0.260074		15	0.0712163
OS02G0137200	9	0.277378		14	0.166663
OS02G0137700	2	0.136468		5	0.455628
OS02G0138600	14	0.452864		15	0.544859
OS02G0139300	13	0.200638		14	0.228498
OS02G0139400	8	0.215138		3	0.0728714
OS02G0139500	16	0.473935		11	0.453227
OS02G0139600	5	0.0819031		9	0.17927
OS02G0139900	5	0.508691		13	0.196822
OS02G0140400	12	0.347283		16	0.599488
OS02G0141100	10	0.643633		14	0.366295
OS02G0141201	1	0.642191		5	0.317425
OS02G0142400	11	0.447485		4	0.100149
OS02G0142500	12	0.140994		11	0.222579
OS02G0143300	15	0.21361		14	0.196586
OS02G0144200	14	0.171521		15	0.298476
OS02G0144300	16	0.138486		12	0.625485
OS02G0147800	8	0.601958		3	0.0574451
OS02G0148000	5	0.519677		9	0.4581
OS02G0148600	4	0.657398		8	0.276914
OS02G0148700	16	0.391166		15	0.218874
OS02G0149700	8	0.505992		3	0.335039
OS02G0150200	16	0.219947		14	0.370039
OS02G0151100	12	0.319223		11	0.407785
OS02G0151400	14	0.32936		15	0.0810435
OS02G0152600	11	0.101908		8	0.198874
OS02G0152900	9	0.331169		13	0.489303
OS02G0156100	5	0.641977		9	0.280722
OS02G0156200	6	0.625655		13	0.627915
OS02G0156633	12	0.721745		16	0.086006
OS02G0158100	4	0.23439		8	0.284584
OS02G0158200	16	0.304596		4	0.281122
OS02G0158600	12	0.301		8	0.0691867
OS02G0158800	11	0.34273		4	0.191712
OS02G0159250	13	0.0559128		16	0.0229331
OS02G0159900	9	0.414754		13	0.200746
OS02G0161200	8	0.288524		3	0.312058
OS02G0162500	11	0.49189		3	0.597916
OS02G0163600	10	0.505882		15	0.545673
OS02G0164300	5	0.552318		9	0.165597
OS02G0165000	9	0.608061		13	0.105818
OS02G0165500	8	0.100169		3	0.419999
OS02G0166200	9	0.0823275		13	0.157659
OS02G0167000	5	0.207719		9	0.66085
OS02G0168000	5	0.379461		13	0.295945
OS02G0168300	11	0.450062		4	0.154941
OS02G0170500	4	0.1859		8	0.306701
OS02G0171100	11	0.2554		8	0.0318951
OS02G0171301	4	0.0702458		8	0.242194
OS02G0172600	8	0.0872593		2	0.358874
OS02G0172800	2	0.397239		1	0.332752
OS02G0173800	9	0.0716897		13	0.0454744
OS02G0174100	10	0.712133		15	0.193688
OS02G0174200	16	0.41321		15	0.322918
OS02G0175400	9	0.4737		13	0.29605
OS02G0175600	11	0.126772		8	0.485858
OS02G0175950	10	0.57473		16	0.630892
OS02G0176000	13	0.59564		10	0.443847
OS02G0176100	8	0.468051		3	0.162861
OS02G0178200	4	0.193411		8	0.201129
OS02G0178700	16	0.383332		12	0.527779
OS02G0178800	13	0.504491		14	0.022989
OS02G0179100	12	0.364646		11	0.179054
OS02G0179600	4	0.0306691		8	0.460915
OS02G0182850	1	0.143584		5	0.0787925
OS02G0182900	11	0.27355		8	0.362653
OS02G0184600	16	0.334622		15	0.0405828
OS02G0184700	1	0.603547		5	0.16535
OS02G0184800	10	0.242433		16	0.0918336
OS02G0185200	16	0.254785		15	0.0785035
OS02G0186700	15	0.745026		12	0.376695
OS02G0186900	15	0.249159		16	0.257956
OS02G0187400	16	0.0166381		9	0.44804
OS02G0187800	9	0.0318853		13	0.0992529
OS02G0188500	11	0.259235		8	0.0416507
OS02G0188600	16	0.0216167		5	0.65309
OS02G0189000	5	0.322928		10	0.373137
OS02G0189100	12	0.243811		7	0.491633
OS02G0189200	16	0.128935		15	0.100489
OS02G0189700	12	0.642806		16	0.319423
OS02G0190500	2	0.521446		5	0.226177
OS02G0190950	16	0.152353		12	0.273094
OS02G0191200	12	0.220176		11	0.524259
OS02G0191250	5	0.711637		4	0.6596
OS02G0191500	12	0.721484		11	0.313371
OS02G0193600	8	0.104412		2	0.567371
OS02G0194400	16	0.400139		12	0.193679
OS02G0194600	4	0.124966		8	0.205709
OS02G0194900	15	0.295205		14	0.203781
OS02G0195800	12	0.211542		11	0.249077
OS02G0196300	12	0.16171		11	0.657374
OS02G0196600	9	0.23906		13	0.362928
OS02G0196750	2	0.367992		5	0.373145
OS02G0197125	1	0.534693		5	0.167978
OS02G0198000	5	0.353994		9	0.331508
OS02G0198500	15	0.290324		16	0.0791519
OS02G0198700	5	0.142005		9	0.320399
OS02G0198900	12	0.269629		11	0.652264
OS02G0199600	16	0.263884		15	0.263521
OS02G0199666	10	0.637995		16	0.0812433
OS02G0199800	13	0.674863		6	0.158144
OS02G0201300	8	0.229444		1	0.506807
OS02G0201900	9	0.723211		14	0.373321
OS02G0204700	8	0.109102		2	0.121744
OS02G0205100	16	0.400172		7	0.277191
OS02G0205500	6	0.631141		1	0.238784
OS02G0207800	13	0.343331		14	0.104629
OS02G0208150	4	0.342965		2	0.613366
OS02G0208200	8	0.323651		3	0.12063
OS02G0208700	10	0.370392		16	0.227556
OS02G0209400	9	0.576158		13	0.452821
OS02G0210100	5	0.172214		9	0.159474
OS02G0211150	12	0.470139		7	0.275387
OS02G0212400	9	0.447174		14	0.208755
OS02G0212500	5	0.504434		13	0.158901
OS02G0213100	14	0.358664		13	0.441182
OS02G0214633	4	0.393267		8	0.162189
OS02G0214766	4	0.0563434		8	0.436666
OS02G0215200	4	0.0421464		8	0.14677
OS02G0215600	1	0.276388		5	0.24798
OS02G0215700	8	0.408449		1	0.571335
OS02G0216100	3	0.653821		1	0.543345
OS02G0216200	16	0.614674		15	0.495241
OS02G0216400	15	0.191452		14	0.337428
OS02G0217600	8	0.11562		2	0.347671
OS02G0217800	11	0.19858		8	0.342056
OS02G0218700	4	0.133533		1	0.332147
OS02G0219000	9	0.0697165		13	0.125702
OS02G0219050	1	0.271021		5	0.146398
OS02G0219900	14	0.104209		16	0.527834
OS02G0219950	5	0.085582		13	0.26998
OS02G0220050	9	0.592718		14	0.309513
OS02G0220450	11	0.0908278		7	0.366055
OS02G0222100	16	0.7138		15	0.244496
OS02G0224100	10	0.475495		16	0.557883
OS02G0224200	11	0.5651		8	0.476646
OS02G0224400	16	0.519753		15	0.264264
OS02G0224800	12	0.449317		16	0.536513
OS02G0226000	1	0.201379		5	0.208863
OS02G0227000	11	0.383957		4	0.201011
OS02G0228300	13	0.129675		14	0.0565716
OS02G0229000	11	0.188518		8	0.0495804
OS02G0229200	5	0.120051		13	0.13865
OS02G0229501	8	0.316973		2	0.133454
OS02G0230000	12	0.52219		7	0.378646
OS02G0230200	12	0.505624		11	0.122349
OS02G0231700	9	0.224793		13	0.215468
OS02G0232100	4	0.646868		8	0.299668
OS02G0232300	9	0.159847		13	0.11061
OS02G0232900	10	0.328521		15	0.184835
OS02G0233100	10	0.387444		14	0.664277
OS02G0234400	12	0.163716		11	0.244595
OS02G0234500	15	0.263304		16	0.397976
OS02G0244000	11	0.20925		4	0.397822
OS02G0244600	5	0.552461		9	0.117032
OS02G0246300	11	0.280976		8	0.115634
OS02G0247100	8	0.443495		3	0.249998
OS02G0251700	10	0.258054		15	0.0959375
OS02G0252400	2	0.221778		1	0.375955
OS02G0253700	13	0.0604287		15	0.527363
OS02G0254100	8	0.249955		2	0.529428
OS02G0254233	4	0.0193272		8	0.108546
OS02G0254550	9	0.671539		15	0.267772
OS02G0254600	10	0.256872		15	0.427354
OS02G0255300	1	0.356202		5	0.103592
OS02G0256100	1	0.559865		5	0.267676
OS02G0257300	9	0.301356		14	0.157608
OS02G0258200	8	0.049438		3	0.365582
OS02G0258250	8	0.0261253		3	0.437991
OS02G0259100	9	0.511032		13	0.418189
OS02G0259850	15	0.061049		12	0.268732
OS02G0259900	16	0.0938738		12	0.165093
OS02G0260200	8	0.283924		3	0.64189
OS02G0260500	8	0.63296		3	0.598105
OS02G0264300	11	0.181831		8	0.200406
OS02G0264800	8	0.0791709		3	0.301275
OS02G0265700	9	0.547147		13	0.080283
OS02G0265800	2	0.689565		5	0.231363
OS02G0266300	1	0.296845		5	0.164601
OS02G0266900	3	0.653613		8	0.125132
OS02G0270900	9	0.164708		13	0.165683
OS02G0271000	9	0.290428		13	0.0625957
OS02G0272400	8	0.47805		3	0.116184
OS02G0276400	2	0.503284		1	0.140523
OS02G0276500	9	0.152124		13	0.0212941
OS02G0277600	11	0.63841		8	0.128626
OS02G0280500	1	0.487904		5	0.0929945
OS02G0281150	12	0.73498		11	0.569468
OS02G0282100	12	0.727386		7	0.304511
OS02G0282900	14	0.513835		15	0.661977
OS02G0285300	4	0.130009		3	0.353448
OS02G0285900	1	0.537587		5	0.14963
OS02G0286500	3	0.103985		1	0.575969
OS02G0287000	11	0.440875		8	0.223086
OS02G0288200	11	0.626073		8	0.170432
OS02G0288700	14	0.193279		16	0.101028
OS02G0289700	4	0.592373		8	0.475824
OS02G0290000	14	0.680219		15	0.0480499
OS02G0290600	5	0.437139		6	0.504941
OS02G0290900	4	0.0843303		8	0.13292
OS02G0292600	15	0.301547		12	0.0922259
OS02G0294000	1	0.236461		5	0.0513816
OS02G0299200	5	0.345614		10	0.463837
OS02G0300500	3	0.433948		5	0.29545
OS02G0300700	13	0.507398		14	0.279462
OS02G0301400	12	0.0734433		11	0.302659
OS02G0301800	9	0.200327		13	0.300761
OS02G0302200	15	0.476011		14	0.22106
OS02G0303000	9	0.386925		13	0.0358081
OS02G0305700	11	0.293123		8	0.171481
OS02G0306401	5	0.611772		13	0.673198
OS02G0306900	11	0.535792		8	0.311913
OS02G0307300	5	0.104643		13	0.452543
OS02G0307900	12	0.459391		8	0.660533
OS02G0308400	15	0.160193		16	0.0229331
OS02G0309200	14	0.103191		15	0.460736
OS02G0310500	13	0.181039		14	0.344468
OS02G0314400	9	0.0896213		13	0.0149238
OS02G0316200	4	0.180871		3	0.332498
OS02G0317500	14	0.488477		15	0.0934618
OS02G0319300	5	0.55447		15	0.284991
OS02G0320600	5	0.201307		13	0.175757
OS02G0321000	12	0.339524		11	0.362243
OS02G0321900	11	0.234768		8	0.162364
OS02G0322251	2	0.614883		5	0.380363
OS02G0322500	11	0.747884		7	0.343554
OS02G0323000	11	0.0365032		8	0.0309637
OS02G0325300	15	0.0216914		16	0.147542
OS02G0327700	9	0.323233		14	0.648981
OS02G0328300	9	0.20891		13	0.335136
OS02G0331400	13	0.569757		10	0.47737
OS02G0332200	12	0.676136		11	0.629035
OS02G0332800	9	0.363214		13	0.0883385
OS02G0435000	8	0.177846		2	0.593094
OS02G0435400	16	0.124986		12	0.241777
OS02G0436400	4	0.324148		8	0.138341
OS02G0445100	8	0.146109		4	0.482575
OS02G0448000	2	0.451185		5	0.22173
OS02G0448400	3	0.717988		6	0.28606
OS02G0453100	2	0.237311		5	0.327314
OS02G0457300	9	0.440521		14	0.395549
OS02G0457500	12	0.578016		11	0.204078
OS02G0459400	15	0.158126		16	0.153987
OS02G0459600	4	0.11171		8	0.150671
OS02G0460600	15	0.0586306		16	0.0434084
OS02G0463500	10	0.593436		16	0.489909
OS02G0464550	15	0.728223		16	0.0958782
OS02G0464700	1	0.297546		5	0.203421
OS02G0465400	8	0.316322		3	0.225417
OS02G0467000	2	0.505217		5	0.425578
OS02G0467300	8	0.360627		4	0.404944
OS02G0467500	1	0.539177		5	0.20159
OS02G0467700	15	0.248228		16	0.520957
OS02G0468500	8	0.526619		4	0.305653
OS02G0468800	8	0.45307		11	0.323158
OS02G0469900	14	0.306975		15	0.112528
OS02G0470400	2	0.628584		6	0.365433
OS02G0473000	8	0.422053		3	0.33111
OS02G0473200	5	0.173211		9	0.118085
OS02G0475500	5	0.0891179		13	0.0280953
OS02G0478500	12	0.346248		7	0.472162
OS02G0478650	4	0.109741		8	0.257653
OS02G0478700	12	0.1146		11	0.387371
OS02G0479100	9	0.138763		15	0.287801
OS02G0479300	12	0.638555		3	0.672544
OS02G0481000	12	0.253842		11	0.485984
OS02G0481700	10	0.390739		14	0.375987
OS02G0484200	15	0.111496		16	0.189972
OS02G0485000	10	0.70827		15	0.45913
OS02G0489400	12	0.347279		11	0.140833
OS02G0490000	8	0.305409		2	0.0652064
OS02G0491300	4	0.234545		8	0.129824
OS02G0491800	15	0.238141		16	0.0229331
OS02G0491900	16	0.166505		12	0.397848
OS02G0492000	8	0.383791		11	0.49218
OS02G0493050	12	0.405579		11	0.296071
OS02G0494600	12	0.0766573		7	0.524115
OS02G0496900	16	0.589354		12	0.0918496
OS02G0497600	14	0.459238		13	0.36805
OS02G0497700	11	0.147303		8	0.286296
OS02G0498600	9	0.57786		14	0.285005
OS02G0499300	5	0.0284641		9	0.201311
OS02G0501350	16	0.163903		15	0.250929
OS02G0503400	11	0.301918		8	0.282811
OS02G0504100	11	0.0837452		8	0.131149
OS02G0504800	15	0.147645		16	0.153239
OS02G0504850	15	0.321047		16	0.158161
OS02G0505500	16	0.261245		12	0.519943
OS02G0505700	16	0.0233704		4	0.112382
OS02G0507100	3	0.390801		1	0.446548
OS02G0507600	8	0.530961		3	0.168198
OS02G0507900	5	0.0470523		9	0.0856285
OS02G0508100	10	0.225592		16	0.254464
OS02G0511800	8	0.0772255		3	0.436999
OS02G0511901	11	0.336373		4	0.412886
OS02G0512000	2	0.170084		5	0.203672
OS02G0512400	8	0.071786		3	0.398733
OS02G0513100	9	0.555945		13	0.309365
OS02G0513400	1	0.218454		5	0.0796045
OS02G0515200	14	0.0974384		15	0.133415
OS02G0516400	8	0.332672		2	0.404129
OS02G0517333	4	0.472361		3	0.0212759
OS02G0517366	10	0.258811		16	0.112202
OS02G0517564	1	0.565918		5	0.0528241
OS02G0518100	5	0.290861		13	0.186736
OS02G0518400	15	0.283585		14	0.449798
OS02G0518600	10	0.653187		13	0.425373
OS02G0519700	16	0.190142		12	0.252625
OS02G0519950	4	0.406556		8	0.134727
OS02G0520750	14	0.464432		15	0.183913
OS02G0521500	8	0.436367		2	0.1032
OS02G0521600	8	0.24386		2	0.104983
OS02G0521700	16	0.590858		12	0.383481
OS02G0523500	8	0.541957		2	0.17039
OS02G0523650	9	0.222763		10	0.386662
OS02G0525900	2	0.43302		5	0.570672
OS02G0526400	14	0.289578		15	0.286311
OS02G0526500	10	0.514392		15	0.212342
OS02G0526600	11	0.263139		8	0.535141
OS02G0528500	3	0.409753		8	0.186926
OS02G0528900	5	0.329895		9	0.27427
OS02G0529500	9	0.680962		10	0.544829
OS02G0529600	8	0.43259		3	0.368945
OS02G0529700	12	0.36087		11	0.0476498
OS02G0531450	4	0.114193		1	0.409493
OS02G0533300	4	0.303973		8	0.175469
OS02G0533900	9	0.078669		13	0.0317137
OS02G0534400	10	0.449406		15	0.470376
OS02G0534800	12	0.162167		11	0.214916
OS02G0535400	9	0.575984		14	0.302186
OS02G0536100	10	0.551261		15	0.504604
OS02G0536400	2	0.516603		1	0.674159
OS02G0537000	16	0.192315		12	0.368722
OS02G0538400	8	0.494972		11	0.410454
OS02G0538550	10	0.506602		14	0.35063
OS02G0538900	4	0.571619		8	0.216958
OS02G0540700	8	0.188169		1	0.148111
OS02G0542400	14	0.261233		16	0.239193
OS02G0542500	10	0.449493		15	0.0754802
OS02G0543000	13	0.0808156		14	0.150423
OS02G0543100	16	0.146428		12	0.42033
OS02G0543200	4	0.203011		8	0.0582168
OS02G0543300	2	0.669119		5	0.481376
OS02G0548700	6	0.688332		1	0.0969092
OS02G0548900	16	0.102584		12	0.593139
OS02G0549600	15	0.0669421		16	0.175772
OS02G0550850	9	0.310695		13	0.09255
OS02G0551801	10	0.695334		16	0.19483
OS02G0552100	16	0.466501		12	0.25183
OS02G0554100	15	0.150372		16	0.0603013
OS02G0555300	4	0.368085		8	0.636737
OS02G0557100	13	0.098081		14	0.45585
OS02G0557200	9	0.524081		13	0.123338
OS02G0557300	6	0.131019		9	0.457357
OS02G0558500	13	0.288228		14	0.0585617
OS02G0558600	8	0.148652		2	0.148789
OS02G0559300	16	0.0256226		14	0.52186
OS02G0564000	14	0.690545		15	0.43666
OS02G0564300	2	0.411292		1	0.490111
OS02G0564700	16	0.0967878		15	0.069063
OS02G0565000	8	0.113101		3	0.492864
OS02G0565150	10	0.580135		15	0.0587495
OS02G0565200	4	0.33132		2	0.578176
OS02G0566500	11	0.12686		2	0.455946
OS02G0566800	2	0.129424		1	0.535035
OS02G0567800	11	0.380164		7	0.527516
OS02G0569400	2	0.446712		5	0.151427
OS02G0571900	2	0.593451		1	0.237186
OS02G0572300	15	0.107035		16	0.146896
OS02G0573400	10	0.132074		14	0.386203
OS02G0574600	11	0.307389		8	0.226296
OS02G0575700	10	0.548616		15	0.200482
OS02G0575800	5	0.439751		13	0.392246
OS02G0576900	9	0.0762029		14	0.268921
OS02G0577100	8	0.253872		3	0.173328
OS02G0577300	1	0.67986		9	0.388487
OS02G0577501	3	0.251164		8	0.280051
OS02G0577900	4	0.60274		1	0.369114
OS02G0578201	8	0.440047		2	0.488041
OS02G0580366	4	0.0300429		3	0.434707
OS02G0580500	12	0.359033		11	0.330217
OS02G0583700	14	0.36408		16	0.0229331
OS02G0584700	5	0.440583		13	0.423803
OS02G0586500	4	0.286145		8	0.248837
OS02G0586800	12	0.230219		11	0.666132
OS02G0586900	13	0.195602		1	0.468169
OS02G0587000	10	0.270921		16	0.0301244
OS02G0588300	16	0.108753		12	0.305394
OS02G0589600	11	0.730022		2	0.408103
OS02G0590000	4	0.31046		8	0.236746
OS02G0590400	15	0.618718		16	0.372815
OS02G0590700	12	0.5682		11	0.277956
OS02G0591500	8	0.212147		2	0.217409
OS02G0591700	11	0.170014		8	0.0779627
OS02G0591900	12	0.211952		11	0.130869
OS02G0592400	9	0.642249		14	0.216915
OS02G0592500	12	0.461818		16	0.174179
OS02G0592833	14	0.280634		15	0.26475
OS02G0593400	16	0.206537		12	0.520554
OS02G0593700	14	0.151157		15	0.118346
OS02G0594100	2	0.510601		1	0.197793
OS02G0595800	8	0.19558		2	0.237469
OS02G0596000	9	0.709716		13	0.292313
OS02G0596100	5	0.0936275		13	0.461745
OS02G0596200	1	0.418822		5	0.1241
OS02G0596300	10	0.288122		16	0.307022
OS02G0596500	9	0.37784		14	0.285154
OS02G0597800	6	0.563757		9	0.672207
OS02G0597900	9	0.105982		13	0.0722822
OS02G0598200	6	0.653983		13	0.358257
OS02G0598400	16	0.0566046		12	0.307863
OS02G0598500	8	0.317815		2	0.362911
OS02G0599150	8	0.0657362		2	0.336959
OS02G0599400	9	0.204084		13	0.248028
OS02G0600066	4	0.0733323		8	0.541353
OS02G0600100	2	0.631002		5	0.3547
OS02G0600200	6	0.512746		9	0.52924
OS02G0601100	15	0.241714		16	0.316389
OS02G0601600	14	0.370646		15	0.616479
OS02G0602600	11	0.120233		8	0.493337
OS02G0602800	4	0.314511		3	0.347402
OS02G0602900	8	0.567446		7	0.655157
OS02G0603100	8	0.164338		2	0.448318
OS02G0604600	1	0.171626		5	0.155282
OS02G0604700	1	0.640718		5	0.126653
OS02G0604800	1	0.527914		5	0.0496906
OS02G0605000	1	0.567527		5	0.138466
OS02G0606200	2	0.496617		5	0.351032
OS02G0606600	11	0.142596		4	0.391933
OS02G0606800	15	0.0870021		16	0.184756
OS02G0607000	1	0.273321		5	0.131495
OS02G0607100	1	0.420849		5	0.0235266
OS02G0607400	1	0.349739		5	0.126981
OS02G0608200	15	0.164609		12	0.413039
OS02G0608300	8	0.0562476		3	0.171112
OS02G0609400	15	0.265569		16	0.120836
OS02G0610400	12	0.142698		11	0.502078
OS02G0610800	4	0.34762		8	0.608152
OS02G0611200	10	0.278293		15	0.570156
OS02G0611400	12	0.211859		11	0.229128
OS02G0612200	5	0.578663		13	0.0888778
OS02G0612900	9	0.531866		14	0.124289
OS02G0613000	11	0.733192		8	0.297463
OS02G0614100	15	0.69957		14	0.525625
OS02G0614600	15	0.0780718		16	0.0878199
OS02G0614800	13	0.513881		14	0.309138
OS02G0614966	9	0.306031		14	0.156734
OS02G0615800	9	0.133599		13	0.0209557
OS02G0616800	16	0.165724		15	0.247058
OS02G0617000	5	0.671954		14	0.457812
OS02G0617075	16	0.339068		11	0.447243
OS02G0617400	5	0.357456		14	0.42646
OS02G0617500	11	0.485133		4	0.100437
OS02G0617800	10	0.219245		15	0.498283
OS02G0618000	8	0.27991		4	0.060107
OS02G0618400	8	0.30574		1	0.32566
OS02G0618525	4	0.281238		2	0.561663
OS02G0619600	3	0.733266		6	0.42767
OS02G0619801	5	0.12229		9	0.0853765
OS02G0620100	4	0.0683881		8	0.295658
OS02G0620200	11	0.0879522		8	0.195126
OS02G0620533	2	0.652103		1	0.306824
OS02G0621400	15	0.380292		14	0.643666
OS02G0621600	10	0.0629707		15	0.329593
OS02G0621700	8	0.657015		3	0.529582
OS02G0621800	13	0.377371		14	0.162908
OS02G0621850	6	0.558871		1	0.426902
OS02G0622300	11	0.072601		8	0.238495
OS02G0622350	4	0.044305		8	0.136641
OS02G0622400	13	0.200734		14	0.412935
OS02G0623600	9	0.059963		10	0.187496
OS02G0623932	14	0.230831		15	0.0349415
OS02G0626532	2	0.279851		5	0.538785
OS02G0627700	14	0.230832		15	0.101465
OS02G0628000	2	0.289897		3	0.222654
OS02G0629200	15	0.501086		14	0.668603
OS02G0631000	11	0.101424		8	0.261651
OS02G0631100	10	0.637079		14	0.173048
OS02G0631700	5	0.620335		13	0.350581
OS02G0632700	13	0.477585		14	0.23591
OS02G0633200	12	0.42382		11	0.203066
OS02G0633600	4	0.648712		3	0.412434
OS02G0634600	12	0.370683		11	0.216773
OS02G0634900	8	0.207714		2	0.421515
OS02G0635800	8	0.298736		3	0.423104
OS02G0636600	5	0.474959		6	0.627722
OS02G0636700	5	0.70875		13	0.346815
OS02G0638200	8	0.353494		3	0.26331
OS02G0638650	9	0.325106		13	0.224118
OS02G0639500	3	0.442717		4	0.386422
OS02G0639800	10	0.483588		15	0.356516
OS02G0640000	16	0.139598		12	0.108233
OS02G0640500	14	0.285187		15	0.442331
OS02G0640700	9	0.178232		14	0.297758
OS02G0641000	16	0.0143411		13	0.124007
OS02G0641800	4	0.173604		8	0.308864
OS02G0641900	5	0.682915		6	0.632556
OS02G0642300	1	0.627143		5	0.113379
OS02G0642700	16	0.0557826		5	0.401734
OS02G0643600	4	0.695895		3	0.25029
OS02G0644000	15	0.122376		16	0.250945
OS02G0647900	8	0.222051		3	0.0707092
OS02G0649400	2	0.156849		5	0.588506
OS02G0649900	14	0.4748		15	0.255704
OS02G0650800	13	0.354725		14	0.419815
OS02G0651300	13	0.292931		9	0.37731
OS02G0652100	9	0.661504		13	0.15391
OS02G0653200	5	0.0837476		9	0.193895
OS02G0653800	4	0.454201		8	0.0670848
OS02G0654000	11	0.0506345		8	0.320201
OS02G0654400	13	0.513036		14	0.383089
OS02G0654500	4	0.335651		8	0.109905
OS02G0655600	9	0.663842		14	0.333068
OS02G0656300	11	0.089084		8	0.519337
OS02G0656550	4	0.0897275		8	0.433623
OS02G0657600	11	0.481313		8	0.189425
OS02G0658150	9	0.576164		13	0.0396962
OS02G0658300	12	0.550952		7	0.265772
OS02G0658400	8	0.257892		2	0.0694789
OS02G0658800	4	0.712907		8	0.360184
OS02G0661000	5	0.347554		9	0.125456
OS02G0661100	9	0.2838		13	0.212036
OS02G0661200	5	0.0359005		9	0.105675
OS02G0661300	8	0.249328		2	0.104251
OS02G0661600	1	0.305183		5	0.419552
OS02G0661800	8	0.292329		2	0.581367
OS02G0661900	9	0.413541		14	0.0668618
OS02G0662200	5	0.43874		3	0.580535
OS02G0664300	1	0.50411		9	0.390521
OS02G0665500	13	0.0936202		14	0.341444
OS02G0666500	10	0.495126		15	0.1119
OS02G0666900	8	0.182366		2	0.181115
OS02G0669100	9	0.429282		13	0.103452
OS02G0669700	12	0.0455551		11	0.551418
OS02G0669900	2	0.264986		5	0.516947
OS02G0670100	4	0.630691		3	0.504088
OS02G0670500	5	0.587574		13	0.262591
OS02G0671300	9	0.321869		13	0.188521
OS02G0672200	6	0.350552		13	0.394445
OS02G0672500	9	0.539374		13	0.637823
OS02G0673000	15	0.355832		16	0.439488
OS02G0674800	9	0.230617		13	0.125102
OS02G0675550	13	0.357135		16	0.178438
OS02G0678300	5	0.0462463		9	0.215418
OS02G0679700	5	0.260566		14	0.331228
OS02G0681200	2	0.606977		5	0.469723
OS02G0682500	2	0.369306		5	0.488767
OS02G0683900	5	0.562991		9	0.145712
OS02G0684000	16	0.29432		15	0.181149
OS02G0684900	2	0.618954		3	0.27137
OS02G0685200	5	0.522537		9	0.368768
OS02G0687900	16	0.303815		10	0.441223
OS02G0690200	8	0.439837		7	0.637468
OS02G0691900	15	0.323569		16	0.154541
OS02G0694700	9	0.392435		14	0.188352
OS02G0695600	1	0.622606		5	0.203293
OS02G0695800	1	0.393817		5	0.119448
OS02G0695900	1	0.231606		5	0.0196392
OS02G0696500	15	0.0691179		16	0.186832
OS02G0697200	4	0.409108		8	0.308678
OS02G0697300	14	0.742348		15	0.39556
OS02G0697400	10	0.676649		15	0.0536461
OS02G0698100	4	0.290276		8	0.616788
OS02G0699433	11	0.0956852		4	0.451048
OS02G0699466	11	0.141937		4	0.331755
OS02G0699500	12	0.451859		4	0.44853
OS02G0699600	11	0.35442		8	0.114722
OS02G0700700	16	0.627371		15	0.457174
OS02G0701300	8	0.412394		4	0.269325
OS02G0701600	8	0.113222		2	0.655515
OS02G0701900	8	0.323746		3	0.287718
OS02G0702800	10	0.609836		15	0.190549
OS02G0703800	5	0.60306		13	0.389249
OS02G0704500	9	0.164226		14	0.205514
OS02G0704600	9	0.514216		13	0.330227
OS02G0704900	4	0.280814		8	0.0608042
OS02G0705500	13	0.224174		15	0.0311523
OS02G0705600	2	0.206947		1	0.542403
OS02G0706600	8	0.240971		3	0.203683
OS02G0706900	9	0.673388		13	0.439819
OS02G0707200	3	0.130246		1	0.189101
OS02G0708000	15	0.248704		16	0.0159942
OS02G0708600	11	0.534298		8	0.186949
OS02G0709300	16	0.270114		14	0.194263
OS02G0709800	9	0.725963		14	0.0509251
OS02G0710500	9	0.681136		15	0.314936
OS02G0710900	8	0.265171		2	0.599945
OS02G0710950	4	0.20916		8	0.120626
OS02G0712000	8	0.386494		3	0.465863
OS02G0712600	5	0.686497		13	0.256941
OS02G0715200	5	0.105347		9	0.113032
OS02G0716500	15	0.185793		16	0.356252
OS02G0716600	14	0.419512		16	0.392126
OS02G0716800	13	0.170966		14	0.260362
OS02G0716950	5	0.0943153		13	0.446295
OS02G0717600	4	0.0498457		8	0.0407457
OS02G0717900	8	0.0475446		2	0.322937
OS02G0718950	4	0.205536		8	0.0825616
OS02G0719266	2	0.165957		8	0.420669
OS02G0720900	16	0.483851		15	0.169466
OS02G0721200	14	0.400987		15	0.0228036
OS02G0722001	14	0.486866		15	0.201949
OS02G0722400	16	0.192028		12	0.642313
OS02G0724100	10	0.545281		15	0.065656
OS02G0724300	16	0.388296		12	0.449801
OS02G0724500	12	0.335551		7	0.563856
OS02G0725000	8	0.330591		3	0.0668439
OS02G0725600	12	0.173693		11	0.487871
OS02G0726400	11	0.433741		8	0.255178
OS02G0726700	2	0.619676		1	0.336693
OS02G0727100	14	0.745877		13	0.0688155
OS02G0727400	11	0.474137		8	0.0702361
OS02G0730000	12	0.184803		16	0.509757
OS02G0730050	2	0.416207		5	0.506681
OS02G0730600	5	0.0298099		9	0.113751
OS02G0732300	12	0.171286		16	0.616141
OS02G0732400	16	0.0102077		13	0.495989
OS02G0732500	11	0.350295		7	0.508423
OS02G0734400	16	0.577895		15	0.0172527
OS02G0734500	9	0.0801477		13	0.071986
OS02G0736500	11	0.502294		8	0.534462
OS02G0736800	9	0.188729		15	0.185107
OS02G0738200	2	0.301133		5	0.0960656
OS02G0738900	8	0.532904		3	0.308865
OS02G0738950	4	0.36465		8	0.290078
OS02G0739000	3	0.356489		4	0.112414
OS02G0739400	15	0.714678		16	0.488266
OS02G0740500	9	0.578263		14	0.0947802
OS02G0740900	16	0.227592		15	0.123442
OS02G0742200	4	0.180443		8	0.363286
OS02G0742800	11	0.274091		4	0.228981
OS02G0743200	9	0.447777		14	0.451013
OS02G0743450	5	0.123324		13	0.130959
OS02G0743500	9	0.539537		13	0.45988
OS02G0743800	4	0.346914		8	0.0193766
OS02G0744000	6	0.359042		13	0.250752
OS02G0744600	1	0.522119		3	0.224376
OS02G0745000	12	0.19715		16	0.425755
OS02G0745200	16	0.450285		15	0.170848
OS02G0747900	8	0.295442		3	0.123295
OS02G0749200	8	0.28726		3	0.375337
[truncated: 5,815 more rows]
