# Supplementary material for: Impact of Autophagy on Gene Expression and Tapetal Programmed Cell Death During Pollen Development in Rice
Source: Front Plant Sci. 2020 Mar 6;11:172. doi: 10.3389/fpls.2020.00172 (PMC7068715; doi:10.3389/fpls.2020.00172)
Supplement: Supplementary file 4 [file DataSheet_4.xlsx]

## Sheet: Supplemental Dataset 4
Supplemental Dataset 4			log2 Osatg7-1 / Wild-type						FDR
ID	FDR_anova	sum	ST8	ST9	ST10E	ST10L	ST11		ST8	ST9	ST10E	ST10L	ST11
EPlOSAG00000000640	1.49453e-17	1.34097	0	0	-3.00407	-0.0321978	1.22764		1	1	0.00149122	1	1
EPlOSAG00000002070	8.43155e-25	5.98768	1.74163	-0.138197	-2.97921	0.246184	0		1	1	0.00210802	1	1
EPlOSAG00000003480	3.35683e-11	0.970626	0	-2.68353	-4.07137	1.45427	0		1	1	0.00621807	1	1
EPlOSAG00000003825	4.70644e-47	12.8545	-0.40071	-2.12966	-1.99348	0.705126	-0.00670592		1	0.266061	0.00783878	1	1
EPlOSAG00000003864	7.99385e-22	1.04517	2.96556	1.78841	0	0	0		0.0166312	1	1	1	1
EPlOSAG00000004099	7.5716e-60	12.8475	1.79369	-0.889169	-5.47398	-0.565621	0.323151		1	1	0.00400149	1	1
EPlOSAG00000004132	1.30695e-80	21.6693	-1.79699	0	-5.75736	-0.821428	0.340259		1	1	0.00136949	1	1
EPlOSAG00000004232	3.56715e-25	3.81313	0	0	-5.01604	-0.0583932	0.320668		1	1	0.0275855	1	1
EPlOSAG00000004398	5.22574e-75	25.316	-1.79403	-1.30323	-2.5164	-0.530444	0.808245		1	1	0.000117873	1	1
EPlOSAG00000004410	5.38141e-29	7.75178	2.88969	-0.106244	-5.13159	0.150532	0.741468		0.679419	1	0.0224526	1	1
EPlOSAG00000004565	6.23307e-40	13.378	0	-3.88785	-2.75351	-0.560326	1.9564		1	0.427509	0.0337578	1	1
EPlOSAG00000004609	1.37597e-13	1.68335	0	0	-4.85313	-0.122706	2.98884		1	1	0.0476027	1	0.119467
EPlOSAG00000007358	1.04699e-11	1.78497	-2.56966	0	-3.50638	-1.08998	1.51391		1	1	0.0366886	1	1
EPlOSAG00000009482	7.41482e-06	2.16479	0.000521134	-1.94911	-2.48442	0.408319	-0.0905195		1	0.955572	0.0404242	1	1
EPlOSAG00000010101	1.3829e-48	4.40926	5.18671	1.79193	0	0	0		3.86452e-05	1	1	1	1
EPlOSAG00000010688	8.31978e-09	1.14348	-0.163309	0.745322	4.93008	0	0		1	1	0.0269598	1	1
EPlOSAG00000011369	1.35053e-30	8.73182	-5.03509	-2.26542	-0.552511	0.897308	1.26783		0.052973	0.0325729	1	1	1
EPlOSAG00000011957	2.79711e-09	3.23145	2.57283	1.23772	-0.0846034	-0.782847	0.293727		0.0183568	1	1	1	1
EPlOSAG00000012315	6.77046e-192	44.3139	0.185733	1.5983	5.53276	-0.834805	1.78374		1	0.000113103	2.62709e-19	1	1
EPlOSAG00000012330	2.83152e-74	18.502	-0.000154281	-2.05942	-4.95041	-0.303107	0.664748		1	1	7.30633e-06	1	1
EPlOSAG00000018220	1.86213e-30	27.4618	0.139075	-0.363961	-1.32022	0.174295	-0.0406365		1	1	0.0424575	1	1
EPlOSAG00000018229	2.12555e-43	9.7771	-2.56463	-3.1844	-2.56212	0.189374	0.245207		1	0.818044	0.00217388	1	1
EPlOSAG00000018262	4.32164e-37	13.9534	0	-3.19798	-2.8199	-0.482768	1.50029		1	0.86282	0.0150324	1	1
EPlOSAG00000018886	2.83253e-15	3.14214	0	-5.42855	-1.68523	0.123193	-0.00692002		1	0.0331597	0.695119	1	1
EPlOSAG00000020790	3.24585e-51	11.6485	1.79376	-2.32404	-2.84491	-1.98264	-0.286145		1	0.912983	0.00938707	0.815671	1
EPlOSAG00000020857	3.01586e-43	16.0676	-0.68148	-0.244633	2.04422	-0.0213095	0		1	1	0.031959	1	1
EPlOSAG00000021977	2.29987e-27	2.6871	4.21603	-4.30031	-0.759026	1.95865	0		0.000852574	0.191257	1	1	1
EPlOSAG00000024122	9.87709e-34	13.2352	-3.9774	-2.46111	-0.743003	0.167793	-0.76447		0.49575	0.0256096	1	1	1
EPlOSAG00000024226	4.2166e-86	18.1104	-3.07469	-2.31274	-3.43098	-0.552408	0.327859		1	0.840364	3.79697e-05	1	1
EPlOSAG00000024238	2.48583e-41	5.81319	0	-5.18878	-1.404	0.00334246	-2.55643		1	0.0112922	0.192216	1	1
EPlOSAG00000024470	5.90049e-19	1.07643	4.948	1.78868	1.97907	-0.0317945	1.78198		0.000211996	1	1	1	1
EPlOSAG00000024514	3.29866e-25	11.4338	-0.0909636	1.69927	4.78997	-0.830784	-3.03613		1	0.65349	0.0745739	1	0.0165014
EPlOSAG00000024597	8.85045e-127	111.797	-0.812384	0.748246	3.47735	0.26888	-1.65248		1	1	2.85235e-10	1	1
EPlOSAG00000024855	1.88027e-18	1.54348	0	0	-1.78158	-0.223774	-1.27968		1	1	0.0444705	1	1
EPlOSAG00000025307	5.24646e-25	2.22732	0	-2.67207	-3.36806	0.139291	-1.78447		1	1	0.00021749	1	1
EPlOSAG00000025658	1.16958e-20	1.66535	0	0	-3.4026	-0.0490789	0		1	1	0.00690069	1	1
EPlOSAG00000026966	6.03545e-39	6.60545	0	-4.83097	-2.21997	-0.659967	0.779785		1	0.0447625	0.0176187	1	1
EPlOSAG00000027448	1.63685e-09	0.923666	0	-2.06684	-2.88381	-0.287188	0		1	1	0.0156376	1	1
EPlOSAG00000027926	4.90265e-93	17.9354	0	-3.19245	-3.9384	-0.17039	-0.29265		1	0.799975	2.6956e-07	1	1
EPlOSAG00000028846	1.21231e-18	6.83932	-3.07524	-0.124099	-2.86891	-0.317553	-3.71986		1	1	0.0413362	1	0.71124
EPlOSAG00000028937	3.12552e-29	12.7071	-2.56479	-3.32678	-1.18697	-0.0463137	-0.308362		1	0.0331461	0.466493	1	1
EPlOSAG00000028975	9.75415e-15	0.587674	3.34032	1.78599	0	0	0		0.00777556	1	1	1	1
EPlOSAG00000029485	1.09254e-30	8.39104	-3.25141	-2.25427	-0.237431	-0.187446	0		0.318069	0.0367495	1	1	1
EPlOSAG00000030424	5.27877e-26	11.6942	0	-2.69416	-3.04256	-0.180943	0.450485		1	1	0.0412073	1	1
EPlOSAG00000030667	3.86504e-53	19.5103	0	0	-4.20411	-0.0236221	1.15207		1	1	0.000211421	1	1
EPlOSAG00000031585	3.04798e-20	4.79609	2.56797	0.511592	0.815325	-1.34201	-0.0100167		0.046811	1	1	1	1
EPlOSAG00000032005	9.10289e-29	2.1723	3.24717	2.57163	0	0	0		0.0330692	1	1	1	1
EPlOSAG00000032649	5.15734e-38	9.86671	0	0	0	-2.46687	-4.40075		1	1	1	1	0.0221005
EPlOSAG00000032903	1.24636e-33	2.78823	0	0	-2.08471	-0.104392	1.78151		1	1	0.0105159	1	1
EPlOSAG00000033498	0.0235753	1.08611	-0.500521	-1.58792	4.92375	-2.01883	-1.61965		1	1	0.0400612	1	1
EPlOSAG00000033720	3.63923e-28	32.9653	1.62797	-4.83185	-2.00133	-0.0698865	-1.28833		1	0.000418808	0.111021	1	1
EPlOSAG00000033961	0.0479205	3.12937	0.847422	0.375606	-2.88013	0.522637	-0.502798		1	1	0.0198576	1	1
EPlOSAG00000033989	4.97722e-17	4.06157	0.774812	-4.81067	-2.16924	0.0293855	0.682104		1	0.0325254	0.0458065	1	1
EPlOSAG00000034006	1.06606e-08	0.347427	5.33691	0	0	0	0		0.0213745	1	1	1	1
EPlOSAG00000035918	8.16374e-34	6.56579	0	0	-6.81891	-0.00163197	0.230532		1	1	2.87616e-05	1	1
EPlOSAG00000037473	0.000255871	0.260845	-1.79465	-4.65424	1.98244	0	0		1	0.0462046	1	1	1
EPlOSAG00000037534	0.0138139	1.12433	-1.11804	0.249983	5.4109	0.756587	1.15691		1	1	0.0100654	1	1
EPlOSAG00000038338	1.62721e-14	2.47124	0	-5.20683	-1.43667	-0.288067	-1.78243		1	0.026551	0.753143	1	1
EPlOSAG00000038920	1.3116e-34	7.3759	-0.0104316	1.05675	5.75644	0	-1.63347		1	1	0.00214282	1	1
EPlOSAG00000038984	4.76115e-49	6.041	3.17147	3.07837	0	0	0		0.0249026	0.989014	1	1	1
EPlOSAG00000040331	2.5207e-18	6.39574	-0.287446	-0.128304	-2.37516	-0.400888	0.360323		1	1	0.0294795	1	1
EPlOSAG00000040946	1.36475e-66	77.9855	-2.64165	-2.48952	0.0942894	1.1538	-0.00401674		0.0943086	0.00727013	1	1	1
EPlOSAG00000041261	1.01885e-16	138.946	-0.444358	1.00258	2.08375	-0.0269521	1.06939		1	0.915494	0.00791626	1	1
EPlOSAG00000043861	9.16105e-17	1.52821	0	-1.88589	-5.14334	-0.587916	1.64432		1	1	0.0100865	1	1
EPlOSAG00000044462	1.28305e-13	1.87674	0	0	-5.98174	0.827572	1.906		1	1	0.0013998	1	1
EPlOSAG00000046342	4.86929e-24	1.98661	0	-3.18578	-2.78515	0.239046	0		1	0.772129	0.00324506	1	1
EPlOSAG00000047259	1.48979e-26	2.21937	-1.79689	0	-2.42207	0.713455	1.78149		1	1	0.00420495	1	1
EPlOSAG00000048134	0.00578807	3.03974	0.145238	1.13165	3.63307	-0.053734	0.44502		1	1	0.00971879	1	1
EPlOSAG00000051124	1.39762e-77	34.005	0.176956	0.0493571	1.7121	0.573823	3.05816		1	1	0.038249	1	1
EPlOSAG00000051502	5.51552e-19	1.0849	6.9535	0	0	0	0		0.00116842	1	1	1	1
EPlOSAG00000051548	1.14196e-25	2.34444	0	0	-2.46387	-1.38679	1.78634		1	1	0.0171924	1	1
EPlOSAG00000052359	1.29636e-08	2.52685	4.68237	2.11508	3.93796	1.89542	1.59481		0.11337	0.679029	0.00514264	1	0.68557
OS01G0100500	3.26672e-16	462.417	-0.21805	-0.948477	0.284996	0.198998	0.214959		1	0.000244143	0.976938	1	1
OS01G0100600	1.09385e-89	220.869	0.0324122	-0.336706	-1.06416	0.0209745	0.320036		1	1	0.000161306	1	1
OS01G0103100	1.16124e-45	142.512	0.0483859	-0.84134	1.72962	0.629299	0.171041		1	0.829192	0.00357655	1	1
OS01G0104400	1.00775e-61	446.527	-0.00992081	-0.398677	-0.930387	-0.179263	-0.386398		1	1	0.00722861	1	1
OS01G0105900	1.26998e-11	697.843	-0.241956	-0.745649	0.290014	-0.0380149	-0.264536		1	0.0407664	1	1	1
OS01G0106400	1.5944e-14	60.0492	-2.45288	-3.46903	-1.73179	-1.31554	-0.548224		0.00766354	5.13009e-06	0.0485405	1	1
OS01G0106900	2.08254e-38	323.411	-0.495398	-0.92418	0.605602	0.186687	0.13758		1	0.0166971	0.236263	1	1
OS01G0109500	9.70606e-79	74.2706	0.923964	1.6519	1.5077	0.328738	-0.577924		0.38386	0.000607249	0.0064399	1	1
OS01G0112300	6.4801e-57	596.597	0.243322	-0.308968	-1.55992	0.181876	0.164785		1	1	2.17153e-07	1	1
OS01G0112400	9.19748e-24	5998.58	-1.95511	-9.1737	-2.54441	0.108132	-0.0441105		1	0.00016294	0.600183	1	1
OS01G0115300	0.00162487	53.319	0.0621099	-1.12695	-1.29157	-0.170965	0.215155		1	0.204253	0.042056	1	1
OS01G0121200	5.05591e-56	683.592	-2.5758	-2.10897	0.856363	0.462413	0.364901		0.00322791	0.0143713	0.90619	1	1
OS01G0121950	3.55934e-57	640.958	-0.218176	-0.576958	-1.26467	-0.339626	0.350321		1	1	0.015146	1	1
OS01G0122000	5.37187e-54	252.742	0.188328	0.705215	1.25479	-0.0837892	-0.503371		1	0.0215886	7.13628e-08	1	0.461614
OS01G0122200	1.04317e-14	223.887	-0.23616	-0.0982704	-0.980889	-0.124928	0.245109		1	1	0.0433883	1	1
OS01G0123800	1.13525e-120	99.9764	0.00294132	-2.67193	-5.07782	-0.252967	0.610629		1	1	9.68831e-13	1	1
OS01G0127000	2.4897e-92	270.349	-0.416333	0.440372	2.54344	1.4782	0.415145		1	1	2.2266e-05	1	1
OS01G0127100	1.77403e-165	45.8883	0.388191	1.85608	7.12482	-1.99059	0		1	0.000143849	1.62043e-20	1	1
OS01G0127700	5.03183e-24	69.3034	-0.706031	-2.26424	-2.27822	-0.682514	0.720909		1	0.00373633	0.000865005	1	1
OS01G0127900	1.69731e-70	982.337	0.136526	-0.887449	-1.38596	-1.03226	-0.663508		1	0.419296	0.00638955	1	1
OS01G0130900	2.2631e-31	676.186	-0.806387	0.878836	1.49753	-0.148985	-0.428619		0.736851	0.319771	0.000786827	1	1
OS01G0132200	1.13618e-26	119.006	-0.401491	-0.649094	-1.52218	-0.548643	0.330583		1	1	0.0040331	1	1
OS01G0132400	1.31292e-52	290.055	-0.991124	0.752125	5.13987	-0.0447409	-3.35477		1	1	3.08774e-07	1	0.0261532
OS01G0132500	4.39542e-19	89.6136	0.310189	-0.706004	-1.3365	0.20282	-0.102562		1	0.93231	0.00847981	1	1
OS01G0132766	5.91207e-07	21.3105	-0.383559	-0.207807	-1.25446	-0.294699	0.26716		1	1	0.0413362	1	1
OS01G0133200	2.95145e-96	35.2257	-0.115623	0.427621	2.0122	0.552959	2.1052		1	1	5.68144e-06	1	0.793858
OS01G0134700	2.25312e-08	12.762	-0.786547	-3.47814	0.46551	-1.2769	0.26562		1	0.0201415	1	1	1
OS01G0136400	1.13351e-43	1129.63	-2.0643	-2.36374	-1.33732	-0.0109291	0.359356		0.125361	0.0118635	0.346829	1	1
OS01G0136850	1.92649e-31	29.0735	1.26145	-3.2104	-3.88794	0.302198	0.563258		1	0.899301	0.0102196	1	1
OS01G0138500	1.56833e-36	86.9863	-0.215492	-0.901578	-1.85165	0.886846	0.354966		1	1	0.0418639	1	1
OS01G0138800	3.8748e-31	15.4378	-1.65621	-3.57219	-1.20862	-0.621045	0.383264		1	0.00284534	0.707755	1	1
OS01G0139600	6.4916e-15	22.9851	0.964748	0.912174	-2.11666	-0.263579	-0.694143		1	1	0.0222853	1	1
OS01G0140100	2.61693e-44	1454.84	-0.83918	-2.4785	0.691032	0.731782	0.745933		1	7.2443e-06	0.838603	1	1
OS01G0141900	3.71319e-77	898.987	-0.0824437	-0.490466	-1.37271	0.0110791	0.173734		1	0.698704	5.07445e-07	1	1
OS01G0143700	8.21221e-84	69.5247	0.434952	3.98247	-2.74246	0.0171268	0.877561		1	0.341191	0.0080535	1	1
OS01G0144500	6.65075e-62	134.015	-1.04778	-2.3194	-2.44388	-0.341495	0.499574		1	0.0217847	0.000747641	1	1
OS01G0146101	3.07132e-08	162.641	-0.0985349	0.0698109	-0.7847	0.308613	-0.316617		1	1	0.016859	1	1
OS01G0146600	8.5336e-29	2.44917	0	0	-3.93476	-0.489715	1.27487		1	1	0.00379022	1	1
OS01G0146801	9.00895e-31	3.52383	0	3.43295	-4.69614	-1.51732	-0.461156		1	0.645446	0.0493186	1	1
OS01G0147800	1.46611e-46	634.612	0.482267	-0.504251	-1.65596	0.616768	0.650569		1	1	4.68149e-05	1	1
OS01G0149200	3.75762e-102	136.034	-1.14434	-1.72301	0.452963	-0.613278	-1.27789		1	0.0163257	1	1	0.170988
OS01G0151700	4.29045e-48	6572.19	-1.21975	-1.73389	-0.994894	0.241427	0.107522		0.49575	0.0178419	0.402107	1	1
OS01G0152100	1.72101e-30	7.11176	0.366193	-0.13075	-5.14055	-0.293728	0.0203648		1	1	0.0140495	1	1
OS01G0152200	6.33826e-42	28.8575	0.951281	0.0331604	-2.80982	-0.140945	0.722005		1	1	0.000173957	1	1
OS01G0153100	6.90873e-90	994.357	0.394442	0.418808	0.870703	0.22872	0.104596		1	1	0.0466374	1	1
OS01G0153600	1.0767e-165	242.388	-1.794	-4.02667	-3.00651	-0.333205	-0.308189		1	0.00579752	2.51258e-08	1	1
OS01G0156300	4.60299e-205	163.981	0.382325	1.67234	2.35593	-0.276526	-0.802188		1	1.80725e-06	6.84514e-12	1	0.761081
OS01G0157200	6.63228e-294	440.067	0.314539	1.67498	3.84084	1.04023	1.80296		1	0.000244358	3.33905e-20	1	1
OS01G0157400	4.60521e-44	16.244	0.394962	2.05818	4.39548	0.0967816	3.23862		1	0.00848339	0.000449984	1	0.0047475
OS01G0157500	2.00013e-101	36.315	0.0745774	1.92414	4.35528	-0.722575	1.27556		1	0.00478551	4.92734e-07	1	1
OS01G0157600	9.3913e-300	178.657	-0.094154	1.4413	5.19432	1.28452	0.500577		1	0.000696774	2.68314e-29	1	1
OS01G0158800	2.94688e-107	35.7685	0.401217	1.29428	2.25514	-0.0422128	-2.28686		1	0.0402413	0.000738305	1	0.189975
OS01G0159200	4.65894e-134	101.438	-2.19044	-2.38351	-4.42127	-0.0319441	0.0757582		1	0.418811	8.89424e-13	1	1
OS01G0164900	2.8768e-17	39.8091	0.924612	-0.888879	2.12951	1.08182	-0.0100579		1	1	0.031901	1	1
OS01G0165200	1.6986e-217	713.996	0.518127	1.04541	0.727084	0.581472	0.117338		0.375621	1.89308e-05	0.00639432	0.884761	1
OS01G0166200	1.19763e-07	0.641203	5.78587	-0.127674	0	1.95252	2.56682		0.0129848	1	1	1	1
OS01G0168300	2.10246e-12	258.658	-0.372555	0.239256	0.651787	-0.106949	-0.236793		1	1	0.0232454	1	1
OS01G0168600	1.44314e-10	251.003	-0.436173	-1.21646	0.126153	-0.117893	-0.363467		1	0.0013053	1	1	1
OS01G0168800	4.72614e-17	85.6069	-1.38689	-3.97722	0.236612	0.41253	-0.154836		1	0.00590435	1	1	1
OS01G0170300	4.61255e-23	1307.51	0.0530902	-3.67976	-1.79216	0.285395	0.169238		1	0.0492955	0.731056	1	1
OS01G0171200	0	238.795	0.189712	0.928226	2.14779	-0.0384079	0.4459		1	0.0143387	1.73978e-12	1	1
OS01G0174200	0.0147535	40.0598	0.180493	0.965112	0.427512	0.193645	-0.351318		1	0.045561	0.992221	1	1
OS01G0174300	2.64711e-10	701.459	-0.583819	-0.133655	0.313212	-0.0501988	-1.10197		0.525538	1	1	1	0.00057327
OS01G0176500	1.04345e-23	206.947	-0.15284	0.245257	0.93282	0.601379	-1.9875		1	1	0.721734	1	0.0404401
OS01G0177400	3.58375e-40	72.6693	-0.699485	-1.78192	-2.87162	0.168079	0.553778		1	0.243177	0.000243139	1	1
OS01G0177900	3.00898e-92	3614.44	-0.0862709	-0.522245	-1.05955	-0.00967418	0.171676		1	0.886839	0.00441314	1	1
OS01G0178000	1.21876e-14	1056.44	-0.292028	-1.21879	0.272255	-0.0613535	-0.179302		1	0.0101224	1	1	1
OS01G0178400	5.8817e-12	222.435	-0.102648	0.0883501	0.196025	0.0955798	-0.738805		1	1	1	1	0.0463249
OS01G0178500	7.47773e-10	227.253	-0.445145	-0.00997352	0.649216	-0.0398904	-1.41752		1	1	0.578287	1	0.00549063
OS01G0184500	7.42182e-06	429.154	0.215552	0.404466	0.803473	0.150652	0.0648754		1	0.744337	0.00265707	1	1
OS01G0185100	1.03212e-68	146.462	0.892688	0.890824	-3.48638	-0.236343	0.567187		1	1	4.13054e-10	1	1
OS01G0186400	5.19889e-52	38.1222	-3.72842	-4.13885	-1.50702	0.0159573	1.14516		0.733034	0.000649762	0.316861	1	1
OS01G0187000	5.37193e-63	54.611	1.04013	-0.825118	-1.43868	-0.350295	0.177215		0.794651	0.97311	0.00803848	1	1
OS01G0191300	1.06319e-159	197.225	0.316037	-0.372742	-1.62116	-0.0930424	-0.466594		1	1	4.3763e-05	1	1
OS01G0191800	2.30673e-84	340.308	-0.233381	0.513506	1.73062	0.329691	-1.39196		1	1	8.99511e-05	1	0.026326
OS01G0193900	1.62331e-08	564.675	0.00514583	0.10579	0.611653	0.183936	0.0617072		1	1	0.0141538	1	1
OS01G0197900	1.04637e-47	78.8572	-0.0398225	0.605465	2.12498	-0.0897024	0.407299		1	1	6.48282e-06	1	1
OS01G0202500	2.54461e-71	196.679	-0.632887	0.343944	1.8249	-0.272765	0.536843		1	1	4.9793e-05	1	1
OS01G0209200	1.70856e-43	379.993	0.289626	0.538138	0.711092	0.0730933	0.575125		1	0.1855	0.00950571	1	0.233578
OS01G0209500	1.10918e-46	730.262	0.578404	0.839985	0.279406	0.0993489	0.213899		0.286685	0.00343073	1	1	1
OS01G0209800	2.37679e-185	279.876	-0.237669	0.0691081	-1.05	0.774229	0.380316		1	1	0.0398162	1	1
OS01G0210200	3.08518e-38	12.458	-2.57472	-2.76223	-1.18025	0.6684	-0.781105		1	0.0307736	0.661324	1	1
OS01G0214600	6.00438e-150	370.364	-0.303388	-0.748134	-1.66787	0.564432	-0.0216124		1	0.638103	3.09648e-05	1	1
OS01G0216300	2.25375e-120	62.8187	0	-3.54031	-5.25446	-0.629957	-0.335561		1	0.550256	0.0110569	1	1
OS01G0217000	1.58487e-83	94.4616	-0.568893	-1.28611	-1.93869	-1.02115	0.032562		1	0.482312	0.00635976	1	1
OS01G0217400	7.923e-98	93.5632	0.761014	-0.260086	-2.50305	-0.21994	0.143811		1	1	1.35112e-09	1	1
OS01G0217800	1.60605e-99	469.445	-0.39483	-0.80429	-0.209665	0.485573	0.354635		1	0.00802014	1	1	1
OS01G0218100	5.43203e-07	6.9618	-0.716251	0.826075	2.43699	0.34655	-0.636037		1	1	0.0474907	1	1
OS01G0219200	1.79135e-126	187.968	1.08549	2.6055	0.844647	0.197687	-0.466261		0.538987	1.00661e-05	0.774626	1	1
OS01G0219500	1.8544e-84	19553.5	-1.00332	0.601098	3.83977	-0.44253	-1.05928		1	1	5.24371e-07	1	1
OS01G0220500	1.90176e-51	3.26477	8.51336	-1.87522	0	-1.99082	0		2.84957e-09	1	1	1	1
OS01G0221400	9.25819e-29	156.265	-4.68773	-1.56716	1.22088	-0.0163422	0.238123		3.85234e-09	0.155095	0.323951	1	1
OS01G0223200	1.42541e-20	61.8092	-0.778624	-0.910538	-1.12562	0.345491	0.324116		0.992145	0.337059	0.0288588	1	1
OS01G0226600	7.52393458262451e-313	339.047	-1.37418	-1.12129	-2.34776	-0.104922	-0.238163		1	0.918816	1.38181e-07	1	1
OS01G0228300	4.56326e-61	529.842	-0.539193	-1.11144	0.0999853	0.10037	-0.157975		0.929301	0.00111678	1	1	1
OS01G0229000	1.15916e-30	143.731	-0.267868	0.302521	0.802724	0.0687576	-1.39826		1	1	0.395449	1	0.0239796
OS01G0229400	3.72899e-57	544.65	0.475996	-0.265082	-1.54879	0.0757003	-0.00892495		1	1	8.30874e-07	1	1
OS01G0231800	4.1537e-30	106.586	-0.303219	-0.96995	-1.05677	-0.331348	-0.10041		1	0.0271651	0.00212843	1	1
OS01G0233100	3.46307e-74	34.9137	-0.213372	0.259772	1.18238	0.813499	0.614473		1	1	0.0479356	1	1
OS01G0233500	7.85524e-127	202.703	-0.321129	0.868863	1.54955	0.0837022	-0.190151		1	0.0183842	2.18599e-07	1	1
OS01G0233900	2.51073e-138	831.122	-0.779946	-0.239962	-1.58531	-0.0168613	0.189713		0.232655	1	4.33057e-08	1	1
OS01G0235100	0.000682662	72.0355	0.381605	0.540549	1.55907	-0.0568559	0.138324		1	1	0.0407815	1	1
OS01G0236300	3.17388e-22	3485.01	-0.392222	0.182133	1.59664	0.102495	0.225295		1	1	0.000178173	1	1
OS01G0238500	1.23153e-38	113.488	-2.17247	-1.72805	-1.22295	-0.494908	-0.102675		0.0266182	0.0377923	0.186657	1	1
OS01G0243100	7.26028e-197	341.951	0.390359	0.731082	1.49291	-0.549862	-0.122492		1	0.1855	9.02446e-06	1	1
OS01G0244400	1.91608e-221	117.401	-0.0558486	0.929148	2.09651	-0.670977	-3.06224		1	0.0943973	1.01841e-07	1	1
OS01G0245532	2.56803e-73	13.8628	0.884543	2.81697	2.55351	-2.79678	0		1	0.000272642	0.178641	1	1
OS01G0245700	3.1662e-295	103.968	0.0980073	1.46205	4.85119	-3.68897	0.772462		1	9.25743e-05	1.30392e-24	1	1
OS01G0245901	7.44156e-275	112.831	0.139064	1.50674	4.42819	-0.544885	0.663487		1	0.000140439	4.90391e-21	1	1
OS01G0246601	3.21045e-20	260.108	-6.89369	-2.2902	1.59298	5.55246	0.758716		0.0250925	1	1	0.538301	1
OS01G0249200	3.9443e-42	239.328	-2.72579	-1.57872	1.85895	0.90827	0.185428		0.0395078	0.477124	0.126889	1	1
OS01G0252300	1.75699e-21	4472.41	-5.85144	-2.17653	-1.01797	-0.0276418	-0.839421		0.00178772	0.710894	1	1	1
OS01G0253200	7.40026e-14	5.21637	0	0	0	-2.79241	-9.19466		1	1	1	1	0.0429167
OS01G0256800	6.83026e-46	1067.82	0.103594	-0.428597	-0.773611	-0.00364304	0.159099		1	0.469432	0.00096305	1	1
OS01G0259600	7.55515e-31	1364.1	-0.860284	-1.29927	0.772418	0.114326	0.0493614		0.326346	0.00237558	0.179027	1	1
OS01G0259933	1.37261e-08	21.8568	0.746313	-0.763561	-1.41458	-1.21679	-0.0580337		1	1	0.0486913	1	1
OS01G0260500	2.89177e-24	37.926	0.149702	-0.580772	-1.2739	0.734206	0.337851		1	1	0.0301338	1	1
OS01G0260800	9.34041e-37	91.435	-0.175893	-0.812364	-1.04595	-0.281863	-1.53868		1	1	0.268888	1	0.0497924
OS01G0264400	1.00664e-73	243.478	-1.07946	0.228537	1.89641	-0.543532	0.477461		0.15743	1	3.52801e-06	1	1
OS01G0266800	5.05441e-14	2153.48	-1.01797	-1.20229	-0.698444	-0.363074	0.0035055		0.221341	0.0233872	0.436662	1	1
OS01G0268900	2.07091e-23	104.344	-0.349682	0.630931	1.35569	0.232866	0.0742747		1	0.432314	9.90963e-05	1	1
OS01G0272600	2.7293e-74	117.907	0.373366	0.90163	1.20014	-0.554417	-0.548645		1	0.0674836	0.0046026	1	1
OS01G0272700	6.37703e-22	8.0235	-0.971299	-1.08551	-0.583076	-0.545836	-4.55459		1	1	1	1	0.00119975
OS01G0273100	1.03236e-40	248.495	-0.503349	0.594475	0.933268	0.645899	-2.28383		1	1	0.859393	1	0.0323959
OS01G0274100	9.49468e-21	1.51048	1.79382	0	-5.4825	-0.726195	0		1	1	0.00246941	1	1
OS01G0279400	5.44525e-31	208.421	0.173958	0.289703	0.954486	-0.744526	-2.80953		1	1	0.591242	1	0.00216131
OS01G0280500	1.81579e-73	150.397	-3.78229	-2.11459	-2.60908	-0.241773	0.911397		0.0142772	0.055229	0.000390774	1	1
OS01G0281200	7.41273e-51	502.864	-1.45865	0.394765	3.63474	-0.430057	-2.01576		0.905299	1	2.7687e-05	1	0.251412
OS01G0284300	1.69798e-89	34.1851	-1.79295	-1.77697	-4.00148	0.147979	-0.528644		1	1	1.40373e-08	1	1
OS01G0286600	1.749e-37	322.446	-0.816624	-1.15079	0.729121	0.402865	-0.330481		0.545811	0.0217054	0.304457	1	1
OS01G0287400	5.21303e-09	17.2351	-0.603296	-1.11212	-2.80052	-0.789895	0.273094		1	1	0.0319113	1	1
OS01G0290700	5.6448e-25	920.932	-0.503303	-0.912263	-0.950153	-0.121194	0.613928		1	0.0669782	0.0215965	1	0.808199
OS01G0292200	1.83513e-16	438.061	-0.337866	-1.42995	-1.39833	-0.245996	0.0899797		1	0.0271179	0.0149	1	1
OS01G0293100	4.32254e-179	2339.65	0.140089	0.718301	2.01502	-0.405027	-0.0982788		1	0.160841	6.394e-13	1	1
OS01G0294500	1.97739e-22	6.65355	0.00476194	1.62204	-2.62675	-1.18014	-0.1331		1	1	0.0188827	1	1
OS01G0296700	1.31219e-19	86.4103	-0.45344	-1.28165	-1.49846	-0.649897	-0.0686263		1	0.15393	0.0185996	1	1
OS01G0305200	1.23981e-37	679.791	0.226516	-0.223338	-0.950523	-0.221201	0.0415039		1	1	0.0283644	1	1
OS01G0306100	2.13948e-18	16.0201	-0.213257	0.439094	0.417477	0.595197	-3.87111		1	1	1	1	0.000231813
OS01G0306200	2.4644e-38	11.2825	-0.0173238	0	-0.063727	0	-5.02948		1	1	1	1	0.00884161
OS01G0307624	3.6333e-25	13.6506	-0.517438	-0.957376	-2.27994	-0.379542	-0.67236		1	1	0.0112239	1	1
OS01G0319400	2.77688e-58	17.2041	0	0	-5.83099	-0.608754	-2.71036		1	1	0.00231899	1	0.015495
OS01G0323100	1.09297e-06	215.968	-0.707596	0.566488	0.430213	0.270929	-2.05482		1	1	1	1	0.0228372
OS01G0324400	2.69049e-60	317.579	-0.0118347	-0.270765	-2.19498	-0.283594	0.0758237		1	1	2.32924e-11	1	1
OS01G0327500	9.03427e-196	338.33	0.287574	1.0462	2.67449	1.47096	-2.15533		1	0.273929	3.60132e-08	1	0.345146
OS01G0329800	1.27684e-39	478.718	0.280774	0.158527	-0.626889	-0.405668	-0.225946		1	1	0.0416666	1	1
OS01G0331100	1.47471e-104	244.367	-0.820173	0.713794	4.56653	-0.343564	-1.21066		1	1	2.74701e-11	1	1
OS01G0333600	1.37235e-22	3.007	1.27699	-2.52994	-2.32653	-0.374955	-1.78522		1	0.626913	0.00610144	1	1
OS01G0337500	4.2995e-77	238.304	-0.265762	-4.43913	-3.23138	0.110309	-1.17472		1	0.000113103	2.30077e-05	1	1
OS01G0339500	4.50457e-57	105.273	0.370204	-0.69714	-2.10593	0.357671	0.49699		1	1	5.32657e-07	1	1
OS01G0339600	3.42424e-05	38.087	0.463733	0.159862	-1.12652	-0.196261	0.576138		1	1	0.00343884	1	1
OS01G0347600	1.55467e-33	26.1587	1.81202	-1.78398	-5.41201	-1.67119	-0.0864974		1	1	5.77202e-05	1	1
OS01G0351500	1.55916e-23	1.71568	4.9804	0	0	0	1.79018		0.00436964	1	1	1	1
OS01G0354700	1.12898e-19	310.116	0.359033	0.00909044	-0.765296	0.354727	0.15618		1	1	0.0306904	1	1
OS01G0356900	1.60756e-23	11.8074	1.79157	0	0	-1.98866	-7.81512		1	1	1	1	0.0182896
OS01G0357200	4.11806e-80	51.834	-3.07056	-3.17301	-4.84343	-0.346619	0.993798		1	0.8321	3.31126e-08	1	1
OS01G0358100	2.03654e-78	68.462	-0.960968	-0.488135	-1.39901	-0.0239502	-0.162071		1	1	0.00870606	1	1
OS01G0361700	4.40272e-58	1928.65	0.526261	-3.41336	-2.38889	0.0806574	-0.959513		1	0.000109938	0.00587416	1	1
OS01G0362000	4.45274e-14	205.997	-0.369278	-0.639557	-0.373358	-0.175227	-0.861659		1	0.281971	0.910363	1	0.0441179
OS01G0363300	2.59744e-88	603.906	-0.749384	0.627331	1.51485	-0.0135437	-0.0105477		0.472205	0.568586	1.14786e-05	1	1
OS01G0363900	1.64615e-16	1204.41	0.140447	-0.330628	-0.736599	0.0449142	-0.0203924		1	1	0.0134857	1	1
OS01G0367400	3.45834e-56	586.596	-0.00754751	-0.233264	-0.813359	-0.0761886	0.0230481		1	1	0.00167946	1	1
OS01G0369200	8.19479e-34	1976.95	0.603994	1.0287	0.258015	-0.419021	-0.168243		0.545011	0.00219734	1	1	1
OS01G0369500	1.71199e-15	50.2973	-1.75224	-6.90356	-1.88241	1.54194	-11.8483		1	0.0463469	1	1	0.000267288
OS01G0370000	5.38942e-08	5.64326	0.188919	-0.874228	-4.65434	-0.471948	2.10421		1	1	0.0242724	1	1
OS01G0372400	2.7839e-15	4.28425	-0.372417	-0.134634	-2.6275	0.0319669	-1.65364		1	1	0.0418323	1	1
OS01G0374000	4.18097e-25	14.1163	-0.0578093	0.330599	1.88856	0.592442	0.637752		1	1	0.00376689	1	1
OS01G0374600	7.16214e-09	6.05895	-5.13091	-2.88155	-0.66868	0.937109	-0.106547		0.059533	0.026297	1	1	1
OS01G0375200	1.20635e-14	491.854	-0.551772	-1.13553	-0.380495	-0.143392	-0.108904		0.574581	8.01258e-05	0.749248	1	1
OS01G0376700	2.29316e-31	321.876	-0.18749	-0.852195	-0.60302	0.12777	-0.28649		1	0.0203092	0.152526	1	1
OS01G0379400	5.15517e-11	161.937	0.0897094	-0.325076	-0.788282	-0.047361	0.097704		1	1	0.0224465	1	1
OS01G0382200	7.50192e-26	1.51592	0	0	-3.3727	2.471	3.75752		1	1	0.533477	1	3.75173e-05
OS01G0382500	4.24757e-52	29.9341	0	-1.89254	-4.73791	-0.391352	0.730246		1	1	3.59551e-05	1	1
OS01G0385400	2.02015e-16	5.67323	-2.09295	-2.08096	0.180876	-3.98578	-0.741615		1	0.423675	1	0.0151722	1
OS01G0387133	1.111e-20	20.92	-0.0698043	0.757374	1.42271	-0.341706	0.309384		1	0.872913	0.0324522	1	1
OS01G0390300	3.67395e-64	280.048	-0.169109	-0.892606	-1.70516	0.937096	0.168525		1	0.248499	1.2668e-05	1	1
OS01G0391600	1.32921e-32	59.2804	-0.102011	-0.554062	-1.41948	-0.164627	0.272762		1	1	0.0023074	1	1
OS01G0513900	5.92253e-74	737.66	0.100695	0.850452	2.55549	0.334571	-1.9253		1	1	6.31478e-05	1	0.0318571
OS01G0525350	2.62362e-09	108.643	0.731623	1.05529	1.29975	0.331408	2.10833		1	0.762339	0.226712	1	0.0244416
OS01G0528800	2.25492e-36	2791.08	-0.34096	-0.298692	0.79956	0.27035	0.0654965		1	1	0.0299471	1	1
OS01G0532100	1.52204e-17	336.034	0.5262	0.911009	-0.356896	-0.171219	0.188071		1	0.0488162	1	1	1
OS01G0532700	1.91672e-14	96.0015	1.43162	1.46838	0.730125	1.38366	0.689635		0.00946672	0.0022278	0.383891	0.0738739	0.898895
OS01G0532800	1.39751e-69	171.408	0.333976	0.506721	1.13906	0.606853	-0.979447		1	1	0.038653	1	0.346965
OS01G0533400	2.64038e-108	2131.06	-2.20807	-0.663373	-5.90526	-0.271559	0.370455		0.733736	1	5.96493e-08	1	1
OS01G0547133	2.03188e-11	184.812	-0.524119	-0.823779	-1.10822	-0.134301	0.390661		1	0.275469	0.0111755	1	1
OS01G0550300	1.21747e-75	1556.71	-0.596014	-1.36049	-1.50624	-0.482021	0.368608		1	0.00701676	0.000487599	1	1
OS01G0551000	2.69287e-40	309.239	0.518878	-0.1752	-2.51784	0.0335522	0.343727		1	1	3.03743e-05	1	1
OS01G0553901	5.30197e-38	36.3224	-0.2425	-1.73012	-2.07196	0.0268332	0.269694		1	0.179405	0.000625719	1	1
OS01G0556700	7.19129e-43	38.1982	-3.79105	-2.38036	-3.18614	-0.156649	-0.575001		0.0624301	0.0226514	1.41033e-05	1	1
OS01G0558300	1.24696e-25	673.248	-0.122079	-0.187211	-0.740683	-0.188829	-0.0765428		1	1	0.000298866	1	1
OS01G0566000	2.57263e-94	621.502	-0.00999069	0.956076	2.01894	0.230606	-1.7914		1	0.131595	2.1424e-07	1	9.95497e-05
OS01G0567500	2.2996e-75	303.745	1.79678	-0.845947	-0.0710173	-6.97717	-0.832844		1	1	1	0.00347095	1
OS01G0567600	1.63157e-74	685.276	-5.11161	-3.19311	-5.84112	0.00400638	0.73917		0.119588	0.392911	7.15909e-07	1	1
OS01G0569200	2.14748e-44	21.7469	-2.56099	-6.5515	-1.94812	0.0974507	2.07537		1	0.00026613	0.123736	1	1
OS01G0570601	1.59043e-26	3.70615	0	-1.86409	1.9837	0	-5.62137		1	1	1	1	0.00537044
OS01G0570700	2.29158e-57	843.197	0.200026	0.571826	0.955773	-0.24625	-0.129417		1	0.0627464	6.2801e-06	1	1
OS01G0571500	9.19624e-153	61.2036	-0.0632221	1.41104	3.13272	1.96115	1.16719		1	0.010736	1.73965e-09	1	1
OS01G0578800	1.8952e-27	9.78333	-3.73721	-6.29622	-1.68805	0.418943	0.225923		0.743147	0.000766048	0.294258	1	1
OS01G0579000	3.65844e-51	6233.96	-1.28951	0.542593	4.63417	-2.58551	-0.750185		1	1	0.000586332	1	1
OS01G0581400	9.5511e-19	405.672	-0.244835	-0.0957587	-2.24975	0.113993	-0.0803688		1	1	0.000396068	1	1
OS01G0583600	0.000989883	5.56199	-0.347285	2.96683	-1.68115	-0.0922626	0.248862		1	0.0110895	0.217318	1	1
OS01G0584100	1.57376e-64	168.851	0.0633607	0.245759	-1.50605	0.0882892	0.308302		1	1	0.000527226	1	1
OS01G0588200	2.35775e-07	557.436	-0.326563	-0.0426519	-0.661624	-0.275764	-0.823152		1	1	0.0976437	1	0.0463249
OS01G0588600	3.35945e-43	23.6343	0.867867	-2.47501	-1.22675	-0.243644	0.42478		1	0.00167456	0.109093	1	1
OS01G0589100	4.87227e-17	94.0271	-0.387711	0.035671	-0.0195719	-0.219718	-1.07059		1	1	1	1	0.00734876
OS01G0593200	3.56888e-30	1062.15	-0.713702	-0.618491	-1.64377	-0.0130308	-0.0235682		0.218623	0.263283	3.31186e-10	1	1
OS01G0593900	2.39646e-16	1.24645	0	0	-3.50054	-0.775085	0		1	1	0.0335092	1	1
OS01G0594500	1.30136e-128	14797.5	-0.345434	-1.31009	-2.62725	-0.540374	0.0441025		1	0.506682	0.000405807	1	1
OS01G0594900	1.89722e-67	17855.7	-1.40585	-3.27212	-5.44693	0.374998	0.097728		1	0.262563	0.000863014	1	1
OS01G0595001	1.30474e-145	364.29	-2.57302	-1.3066	-3.76038	-0.0400394	-0.191072		1	1	2.94413e-07	1	1
OS01G0596100	4.07566e-37	89.6632	0.359028	0.795954	0.369424	0.399258	-0.128274		1	0.0480838	1	1	1
OS01G0596700	1.33382e-15	1.71628	-0.886144	-0.103537	0.446978	-3.68716	-2.64055		1	1	1	1	0.0234826
OS01G0597400	4.37184e-68	135.4	-0.645722	0.345661	-1.61032	-0.14148	0.18532		1	1	0.000217101	1	1
OS01G0598400	1.96035e-143	58.745	0.533906	1.11863	1.44055	-0.347435	-0.693323		1	0.0430303	0.0145138	1	1
OS01G0599900	1.69806e-36	14.0343	1.79721	-0.628351	-2.05511	-0.543475	-8.82794		1	1	1	1	4.12296e-05
OS01G0602400	2.79777e-14	30.0349	-0.183949	-3.54595	-3.4038	-0.666534	0.862533		1	0.0429674	0.0286304	1	1
OS01G0605100	1.73045e-89	101.105	-0.356023	-0.798654	-1.97837	0.0503868	-0.00608964		1	0.433298	9.19709e-09	1	1
OS01G0605500	1.09578e-48	159.772	-0.457455	0.324097	1.67027	0.786191	-2.31168		1	1	0.0200349	1	0.00329116
OS01G0605650	1.37461e-05	390.141	0.211443	0.309106	0.527972	0.0128846	0.0153185		1	0.857973	0.0351232	1	1
OS01G0605700	9.59147e-80	286.446	2.08954	0.178037	-4.72055	-0.069768	-0.0665998		0.0881954	1	1.06413e-08	1	1
OS01G0607100	2.43685e-88	55.7351	0.372952	1.19056	2.13044	0.20954	-0.613532		1	0.0251413	4.03077e-05	1	1
OS01G0609300	1.19522e-72	2140.57	0.287541	-0.817167	-2.13055	0.0999139	0.162432		1	0.726456	1.15436e-05	1	1
OS01G0612200	8.2716e-13	959.882	-0.0235109	0.167866	-0.123885	-0.230564	-0.998673		1	1	1	1	0.016778
OS01G0612900	1.92714e-45	682.423	-0.0761478	0.0204884	-1.01903	-0.303825	-0.488402		1	1	0.000189307	1	0.827268
OS01G0614300	2.37476e-32	1976.56	-7.63418	-1.96648	0.925013	0.644879	0.0780787		4.94645e-06	0.783678	1	1	1
OS01G0614900	1.71218e-11	824.266	-0.65683	-0.293516	0.977927	0.0408589	0.0163508		0.50156	1	0.00365723	1	1
OS01G0615300	1.07803e-36	398.8	-0.0144283	-0.484252	-0.899058	-0.00983039	0.156517		1	0.373462	0.000174789	1	1
OS01G0617700	5.94778e-36	1060.03	0.223769	0.354653	0.886237	0.264059	0.214174		1	1	0.00149714	1	1
OS01G0618000	2.0214e-25	90.0464	-0.544652	-1.3575	-0.784006	-0.234879	0.333343		1	0.0043527	0.219125	1	1
OS01G0618700	2.50644e-36	460.005	-1.92858	-1.36797	-0.937583	-0.0607592	0.0112645		0.000425958	0.0146265	0.166354	1	1
OS01G0621900	2.65468e-53	1109.71	-0.293454	-0.677654	-1.21391	-0.37741	-0.147502		1	0.314209	0.000229819	1	1
OS01G0624400	7.02064e-35	31.3255	-0.548545	0.745874	3.38155	0.626939	0.818838		1	1	5.47266e-07	1	1
OS01G0629000	0.000416013	15.0366	-0.270829	0.105053	-1.23103	0.766348	-2.2752		1	1	0.364912	1	0.0104346
OS01G0629500	3.28756e-29	5.3911	0.288387	0.501219	4.78359	-0.26177	-0.750625		1	1	0.0425873	1	1
OS01G0633100	1.28479e-66	717.233	1.59663	0.480108	-0.121965	0.141588	-0.0769519		8.52805e-05	1	1	1	1
OS01G0635400	8.77915e-46	541.421	0.154729	0.405751	0.935012	-0.0936198	-0.25641		1	0.723352	0.000221996	1	1
OS01G0638000	3.49991e-24	29.5241	0.761542	0.665583	2.4524	1.23884	-0.209715		1	1	1.29396e-06	1	1
OS01G0639200	4.99857e-112	962.028	-0.45852	-0.424299	-2.61778	0.0481161	-0.218905		1	1	8.90017e-08	1	1
OS01G0639900	3.92586e-19	509.577	-1.39366	-3.04229	-1.299	-0.397125	-1.10494		1	0.0141178	0.770596	1	1
OS01G0640000	7.23921e-74	24.0084	0.65976	-0.271604	-4.33179	0.157802	-0.0850284		1	1	1.36241e-10	1	1
OS01G0640100	3.58207e-114	55.8753	1.79485	-1.29333	-3.17795	-0.353635	0.989311		1	1	7.72693e-05	1	0.905201
OS01G0640700	1.35767e-19	57.8304	0.141831	-0.507693	-1.17557	0.0765993	0.12574		1	1	0.00985779	1	1
OS01G0641100	0.00520268	281.141	-0.234856	0.0788414	-0.163817	-0.0964714	-0.694602		1	1	1	1	0.0457664
OS01G0642000	9.01447e-134	89.1662	0.0705391	0.123946	-1.34642	-0.468375	0.0602376		1	1	0.0310752	1	1
OS01G0642100	1.92606e-123	77.9405	0.284917	-0.394744	-1.51522	-0.906095	-0.318288		1	1	0.0283644	1	1
OS01G0644900	3.05662e-50	12.6714	-0.507567	1.49662	3.18562	2.76553	0.499026		1	0.143983	0.000539073	1	1
OS01G0646700	3.61417e-17	814.138	0.249256	-0.486122	-0.660682	0.055835	0.00946281		1	0.466754	0.0380539	1	1
OS01G0647000	1.62338e-68	1340.51	0.16505	-1.81472	-2.09964	0.0651672	0.663627		1	0.0371746	0.00273986	1	1
OS01G0647100	2.79713e-35	738.819	0.0883972	-0.198023	-0.723017	-0.091876	0.169412		1	1	0.0143076	1	1
OS01G0647700	2.18345e-33	451.941	-0.0168355	0.0797088	-0.747515	-0.0197811	0.0675798		1	1	0.00391682	1	1
OS01G0648000	5.09022e-32	190.511	-0.0671186	-0.019676	-1.8562	-0.242765	0.428149		1	1	1.71155e-07	1	1
OS01G0648700	2.32214e-38	84.0178	0.137226	0.848682	1.47148	-0.299145	-0.208614		1	0.186594	0.000307296	1	1
OS01G0649200	2.28006e-20	59.1149	0.210597	-1.39927	-1.76612	0.282753	-0.479133		1	0.0709578	0.000418544	1	1
OS01G0651500	8.89072e-90	547.011	2.65532	-2.68542	-5.56646	-0.198315	0.454601		0.829106	1	0.0152692	1	1
OS01G0652100	9.36317e-45	81.5093	-0.478518	-0.042138	-1.4166	-0.413931	0.126505		1	1	0.00523644	1	1
OS01G0652600	3.46765e-34	4635.77	0.145002	0.112871	-0.979852	0.321997	0.238686		1	1	0.0176831	1	1
OS01G0657000	4.93954e-40	17.0927	1.79548	-3.57993	-2.51935	-0.571562	-1.72831		1	0.568586	0.0267089	1	0.479255
OS01G0659800	5.66056e-33	67.2734	-0.0584781	0.535293	1.51699	0.0199607	-0.294124		1	0.917842	9.1946e-05	1	1
OS01G0660500	2.19734e-28	63.9777	-0.860829	-5.89438	-1.46854	0.177056	0.326472		1	0.000716587	0.918072	1	1
OS01G0660800	2.85341e-106	187.811	0.380571	1.04424	1.27014	-0.145159	-0.280612		1	0.00470736	0.000167672	1	1
OS01G0665200	1.96333e-19	1667.85	-0.263383	-0.833279	-0.0944991	0.00739103	-0.015361		1	0.00485642	1	1	1
OS01G0665900	1.08215e-21	9.44858	1.11568	-1.06899	-2.46617	-0.236221	0.276227		1	1	0.00879707	1	1
OS01G0666600	0.198113	28.5165	0.348345	0.328196	1.28273	0.0096443	0.086396		1	1	0.0238366	1	1
OS01G0667000	4.48028e-30	39.1765	-2.28346	-2.05928	0.371576	-0.204457	-0.107135		0.13872	0.0449345	1	1	1
OS01G0667750	6.60345e-64	23.1812	0	-3.87729	-3.9112	-0.0962963	-1.7923		1	0.395803	2.93694e-05	1	1
OS01G0667800	1.93477e-16	139.022	0.0309617	-0.324144	0.967022	-0.108315	-0.0753038		1	1	0.00903359	1	1
OS01G0672100	3.06617e-126	87.2482	1.225	-0.499531	-3.3461	-0.313163	-0.641816		1	1	6.73439e-05	1	1
OS01G0672400	1.67771e-25	579.621	-0.262507	-0.556784	-0.80436	-0.291622	-0.455232		1	0.513658	0.0268215	1	1
OS01G0675400	2.68215e-74	59.571	-3.38697	-2.24812	-0.972135	-0.282878	-0.285608		0.00330407	0.00176205	0.49272	1	1
OS01G0676800	3.34378e-67	108.092	-2.56695	-4.33538	-3.74416	-0.0190102	1.63662		1	0.192742	0.000107504	1	0.66458
OS01G0677400	4.16939e-126	925.83	-0.7288	-6.81038	-3.22753	-0.0610956	-2.95852		1	9.90293e-10	4.85813e-05	1	0.0045609
OS01G0678500	2.96405e-27	600.021	0.0915031	-0.311263	0.865972	0.0826805	0.296884		1	1	0.0321478	1	1
OS01G0679600	2.54909e-75	163.673	-0.318856	-0.762456	-1.67406	-0.127329	-0.616973		1	0.256962	6.11796e-08	1	0.642769
OS01G0679900	1.35061e-102	622.49	-0.157637	-0.526173	-1.49678	0.12921	-0.0135635		1	0.374063	1.32422e-10	1	1
OS01G0681200	1.50199e-69	1679.4	0.10726	0.0933397	-1.3688	-0.162368	0.125343		1	1	3.89865e-07	1	1
OS01G0681700	7.11307e-29	4.94987	-0.77803	0.673944	-3.99825	0.757261	0.674338		1	1	0.00508539	1	1
OS01G0681800	8.48058e-19	6.14466	-3.07499	0.146378	-3.20715	0.356422	-0.42415		1	1	0.00231899	1	1
OS01G0681900	2.386e-55	519.355	-0.112437	-1.21083	-1.5903	0.0769083	0.152142		1	0.0183842	7.38726e-05	1	1
OS01G0682001	1.22718e-43	893.116	0.327956	-1.27321	-1.27372	0.0451585	0.800883		1	0.068979	0.0336433	1	0.978554
OS01G0685100	1.02242e-08	122.733	-0.200287	0.375178	0.985272	0.0860687	0.270442		1	1	0.010015	1	1
OS01G0686200	2.40067e-53	24.005	-4.37636	-2.36601	-2.51002	0.19177	0.551219		0.232351	0.160232	0.000368101	1	1
OS01G0686300	2.45575e-114	176.948	-1.96679	-1.15529	-1.36945	0.0661368	0.543612		0.000702668	0.0183842	0.000121772	1	1
OS01G0686500	1.07497e-126	85.1635	-0.207207	-1.1664	-2.3182	-0.288294	0.0671047		1	0.137894	1.56687e-10	1	1
OS01G0689900	3.9218e-109	548.868	-0.132397	-0.739614	-1.92062	-0.0639965	0.541104		1	0.143512	2.23247e-12	1	0.78501
OS01G0691200	1.6567e-42	21.3471	-1.73423	1.1078	1.18831	0.18898	-0.669606		0.044568	0.465826	0.253625	1	1
OS01G0692600	0.000111108	158.696	0.207104	-0.0906226	-0.677572	0.0317537	-0.179045		1	1	0.0314413	1	1
OS01G0693300	5.59041e-31	72.227	-0.894675	-1.23893	-2.76218	-0.653262	-0.354947		1	0.980254	0.00225753	1	1
OS01G0693800	1.13584e-22	339.231	-0.349059	-0.309437	-0.589256	-0.072003	-0.228315		1	1	0.0186788	1	1
OS01G0695200	0.00126609	352.657	0.119201	-0.809852	-0.0511894	-0.181639	-0.279551		1	0.00837091	1	1	1
OS01G0697700	1.29403e-265	106.453	-0.0566745	1.34799	4.59793	-3.98763	0.296397		1	0.00161184	7.5039e-19	1	1
OS01G0698000	5.92388e-216	2750.69	0.169006	1.15049	2.4144	-0.221145	0.536287		1	0.000716587	3.20602e-18	1	0.873531
OS01G0698200	3.98429e-37	154.866	-1.14135	-5.03865	-1.78011	0.132842	0.150577		1	0.00196594	0.577521	1	1
OS01G0698900	2.1299e-08	1.89626	0.666675	2.16043	5.90813	0.846758	0.77258		1	0.417837	0.000542612	1	1
OS01G0700900	3.11017e-17	1.69665	0	-2.68281	-5.47652	0.0234776	0.00246638		1	1	0.00491344	1	1
OS01G0701400	3.63964e-11	0.942632	0	0	-4.69924	-0.935031	-0.00306814		1	1	0.0483517	1	1
OS01G0702450	1.61649e-63	168.895	-0.939104	-1.34683	-0.93091	-0.195208	-0.798163		0.31625	0.00106678	0.0339229	1	0.275766
OS01G0703300	9.92342e-23	3486.11	-7.34067	-1.55591	0.510228	0.874768	-0.489838		3.64447e-05	1	1	1	1
OS01G0704000	4.40762e-15	5.05748	0	0	0	0	-9.1646		1	1	1	1	0.0379603
OS01G0704100	7.62832e-09	24.2831	0.0628317	0.859773	1.97327	0.596107	0.968941		1	1	0.0079584	1	1
OS01G0709000	1.56627e-66	532.628	-0.35964	-0.820431	-1.18916	-0.0378523	0.177447		1	0.658361	0.047832	1	1
OS01G0711800	4.91383e-194	336.797	2.56893	-5.39275	-3.84692	-0.25752	0.479031		1	0.00388691	3.51841e-13	1	1
OS01G0711900	3.87152e-77	38.7519	0	-1.88967	-4.17631	-0.156617	1.36512		1	1	2.9541e-06	1	1
OS01G0712500	1.52254e-94	61.2759	3.06986	-0.996592	-4.15291	-0.180915	0.29971		1	1	5.34148e-09	1	1
OS01G0712700	4.36677e-24	484.25	-0.96359	-0.49534	-0.854806	0.259076	-0.155099		0.0835762	0.999122	0.0465681	1	1
OS01G0712800	3.93157e-33	142.163	-5.0254	-5.04048	0.768139	1.55557	-0.0179524		0.00107274	7.02505e-05	1	1	1
OS01G0713800	1.88111e-88	81.7938	1.68075	-0.782523	-2.29258	-0.259955	-0.253058		0.0299133	1	9.33405e-05	1	1
OS01G0715450	8.26841e-26	2.92402	-0.20245	3.33055	1.12389	-1.98975	0		1	0.0215131	1	1	1
OS01G0717400	4.43456e-17	2.98848	-2.57751	-1.87573	-5.57943	0.130792	0.138125		1	1	0.00412674	1	1
OS01G0718700	5.35877e-104	41.4198	-0.779045	-1.53943	-2.54457	0.372106	0.203698		1	1	0.000120508	1	1
OS01G0720600	4.45392e-54	549.982	-0.0112819	0.20623	1.13452	0.0347837	-0.135772		1	1	8.84615e-05	1	1
OS01G0723000	2.46491e-26	4751.3	0.0390757	0.71395	2.55643	0.020808	0.701646		1	1	0.0202438	1	1
OS01G0723025	1.00232e-52	13.9586	-0.355109	3.06083	1.81613	-0.840461	1.27167		1	0.000322133	0.2775	1	1
OS01G0723100	2.49195e-05	2.10436	-0.0138458	-1.0094	-2.82018	-0.94217	-0.014383		1	1	0.0450261	1	1
OS01G0723500	3.09117e-07	0.574586	3.07116	0.67648	-0.0608949	0	-3.63095		1	1	1	1	0.0124071
OS01G0725800	3.58977e-20	406.639	0.27266	0.330931	1.32271	0.322147	-0.110652		1	1	0.00407826	1	1
OS01G0725900	1.04705e-11	1.66402	1.6464	1.84043	-0.750773	-0.0318458	2.67179		1	1	1	1	0.039956
OS01G0726100	6.04001e-14	2.09731	0	-1.90907	0	0	-7.88111		1	1	1	1	0.0234826
OS01G0727800	7.42395e-33	16.9554	1.29852	-1.11071	-1.797	0.185325	0.339301		1	1	0.0182476	1	1
OS01G0728100	5.09934e-16	22.622	-0.775047	-2.88091	-1.09203	-0.48594	-0.398795		1	3.96344e-06	0.238182	1	1
OS01G0730100	9.72962e-75	136.422	0.529772	0.0798084	-2.03684	-0.527919	0.200465		1	1	9.58662e-05	1	1
OS01G0730600	2.54309e-25	10.6019	-0.159784	0.119294	0.881032	-1.11593	-2.14242		1	1	1	1	0.0213018
OS01G0733500	1.35826e-134	1483.17	-0.785657	-1.1407	-1.57397	-0.44525	0.179963		1	0.327419	0.0118361	1	1
OS01G0733801	3.44331e-26	2.95219	0	0	-3.92383	-0.169916	2.52775		1	1	0.00454715	1	0.109681
OS01G0737600	1.20091e-146	119.876	-0.373364	0.43193	-3.92692	-0.46452	0.347561		1	1	6.41997e-11	1	1
OS01G0737700	3.38221e-116	169.64	0.513209	-1.45459	-3.54183	-0.437829	0.319121		1	1	1.52556e-07	1	1
OS01G0738400	1.93294e-39	19.1359	-4.36062	-3.87702	-1.68178	-0.589252	0.480915		0.305077	0.00161184	0.181557	1	1
OS01G0738800	2.77601e-05	119.182	-0.227965	-0.200662	-1.20521	0.0153643	0.154654		1	1	0.00429995	1	1
OS01G0739200	4.8514e-76	1466.56	-0.245173	-1.70479	-2.01325	-0.150928	0.282215		1	0.000607249	2.47311e-06	1	1
OS01G0743100	3.42602e-48	144.579	-0.548977	-0.103502	-1.32398	-0.0251806	0.17571		1	1	0.00656217	1	1
OS01G0743732	5.77288e-29	3.68946	-1.79448	-1.87927	-5.00814	-0.0373647	0.569425		1	1	0.0163226	1	1
OS01G0745700	1.40212e-97	788.663	-0.427356	0.883795	1.85052	0.206745	-0.329264		1	0.266762	4.65882e-06	1	1
OS01G0746700	6.15739e-71	212.258	-0.166626	-0.336131	-0.844527	-0.0242761	0.244423		1	1	0.00862948	1	1
OS01G0748000	2.14897e-107	172.672	0.437735	0.696656	1.23056	0.0247162	-0.731576		1	0.452568	0.0040451	1	0.662937
OS01G0748200	7.76743e-36	81.2368	-0.208648	0.748443	1.48294	0.582963	-0.0936452		1	0.314209	0.000208581	1	1
OS01G0750300	1.15124e-211	854.873	0.125683	-0.384438	-1.5514	-0.0816134	-0.0646037		1	1	3.41261e-05	1	1
OS01G0752100	2.81532e-16	319.263	-0.0498881	0.125753	-0.717984	0.0180395	-0.0830831		1	1	0.0056252	1	1
OS01G0752200	8.54599e-57	459.425	-0.727128	-1.58471	-1.27373	-0.167825	0.288491		0.362991	1.7214e-06	3.75619e-05	1	1
OS01G0753150	5.13617e-56	119.728	0.495047	1.61351	2.06199	-0.255427	0.897615		1	0.00132838	1.83995e-05	1	0.614517
OS01G0753800	8.1106e-56	251.814	-0.497152	-0.970385	-1.26784	0.240608	0.361671		1	0.407098	0.0310912	1	1
OS01G0754100	8.11753e-17	199.948	0.131133	-0.125393	0.125244	-0.062682	-0.913559		1	1	1	1	0.00717738
OS01G0755100	4.33943e-43	418.83	0.401471	0.519012	0.592306	0.268305	0.114746		0.725822	0.11076	0.0226972	1	1
OS01G0756101	1.09403e-46	8.08267	0	-0.888713	-3.48373	-0.807601	1.20061		1	1	0.000420686	1	0.573304
OS01G0756900	8.77458e-27	267.764	-0.33232	0.243536	0.924589	0.555961	-2.98687		1	1	0.905169	1	0.000964985
OS01G0757051	1.48706e-98	87.0577	-0.0134468	0.999105	1.95796	-0.470656	0.0613651		1	0.018779	1.08864e-08	1	1
OS01G0758300	1.65111e-26	960.74	0.408313	-0.609952	-0.837051	-0.058899	-0.208813		1	0.15393	0.00242384	1	1
OS01G0759100	3.62583e-78	70.3818	0.241249	0.542976	-1.66706	-0.410816	-0.00680761		1	1	1.37826e-05	1	1
OS01G0761300	5.80112e-47	1855.12	-0.274228	-0.740112	-0.989341	-0.157679	0.363738		1	0.19087	0.00635405	1	1
OS01G0761500	2.14426e-45	656.385	-1.05455	-1.08697	-1.28697	-0.327507	0.607219		0.228392	0.0768946	0.00584568	1	1
OS01G0763800	4.98764e-15	4.7618	-1.65926	0.066102	1.92607	-2.00142	-6.29207		1	1	1	1	0.00808666
OS01G0764050	0.00752291	2.24314	-0.0789461	5.63042	-0.776612	0.182892	-1.09341		1	0.00570407	1	1	1
OS01G0765500	1.7171e-82	206.095	0.265461	0.642105	0.845709	-0.172013	-0.31606		1	0.297672	0.034916	1	1
OS01G0765900	2.53001e-55	56.8684	-6.07035	-2.79749	-1.04331	-0.297542	0.0184281		0.00161707	0.00246007	0.721734	1	1
OS01G0766900	1.49104e-22	273.937	-0.270247	-0.374108	-0.877158	0.124848	0.121081		1	0.919073	0.000475773	1	1
OS01G0770700	4.60567e-32	75.9515	-0.991128	0.0246624	2.36641	0.395543	-1.34543		1	1	0.0001503	1	0.427411
OS01G0770800	1.24598e-15	2.3101	0	1.78415	-3.9978	0.0593186	-0.310341		1	1	0.00362656	1	1
OS01G0772100	2.09025e-34	2674.63	-1.97862	-7.1	-1.60543	0.146558	0.0696346		1	4.70367e-06	0.800582	1	1
OS01G0772200	6.58448e-07	744.418	0.0445904	0.113513	-0.593624	-0.0809076	0.098986		1	1	0.0445693	1	1
OS01G0774200	3.03053e-47	78.8635	-0.127497	-0.113815	-1.96728	-0.00544852	0.463671		1	1	2.06236e-05	1	1
OS01G0774400	3.06457e-122	47.3398	0.247726	1.10045	1.84314	0.21689	1.11349		1	0.15877	0.00398464	1	1
OS01G0777300	1.10079e-54	99.8648	0.641346	0.459643	1.52634	0.433917	-0.661856		1	1	0.00138584	1	1
OS01G0778700	2.28621e-13	799.365	-0.253802	-0.21733	-0.199255	0.0358223	-0.834635		1	1	1	1	0.000210634
OS01G0780600	8.49325e-60	21.55	-1.12317	0.987	0.450543	-0.529928	-7.02166		1	1	1	1	1.9862e-07
OS01G0780800	4.41256e-28	156.148	-0.832625	-1.1859	-1.08719	-0.233422	-0.212657		0.262334	0.00208416	0.00179137	1	1
OS01G0780900	8.69754e-42	1901.54	-0.0116908	0.473256	0.85015	0.230195	0.191528		1	0.910701	0.0229975	1	1
OS01G0784600	7.31537e-17	352.471	-0.197051	-0.18793	-0.08179	-0.0318433	-0.704338		1	1	1	1	0.0282115
OS01G0788400	5.13014e-18	19.9638	-2.65199	-1.06191	-3.35739	-0.762429	0.499379		0.426481	1	0.000918121	1	1
OS01G0795000	1.32565e-35	38.5603	-1.59613	-5.75459	-1.23082	0.977254	0.10976		1	0.000322133	0.922498	1	1
OS01G0796700	2.90494e-06	214.73	0.0405599	0.257868	0.77724	0.498559	0.115924		1	1	0.00772455	1	1
OS01G0799100	3.46737e-09	203.99	0.687674	-0.805749	-0.143361	-0.142858	0.12922		0.326346	0.0451603	1	1	1
OS01G0800500	1.20196e-85	41.8349	-1.64968	-2.70025	-2.39516	0.0193949	-1.49323		1	0.0442647	0.00232689	1	0.159519
OS01G0800900	2.73119e-39	32.69	0.00825772	-2.27165	-2.69672	-0.17537	0.428902		1	0.807069	0.0166293	1	1
OS01G0803300	8.07845e-44	227.107	-2.75722	-2.91711	-1.57408	-1.30865	-1.72491		0.0910419	0.00762593	0.300884	1	0.50604
OS01G0805600	3.64876e-67	570.411	-0.562577	0.465358	1.4592	0.665718	-0.989172		1	1	0.0023208	1	0.396394
OS01G0807800	4.86284e-19	144.158	0.0939997	-0.285458	-1.22508	0.17954	-0.0448755		1	1	0.0019274	1	1
OS01G0810300	4.65602e-10	20.9782	0.471929	0.663381	-0.252142	0.343204	-2.9401		1	1	1	1	0.0042867
OS01G0810600	2.35742e-40	7.82476	-1.80388	1.783	-4.82962	-0.44632	0.892681		1	1	0.0010719	1	1
OS01G0810800	6.55915e-26	4.23546	-1.80273	0.677802	-5.76113	-0.493321	0.949541		1	1	0.00305042	1	1
OS01G0812600	6.10563e-74	20.4353	-4.53166	-4.39847	-1.84107	-0.143571	0.504582		0.162698	5.14641e-05	0.00710971	1	1
OS01G0813300	5.82932e-29	9.29165	-0.53664	0.320468	-2.66215	-0.619594	0.396339		1	1	0.000557547	1	1
OS01G0814100	2.61568e-28	585.522	-0.504065	-0.682906	-1.35656	-0.424012	-0.0425034		1	0.638103	0.000952278	1	1
OS01G0814200	3.34728e-34	83.0019	0.429747	-0.364015	0.291903	0.186401	-2.11133		1	1	1	1	2.89222e-05
OS01G0816700	6.53501e-58	77.6411	-1.28257	-3.60868	0.25151	1.97965	-8.72513		1	0.348776	1	1	3.58758e-06
OS01G0817000	1.61121e-06	94.3682	0.507624	0.189625	-0.222594	-0.671749	-1.66942		1	1	1	1	0.049241
OS01G0818600	5.29349e-13	117.322	-0.339465	-1.19295	-0.103373	-0.102633	-0.0102266		1	0.0376515	1	1	1
OS01G0820400	5.60467e-20	9.48354	1.26646	1.68838	-2.34529	0.156781	-0.0116238		1	0.774945	0.0290217	1	1
OS01G0822900	1.10948e-43	369.493	0.674006	0.72103	2.53028	0.115174	-0.378752		1	1	0.0062273	1	1
OS01G0823700	1.08385e-64	29.2998	-0.502974	-2.3508	-1.77012	-0.0318454	-1.68661		1	0.169234	0.0329335	1	0.0595701
OS01G0824900	9.00658e-100	120.914	1.79069	-0.901315	-2.37149	0.0280077	0.705502		1	1	0.00476446	1	1
OS01G0825000	1.41209e-75	213.573	-0.0224193	-4.03658	-2.79666	-0.0715628	-0.151939		1	8.13e-05	0.000413005	1	1
OS01G0826400	4.74767e-11	52.5077	-1.79891	-3.627	-0.601588	-1.9575	-3.71275		1	0.0261077	1	1	0.0943043
OS01G0827800	7.16912e-72	54.7762	-0.150543	1.55794	5.10937	0.521056	-0.856012		1	0.0022278	2.62629e-17	1	0.61485
OS01G0829900	3.14723e-20	6.6778	0.356331	-4.80665	0.146008	-1.98975	-6.75237		1	0.182777	1	1	0.000878627
OS01G0830500	3.16533e-40	310.605	-0.405263	-0.451293	-1.17085	0.0882951	0.146104		1	1	0.0102402	1	1
OS01G0830700	1.96973e-63	505.919	-0.911645	-1.18342	-1.56946	0.0907378	0.134711		1	0.26369	0.011035	1	1
OS01G0833000	8.18915e-53	58.6517	-0.374203	0.484135	2.10438	0.353238	0.423699		1	1	9.8119e-06	1	1
OS01G0833700	1.02479e-08	1014.47	-0.346363	0.0114599	0.607393	0.0226313	0.0248192		1	1	0.0329901	1	1
OS01G0834100	1.02383e-35	68.2255	1.64058	-0.0726863	-0.40727	-0.449518	-0.24262		0.00946672	1	1	1	1
OS01G0835500	4.33345e-178	267.965	-0.126671	-0.553583	-1.83037	-0.148922	-0.517042		1	1	5.07493e-07	1	1
OS01G0836600	9.72943e-32	958.996	-6.91832	-1.40761	1.93808	0.406653	0.453314		7.21751e-11	0.712944	0.103729	1	1
OS01G0836800	2.19612e-26	1713.98	-0.504392	0.159899	0.792829	-0.0512217	-0.235455		0.72603	1	0.00740187	1	1
OS01G0841100	0.0160636	136.964	-0.116564	-0.548008	-1.14446	-0.236692	0.361918		1	1	0.0283644	1	1
OS01G0841600	8.10371e-35	2277.94	-0.715041	-0.593636	-1.1366	0.373623	0.436974		0.335199	0.452568	0.000320516	1	1
OS01G0841700	1.41293e-55	761.916	-1.27202	-2.1396	-3.07703	-0.524526	0.383789		1	0.0752231	0.000264475	1	1
OS01G0843300	2.12785e-34	108.631	0.435506	0.328962	-2.34237	0.0793076	0.807865		1	1	1.5287e-05	1	1
OS01G0844500	5.75872e-68	164.366	0.0948687	0.356528	0.863556	0.28916	0.890211		1	1	0.0388238	1	0.251616
OS01G0846450	3.77861e-14	422.538	0.178833	-0.0840235	-0.736076	0.0781494	0.00181822		1	1	0.00268789	1	1
OS01G0847700	5.00784e-41	972.841	-0.403865	-1.94249	-0.127581	0.534524	-0.991097		1	0.0156579	1	1	1
OS01G0848200	1.90389e-76	2362.13	-0.483203	-0.87938	-1.9325	0.254653	0.260579		1	1	0.00481567	1	1
OS01G0849100	5.25378e-21	187.052	-0.445196	-0.402186	-1.19793	0.00681212	0.644672		1	1	0.0191902	1	1
OS01G0849600	6.30181e-71	14.8234	-2.57519	-3.56203	-4.23946	0.055672	-0.279452		1	0.507202	4.26842e-07	1	1
OS01G0850000	8.36414e-24	617.48	0.037143	-1.81831	-0.881741	-0.00710416	0.35458		1	0.00202725	0.396805	1	1
OS01G0851400	2.19185e-29	308.298	-0.0939767	0.00686831	0.685649	0.0309541	0.135145		1	1	0.00687587	1	1
OS01G0851700	5.00578e-14	834.523	-0.193625	-0.25793	-0.0267007	-0.0816056	-3.13219		1	1	1	1	6.64234e-06
OS01G0852400	2.92316e-27	8.48715	0.646287	0.80151	2.22053	1.20331	1.61972		1	1	0.0331498	1	1
OS01G0854500	2.16909e-22	60.58	-0.6853	-2.0052	-2.54469	0.0645968	1.17663		1	0.375193	0.0253125	1	1
OS01G0854800	6.97714e-18	346.901	-7.43791	-5.47448	0.802759	4.23785	0.358516		0.0249026	0.0581358	1	1	1
OS01G0855000	1.0759e-83	2279.72	-0.236323	-0.678111	-1.14631	-0.112733	0.309701		1	0.201635	0.000146503	1	1
OS01G0856000	3.64197e-06	110.177	1.6674	-0.136028	-0.178971	0.418033	0.02049		0.0166312	1	1	1	1
OS01G0857000	4.17031e-26	1241.33	0.0475716	-0.406677	0.752358	-0.0918144	-0.0434733		1	0.99971	0.0284364	1	1
OS01G0857200	2.53119e-53	747.571	-0.882537	-0.6914	1.64665	-0.372755	-0.521674		0.994969	1	0.00440003	1	1
OS01G0857300	4.32829e-18	245.451	-0.0243175	-0.245459	0.693357	0.192734	-0.118393		1	1	0.0335598	1	1
OS01G0864700	2.03998e-16	105.899	0.0787487	-0.370527	-1.18851	0.24261	-0.189729		1	1	0.00023347	1	1
OS01G0866100	6.97052e-29	459.194	-0.120654	0.030718	-0.937321	0.0535259	-0.126421		1	1	4.44584e-05	1	1
OS01G0866200	1.15744e-109	1261.15	0.40815	0.488994	1.35593	0.176486	-0.733719		1	1	0.00337876	1	0.886614
OS01G0868300	1.38813e-30	330.901	0.987506	0.343538	1.38371	0.264443	-0.0252843		0.233148	1	0.00174708	1	1
OS01G0868800	2.96828e-14	5.21141	1.16742	-5.72429	-0.297398	1.31621	1.77592		1	0.0229711	1	1	1
OS01G0870350	3.11213e-91	20.5892	0.86714	-1.04773	-2.20851	-0.889951	-0.160134		1	1	0.00108471	1	1
OS01G0871100	6.97022e-47	447.905	-0.110456	-0.771883	-0.525532	0.255071	0.0900949		1	0.0299928	0.246235	1	1
OS01G0871600	8.7022e-77	26.6003	-0.875404	-0.735455	-2.15381	-0.408232	0.0545467		1	1	5.29911e-05	1	1
OS01G0872400	4.49273e-18	122.344	0.113737	0.312285	-1.06624	0.567136	0.240134		1	1	0.0187084	1	1
OS01G0874700	2.70523e-13	585.301	0.0763485	0.405612	0.0468801	0.0238293	-1.08984		1	1	1	1	0.00631781
OS01G0875300	3.91287e-66	136.112	0.163499	0.638669	1.59984	0.831083	0.143106		1	0.979618	0.00070128	1	1
OS01G0875400	7.33156e-88	627.075	0.237063	0.479105	0.552744	0.126357	0.0312815		1	0.197851	0.042144	1	1
OS01G0876100	1.31282e-46	74.7706	-2.56752	-4.03077	-2.17753	-0.00434562	0.171512		1	0.000610032	0.0212319	1	1
OS01G0877400	4.40347e-26	5271.56	-0.167924	0.844146	4.58079	-2.15085	-0.19387		1	1	3.75096e-07	0.772741	1
OS01G0877500	3.37257e-09	510.843	0.212244	0.434291	0.735482	0.146807	0.317095		1	0.600554	0.00879707	1	1
OS01G0878000	4.81459e-22	106.562	-1.9913	-1.39167	1.23673	0.0160845	-0.140359		0.00186999	0.0360389	0.0540165	1	1
OS01G0880300	3.37097e-22	450.343	-0.397135	-0.659202	-1.05181	-0.380202	0.0837235		1	0.646777	0.0194019	1	1
OS01G0881450	4.49731e-08	2.63417	3.07883	2.12547	5.58658	-0.00770309	0.474788		0.412747	1	0.0355332	1	1
OS01G0883900	4.05601e-68	817.674	0.19766	0.336161	0.696775	-0.00313902	-0.259602		1	0.991786	0.00823363	1	1
OS01G0887100	1.3826e-41	173.39	0.212701	-0.366232	-1.59081	-0.0547014	0.0133632		1	1	1.22979e-06	1	1
OS01G0889400	4.34074e-53	2521.24	-0.118648	-1.98842	-2.04189	0.103089	-0.241717		1	0.0965578	0.0392274	1	1
OS01G0889601	3.53055e-07	0.634823	-1.79406	-1.88633	-5.57428	-0.92983	1.7809		1	1	0.00176075	1	1
OS01G0890900	6.70878e-120	73.2701	0.514466	0.404231	1.43624	0.168442	-0.791287		1	1	0.0055076	1	1
OS01G0891066	7.1694e-17	3.064	-1.36607	0.617097	2.97184	0	-0.670054		0.73041	1	0.0245607	1	1
OS01G0891100	2.40576e-31	15.2195	-1.65255	0.276562	3.18598	-0.0427388	0.192232		0.051183	1	1.73979e-06	1	1
OS01G0892300	0.000264436	4.70065	-0.374003	-3.67855	-1.10801	-0.0389624	-0.45759		1	0.0370857	1	1	1
OS01G0892800	5.32935e-20	5.48476	-0.004208	-0.99499	-0.91617	-1.93844	-4.0732		1	1	1	1	0.00808944
OS01G0894300	1.46006e-25	596.25	-0.360422	0.060061	0.688099	-0.376557	-0.850771		1	1	0.0198084	1	0.00464616
OS01G0894600	4.07351e-53	475.478	-0.00394318	-1.45763	-0.870263	-0.11726	-0.374637		1	0.000278621	0.0693037	1	1
OS01G0894700	4.32516e-07	9.33377	-0.553368	-0.842048	-2.02689	-0.453144	-0.266313		1	1	0.00458927	1	1
OS01G0895000	9.94873e-12	1.55867	3.60579	-3.56174	-0.321117	0.846637	-0.775448		0.0028136	0.523789	1	1	1
OS01G0895600	7.39193e-18	229.213	-0.366798	-1.05869	-1.0582	-0.620787	0.58023		1	0.0488281	0.0225549	1	1
OS01G0898600	8.79287e-39	43.6347	-0.662136	-0.2165	-1.55081	0.0366762	-0.025517		1	1	0.000651341	1	1
OS01G0899000	8.79013e-10	679.663	-0.184209	-0.630221	-0.28921	-0.0645747	-0.248755		1	0.0230536	0.843425	1	1
OS01G0899100	6.42743e-91	27.653	1.9229e-05	1.54822	-3.06351	-0.205383	0.420859		1	1	0.000145529	1	1
OS01G0899200	1.12804e-20	50.1398	0.427434	-0.593654	-1.81325	-0.0964022	-0.213111		1	1	0.00023111	1	1
OS01G0901500	7.03889e-13	232.325	0.0331592	-0.0893481	-0.946222	-0.227313	0.12884		1	1	0.00540459	1	1
OS01G0902100	3.87767e-58	353.192	0.130871	-0.0128068	0.581327	0.683271	1.25075		1	1	0.300897	1	0.00124849
OS01G0902300	8.00703e-11	313.847	0.0275742	-0.00886684	-0.838987	-0.160567	-0.0921409		1	1	0.00825404	1	1
OS01G0904400	7.52323e-84	445.091	0.854908	0.593266	1.0826	0.517512	-0.371595		0.397433	0.894982	0.0230004	1	1
OS01G0905200	1.23154e-05	9.39792	1.32595	-4.42301	-1.15982	-0.508608	-1.85597		1	0.00518796	1	1	1
OS01G0908600	6.42416e-08	5.19575	-0.214544	-2.98323	-0.142252	-0.132148	-0.987568		1	0.0293996	1	1	1
OS01G0909150	1.36172e-73	155.83	0.893602	0.772944	-2.57204	-0.48025	-0.523157		0.904865	1	1.95456e-06	1	1
OS01G0909600	0.00230232	7.5066	1.62101	0.860862	1.99452	0.0650682	0.374736		0.323507	1	0.0496161	1	1
OS01G0911300	1.6237e-21	234.991	1.33359	-0.313108	-0.266814	-0.0667728	-0.0814194		0.000924393	1	1	1	1
OS01G0913300	2.83963e-163	319.399	-0.594547	-1.44175	-1.44455	-0.735525	-0.20775		1	0.000392375	2.71032e-05	1	1
OS01G0913600	6.54729e-72	117.555	-1.7973	0.665099	-2.08271	0.426196	-7.37685		1	1	1	1	6.24859e-06
OS01G0913900	3.77169e-89	54.0979	-1.55512	-2.28132	-0.904304	0.129093	0.934016		0.393447	0.000131577	0.365817	1	1
OS01G0915300	1.3511e-56	277.781	-0.354789	-1.43487	-1.40094	-0.246214	-0.58538		1	5.60317e-06	6.28503e-07	1	0.535989
OS01G0917900	7.22689e-07	16.7338	0.213322	-1.95075	-0.390752	0.719999	-3.78377		1	0.537703	1	1	0.00464616
OS01G0919200	1.66756e-77	117.438	1.79699	0	-0.0704791	-0.00573167	-10.6454		1	1	1	1	1.11882e-07
OS01G0921500	7.57174e-13	20.4728	0.226064	0.416771	0.444993	0.0222324	-3.99137		1	1	1	1	0.00287662
OS01G0923600	2.8171e-09	817.458	-0.196634	-0.713337	0.236405	0.0460273	0.357157		1	0.0364157	1	1	1
OS01G0924933	2.29801e-125	691.167	-1.03568	-0.0674719	2.36482	-0.543467	-0.48144		0.698096	1	9.75013e-06	1	1
OS01G0925200	2.92703e-49	656.085	-0.391907	-0.462934	-0.851308	0.123334	0.426071		1	0.432936	0.000399701	1	0.784787
OS01G0926400	2.29883e-10	237.62	-0.333442	-0.901226	-0.0793035	0.0124906	0.326956		1	0.0303285	1	1	1
OS01G0926700	9.13311e-23	112.577	0.195304	-1.31313	-0.54521	-0.418411	-0.173608		1	0.0252681	0.929062	1	1
OS01G0926800	9.06456e-113	139.117	0.0917307	-1.27485	-1.72314	-0.653837	0.258228		1	0.0374833	0.000182591	1	1
OS01G0927500	2.06466e-22	621.776	-0.291001	-0.0528296	-1.12726	0.279936	0.118437		1	1	0.000115859	1	1
OS01G0928000	2.21762e-36	64.0317	-0.37544	-0.00475136	1.41975	-0.106933	-0.678611		1	1	0.000642988	1	1
OS01G0929200	1.26701e-15	123.392	-0.139539	-0.136101	-0.588427	0.261315	1.39344		1	1	0.691247	1	0.0040237
OS01G0929600	4.25178e-35	15758.9	-0.89861	-3.1349	-3.47265	-11.5667	0.193654		1	1	0.580336	0.0171028	1
OS01G0930500	1.00482e-122	634.807	0.517368	0.788931	-3.16381	-0.0395696	0.508576		1	0.951499	1.2313e-11	1	1
OS01G0930900	1.10531e-128	236.252	-1.5297	0.554907	4.90751	-4.22846	-0.211005		0.243279	1	6.4261e-14	1	1
OS01G0931200	1.67914e-35	162.871	-0.495581	0.638139	1.01404	0.779963	-2.21938		1	1	0.744458	1	0.0431469
OS01G0932500	1.68093e-251	251.133	-0.641234	-0.704494	-3.51185	0.056226	0.541742		1	1	1.07166e-16	1	1
OS01G0933600	1.07791e-07	589.217	0.0178523	0.656001	1.12634	0.344528	0.0790627		1	0.289677	0.000429181	1	1
OS01G0933950	2.34507e-14	5.32921	-1.06328	2.09544	0.831884	-0.590601	0.668895		1	0.0223146	1	1	1
OS01G0934200	5.57169e-11	418.351	0.328461	0.460069	-0.674607	-0.132723	-0.324781		1	0.618124	0.0424802	1	1
OS01G0934400	1.66225e-06	91.4577	0.0846215	-0.287047	-0.355497	-0.904593	-1.12029		1	1	1	0.910179	0.036555
OS01G0934800	5.92965e-14	28.006	-0.919485	-0.812275	-0.349676	-0.253174	1.99636		0.961939	0.701201	1	1	0.000176361
OS01G0935700	3.99068e-45	584.378	-0.577634	0.246547	1.20109	-0.172672	-0.578926		0.468969	1	5.02568e-06	1	0.427644
OS01G0936600	2.28441e-37	296.599	-0.199275	-0.534039	-1.02347	-0.00834663	-0.054128		1	0.968002	0.0125663	1	1
OS01G0938400	3.05491e-40	87.7434	-0.3368	-0.515958	-1.27538	0.0200323	0.375639		1	1	0.0443356	1	1
OS01G0939100	2.7766e-86	182.752	-0.240639	-1.19002	-1.92047	0.0837565	-0.579416		1	0.183563	7.61836e-05	1	1
OS01G0939300	8.27927e-52	47.5201	1.73653	0.23638	-0.0577215	0.172633	-0.333481		4.24981e-05	1	1	1	1
OS01G0939500	1.66976e-55	348.197	0.0314025	-0.20005	-1.98612	-0.363462	0.399747		1	1	8.13644e-05	1	1
OS01G0939550	3.27075e-42	156.117	0.24139	-0.26184	-2.19712	-0.280462	-0.172085		1	1	2.63443e-05	1	1
OS01G0939600	1.32353e-25	1489.59	-0.720281	-1.18152	-0.169136	0.00259387	-0.0381268		0.378849	0.00100014	1	1	1
OS01G0940100	3.81862e-42	422.902	0.152125	-1.06724	-0.811176	0.126743	-0.0114298		1	0.0129273	0.0764007	1	1
OS01G0944500	1.43927e-12	1.45653	0	-1.88571	-5.75472	-0.141863	1.45603		1	1	0.00053201	1	1
OS01G0946850	3.21745e-22	2.55832	2.56911	-1.87984	-3.26799	0.365221	0.744987		1	1	0.00575141	1	1
OS01G0948400	2.2855e-38	720.363	-0.540285	-0.103424	0.243049	-0.160598	-1.03124		0.479004	1	1	1	0.000210634
OS01G0948600	1.51365e-26	596.953	0.12683	-0.506418	-0.913878	-0.180434	0.187108		1	1	0.0465256	1	1
OS01G0951800	2.17245e-105	71.4546	-0.14426	-0.127366	-3.71199	-0.4124	-1.18041		1	1	7.59442e-06	1	0.57257
OS01G0952700	5.13132e-12	307.442	-0.978064	-1.24222	0.535023	0.313502	-0.152775		0.297202	0.0159694	0.868709	1	1
OS01G0953000	1.9805e-05	49.6483	-0.186243	0.635694	0.374331	-0.00855647	1.29901		1	0.914073	1	1	0.0284979
OS01G0955700	9.63601e-34	228.433	0.144554	-0.275107	-1.11276	-0.0971005	-0.110323		1	1	0.00121494	1	1
OS01G0956500	6.15808e-244	125.391	-0.581583	-1.21554	-2.41592	-0.346422	0.0771924		1	0.165283	1.04261e-12	1	1
OS01G0957000	7.44185e-34	1876.92	-1.00433	-1.34862	-0.141176	-0.435563	0.0380142		0.18462	0.00344669	1	1	1
OS01G0957100	7.71775e-90	398.522	-0.583402	0.0231225	1.1154	0.517099	0.590883		1	1	0.00656217	1	1
OS01G0957200	5.16884e-14	152.498	0.408757	-0.719936	-1.21	0.686458	-0.22428		1	0.563983	0.00491862	1	1
OS01G0958500	1.18372e-45	77.1196	0.0544588	-0.498275	-1.42599	-0.312416	0.318945		1	1	0.000118406	1	1
OS01G0959100	1.00422e-17	6.01499	4.36902	-0.572425	0.594356	-6.39779	-0.412618		0.537912	1	1	0.0151722	1
OS01G0959600	1.2033e-30	37.767	0.0979246	0.379074	1.504	-0.542752	-0.232416		1	1	0.0122196	1	1
OS01G0959900	2.75123e-07	42.3147	-1.88099	-0.507722	-1.05348	-0.198681	0.378975		0.015266	1	0.225738	1	1
OS01G0960200	5.84873e-36	76.1146	-0.635832	-1.30639	0.661406	-0.345998	0.19741		1	0.00913283	0.548514	1	1
OS01G0960600	2.35648e-115	111.304	0.893683	-1.76926	-2.06701	-0.348848	0.15573		0.848107	0.00237558	1.83066e-08	1	1
OS01G0962300	2.95125e-75	57.0473	1.79531	-1.75882	-2.91116	-0.219444	0.744949		1	1	0.000429647	1	1
OS01G0964000	3.15226e-28	162.824	0.475151	0.838158	-0.954427	-0.252299	-0.0441153		1	0.132029	0.0236658	1	1
OS01G0965600	0.00223387	255.571	-0.0874649	0.184154	0.719156	0.061438	0.184386		1	1	0.0100833	1	1
OS01G0966100	1.27584e-23	512.834	-0.00344942	-0.405243	-0.85168	-0.165221	-0.0251411		1	1	0.00609586	1	1
OS01G0966700	1.55938e-190	414.369	0.0269722	0.419469	2.55219	0.397743	0.353086		1	1	5.79189e-14	1	1
OS01G0967200	6.07426e-12	5.0084	-0.965907	0.737578	-0.386753	-1.10974	-2.88546		1	1	1	1	0.00896718
OS01G0971900	2.15624e-17	484.444	0.110452	-0.136849	-0.149509	0.0197897	-0.612929		1	1	1	1	0.0458515
OS01G0972900	2.88126e-100	104.796	-0.61557	0.231581	1.64733	0.617373	-1.90656		1	1	0.000229819	1	0.0172218
OS01G0974800	3.01022e-16	943.237	-0.179572	-0.0630432	0.798203	-0.00453207	0.054012		1	1	0.000869487	1	1
OS01G0975000	3.73533e-16	58.8292	-0.739048	-2.38549	-1.41085	-1.31817	-0.678084		1	0.0120414	0.302966	1	1
OS01G0975900	1.52815e-68	143.629	-0.330118	-0.823183	-0.885349	0.305919	-2.45062		1	1	1	1	0.0229558
OS02G0100100	3.16963e-50	2124	-0.311695	0.333997	1.24666	0.199841	-0.857366		1	1	6.37314e-06	1	0.0307567
OS02G0103300	1.65958e-58	40.1544	1.79304	-4.12437	-1.3977	-0.852958	-7.44762		1	0.38954	1	1	6.53743e-06
OS02G0105600	1.70019e-13	1.1449	0	-2.67419	-3.12576	-0.790137	1.78318		1	1	0.005064	1	1
OS02G0105800	1.10833e-53	210.906	0.438577	0.248533	-1.41433	-0.186887	0.350881		1	1	2.9036e-06	1	1
OS02G0106900	2.99016e-32	18.0266	-2.39158	-0.852939	-1.1688	-0.299138	0.399413		0.031386	1	0.473761	1	1
OS02G0110300	6.40338e-50	13.7065	0.867249	-0.12641	-2.12665	-0.760652	0.240496		1	1	0.0486482	1	1
OS02G0110500	9.26297e-35	20.0482	0.503565	-3.2004	-3.42804	-0.228948	-0.133968		1	0.880545	0.00626633	1	1
OS02G0111900	2.47293e-57	47.8069	-4.18625	-2.88626	-1.19895	0.246898	-0.703741		0.326872	0.000150595	0.176649	1	1
OS02G0114200	5.0712e-32	670.891	0.655241	0.0972839	-1.68024	0.0308866	0.00689329		1	1	0.00010629	1	1
OS02G0116500	1.09302e-05	179.356	-0.19135	0.248117	0.690957	0.00701642	-0.190286		1	1	0.0493186	1	1
OS02G0117700	4.48175e-27	255.838	1.2874	0.279106	-0.883167	-0.739674	-2.22671		0.68827	1	0.865546	1	0.0104148
OS02G0120100	1.69299e-106	87.7935	-0.45822	0.496652	-3.28001	-0.198714	-0.406714		1	1	1.04255e-12	1	1
OS02G0120200	2.86218e-06	5.11224	3.23353	0.0449542	-0.775923	-0.134407	0.165384		0.00489713	1	1	1	1
OS02G0121100	0.000162395	1023.92	0.0546287	0.134175	-0.321436	-0.220566	-0.774867		1	1	0.848562	1	0.0122855
OS02G0122300	1.57847e-08	606.045	0.195686	0.317126	-0.666714	-0.184076	-0.304206		1	1	0.0208683	1	1
OS02G0124700	3.40977e-08	406.719	0.495488	-0.0186751	-0.588528	-0.00801303	0.0203816		0.49575	1	0.0497406	1	1
OS02G0125200	7.94944e-24	119.828	-1.00152	-1.53525	0.808354	0.202812	-0.236286		0.73041	0.0156802	0.517576	1	1
OS02G0125400	7.20914e-23	26.6409	-2.85	-1.61393	0.28734	0.088543	0.114673		0.0148724	0.0872793	1	1	1
OS02G0125600	2.40598e-84	264.316	0.176228	0.784579	1.48654	0.0524515	-0.526135		1	0.546829	0.00201783	1	1
OS02G0126200	7.23764e-60	11.718	0.371484	-0.0992561	-3.82054	-0.23348	-0.129003		1	1	0.000237936	1	1
OS02G0126300	5.13131e-53	23.6676	-0.256048	-1.39335	1.92631	-3.23552	-2.57671		1	0.869188	0.61165	1	0.0194846
OS02G0126400	1.64378e-05	336.472	0.279848	-1.14638	0.086859	-0.446946	0.263981		1	0.00339896	1	1	1
OS02G0126800	8.73595e-29	469.598	-0.020053	0.364607	0.655141	0.088351	-0.222139		1	0.480507	0.00196222	1	1
OS02G0127100	5.22241e-16	5.99642	0	0	0	0	-9.40987		1	1	1	1	0.0307567
OS02G0127300	4.88843e-48	37.7782	2.57067	0	-6.54828	-0.424888	-3.9088		1	1	0.0018404	1	0.0160078
OS02G0127400	7.19365e-44	37.1284	-2.5735	0	-2.69411	0.0317452	-5.52973		1	1	0.700387	1	0.00289871
OS02G0127500	6.23552e-25	13.6944	0	0	0	-2.78745	-7.49624		1	1	1	1	0.0229558
OS02G0127700	0.0139026	316.815	-0.131889	0.109529	0.607545	-0.0539025	0.0100238		1	1	0.0229741	1	1
OS02G0132200	8.5588e-87	263.814	0.278741	0.59944	1.03197	0.233123	-0.604438		1	0.31652	0.00101556	1	0.592835
OS02G0132300	2.96727e-14	282.881	0.273523	-0.499331	-0.849991	-0.0909005	0.0640328		1	0.432353	0.00181631	1	1
OS02G0134000	1.02863e-37	534.521	-1.44168	-0.035065	-0.0830018	-0.267099	0.402649		0.0166574	1	1	1	1
OS02G0134300	9.03299e-49	172.165	0.712661	-0.0804778	-1.04943	-0.131052	0.349698		0.883129	1	0.0235622	1	1
OS02G0134400	2.75904e-51	1659.56	0.00935334	-1.67311	-2.19513	-0.0799827	-0.1811		1	0.0428759	0.000516747	1	1
OS02G0135000	3.21003e-74	556.763	-0.776603	-2.09084	0.157743	-6.30844	-1.33276		1	1	1	0.0214083	1
OS02G0135200	1.10953e-32	113.513	1.72436	-0.0662035	0.142259	-0.135241	-0.126276		0.000294096	1	1	1	1
OS02G0135850	2.74352e-71	119.331	0.114785	0.892731	1.18896	0.394746	-0.140493		1	0.0370422	0.000958262	1	1
OS02G0136000	8.09413e-11	32.1265	-0.163756	-1.22533	-1.39387	-0.920773	0.04426		1	0.0663271	0.0184284	1	1
OS02G0136400	4.05732e-75	114.965	0.471078	1.29147	2.38964	1.56329	-0.357168		1	0.138976	0.000145254	0.666286	1
OS02G0136900	3.67501e-26	29.9347	0.599865	-0.507783	-1.09435	-0.0638534	-0.126436		1	1	0.0331182	1	1
OS02G0138900	1.1778e-133	1052.07	2.08912	-1.95609	-1.61522	-0.00733178	0.0974758		0.00033025	0.000659012	0.00169628	1	1
OS02G0139000	1.52452e-06	15.5128	2.03735	0.158104	-0.0817299	1.12228	0.808185		0.00581205	1	1	1	1
OS02G0139600	1.57586e-36	270.01	-0.163522	-0.912087	-0.955364	0.34703	-0.0366643		1	0.0229711	0.00413785	1	1
OS02G0143100	1.03257e-30	1014.32	-0.285585	-0.366761	-0.954257	-0.00608629	-0.159949		1	0.767844	1.04473e-05	1	1
OS02G0147500	2.29695e-113	21.6265	0.732105	1.92536	5.75928	-0.842584	0.236002		1	0.00285806	0.000598105	1	1
OS02G0150200	3.31964e-30	24.0477	-1.79732	-3.56677	-7.10513	-0.578735	-3.56283		1	0.705386	0.00089635	1	0.0954526
OS02G0151300	9.564e-54	19.3979	-1.26804	-0.573464	-2.27815	-0.456224	-0.45111		1	1	0.000968544	1	1
OS02G0152600	4.94887e-33	310.266	0.0152115	0.295237	0.537051	0.154022	-0.869357		1	1	0.103745	1	0.00153029
OS02G0153500	5.51614e-39	6.80679	4.20475	1.79168	1.97716	-2.79602	0.720849		0.0117916	1	1	1	1
OS02G0156100	3.73399e-28	483.178	0.00818264	-0.289324	-0.568034	0.143981	0.0835673		1	1	0.0426744	1	1
OS02G0158100	1.50306e-100	282.887	0.234076	0.467297	1.38847	0.553242	-1.49681		1	1	0.00092178	1	0.00280627
OS02G0158600	8.12009e-06	128.814	0.0880537	0.454181	0.0878514	-0.177733	-1.07589		1	1	1	1	0.0245318
OS02G0159300	5.4491e-80	96.004	0.00143262	-3.05713	-2.86984	-0.505608	0.629024		1	0.0191709	7.11477e-05	1	1
OS02G0159800	2.41922e-32	14.6486	-0.512901	-4.76749	-1.36734	0.27002	0.361807		1	0.000278621	0.621253	1	1
OS02G0159900	5.90358e-42	51.4453	0.352036	0.190874	-1.99544	0.00910799	-0.402629		1	1	2.47317e-05	1	1
OS02G0168400	1.55964e-65	123.322	-0.320639	-0.169464	1.00696	1.19921	-0.819679		1	1	0.0413362	0.496596	0.783843
OS02G0169700	2.97827e-148	118.123	0.649461	-0.640206	-1.90173	-0.165772	-0.130293		0.992654	0.814183	2.44076e-09	1	1
OS02G0170100	1.21752e-34	535.355	-0.662718	-2.11157	0.122202	0.342463	-1.25481		1	5.29351e-06	1	1	0.0551007
OS02G0172600	2.90967e-47	1076.71	-0.365184	0.295104	1.25472	0.141625	0.128866		1	1	4.75204e-06	1	1
OS02G0172800	2.89186e-28	19.7299	0.118902	0.331585	1.41079	0.397115	0.421712		1	1	0.0220101	1	1
OS02G0173800	4.19211e-17	363.176	-0.159747	-0.144771	-0.772719	0.220135	-0.040743		1	1	0.0244962	1	1
OS02G0174100	2.5969e-14	149.416	0.0136509	-0.0169785	-0.901656	-0.000210672	0.0895121		1	1	0.0376059	1	1
OS02G0174800	2.14213e-211	1783.24	-0.581106	-1.11391	-1.98216	-0.360161	-0.436585		1	0.0100131	5.9386e-10	1	1
OS02G0175400	2.67755e-31	1509.01	-0.298347	0.013689	-1.23865	-0.11537	-0.323553		1	1	1.33813e-05	1	1
OS02G0176300	3.37947e-06	34.9606	0.650027	-1.37091	-1.90483	-1.10632	0.0771279		1	0.415372	0.0271037	1	1
OS02G0177600	1.33311e-109	609.713	-0.981729	-0.666771	-1.53168	-0.32921	0.0864417		0.0943086	0.451869	3.27205e-06	1	1
OS02G0177700	8.34018e-11	99.6032	-1.794	0.476616	0.905746	0.436221	-0.674374		0.0222562	1	0.471319	1	1
OS02G0178000	2.58126e-36	26.0529	2.16405	-1.28557	0.319905	-0.967414	-2.01952		0.0170175	0.831783	1	1	0.0206219
OS02G0178500	2.91928e-07	375.192	0.127218	0.113733	-0.96989	-0.0902443	0.251795		1	1	0.000604459	1	1
OS02G0178800	9.51775e-96	1471.23	-0.582493	-0.580709	-1.21885	-0.244228	0.812848		0.916742	0.583159	0.00019003	1	0.155156
OS02G0179500	1.52164e-21	125.962	-0.0335619	0.0272789	-1.64952	-0.0134286	-0.151097		1	1	0.00329817	1	1
OS02G0184900	1.11964e-188	167.551	-0.965498	-2.2964	-3.24398	-0.401674	-0.134841		1	0.000277577	4.96613e-15	1	1
OS02G0187800	1.7406e-71	1450.35	0.0377116	-0.908772	-1.57165	-0.0307927	0.388725		1	0.0345889	2.1323e-07	1	1
OS02G0188600	8.9716e-32	11.8899	-1.79738	-4.49935	1.15145	-2.00041	-7.26427		1	0.294053	1	1	0.000297946
OS02G0190500	2.45249e-26	826.456	-0.435993	-0.969609	0.457654	0.094725	-0.057591		1	0.0122646	0.682364	1	1
OS02G0191700	1.1192e-53	316.056	-0.218059	-0.140404	0.292962	-0.236801	-1.02914		1	1	1	1	0.007376
OS02G0192700	1.24771e-23	98.5007	-0.543959	0.0383314	-1.36835	0.281204	-0.277677		1	1	0.0016026	1	1
OS02G0193000	8.24386e-23	21.4399	-0.43005	-2.32064	-1.16621	-0.919638	-1.1748		1	0.00031512	0.19417	1	1
OS02G0193600	6.58189e-44	156.189	-0.653683	0.363744	1.84748	0.168172	-1.87017		1	1	0.0142929	1	0.0846636
OS02G0194600	3.60435e-270	268.544	0.598563	1.21952	2.7275	0.168649	-0.0559558		0.560128	0.000138029	2.94483e-18	1	1
OS02G0195900	2.37346e-15	3.69282	-0.28049	-0.0872072	3.29994	0	-6.01819		1	1	0.809939	1	0.0214947
OS02G0196700	1.45321e-07	50.9138	0.123742	-0.962068	1.75374	-0.254922	-6.2271		1	1	0.699763	1	0.000210634
OS02G0198000	1.72539e-39	65.4529	-1.09856	-4.74873	-1.82767	-0.0882268	0.228309		1	0.000144682	0.197154	1	1
OS02G0198400	2.58922e-41	258.355	0.0979028	0.433997	1.08832	1.17575	-2.37014		1	1	0.23177	1	0.000210634
OS02G0198700	7.11559e-32	4116.91	-3.55673	-7.2433	-1.44949	1.43875	-0.780142		0.134354	5.57562e-06	0.97479	1	1
OS02G0201300	1.58378e-24	65.2529	-1.13347	-0.345205	1.5684	-0.181245	0.121039		0.125361	1	0.00039921	1	1
OS02G0202000	2.66478e-197	456.892	-2.6834	-4.237	-2.61281	-0.415459	0.790074		0.282566	2.5829e-10	4.58858e-09	1	0.906422
OS02G0202900	1.62568e-28	72.2831	-0.774912	-1.41817	0.828349	0.548533	0.228118		1	0.0233872	0.408795	1	1
OS02G0203700	3.4287e-26	457.684	0.368004	-0.0322108	-1.05789	-0.226859	-0.301713		1	1	4.43253e-05	1	1
OS02G0204500	4.55337e-14	414.325	-0.091417	-0.898578	1.1169	-0.105531	-0.243537		1	0.0635834	0.00238285	1	1
OS02G0207100	3.20385e-46	4.92007	3.08237	3.06975	0	0	0		0.0247011	0.985397	1	1	1
OS02G0207300	3.49009e-85	27.0193	1.2113	-0.632914	-2.50682	-0.27415	-1.29183		1	1	0.0422096	1	0.243203
OS02G0210100	6.91744e-34	25.9002	-1.28598	-3.9809	-1.4597	0.412572	0.441479		1	0.026551	0.682554	1	1
OS02G0212500	9.95041e-16	1.24607	1.79409	-1.88323	-2.75625	-0.44298	0		1	1	0.00567499	1	1
OS02G0214900	8.53982e-261	378.232	0.271271	1.07697	3.1573	-0.166501	0.495107		1	0.00852101	2.30804e-20	1	1
OS02G0215200	9.32015e-58	36.6688	0.425825	1.69638	1.55805	-0.157864	0.666442		1	0.000322133	0.0164299	1	1
OS02G0215700	3.07981e-12	22.5773	0.176637	1.28761	4.20832	-0.427967	-1.10874		1	1	0.00201539	1	1
OS02G0219000	4.89261e-34	221.76	-1.90305	-3.81384	-1.85466	-0.338162	0.488535		1	0.0165449	0.505771	1	1
OS02G0219200	7.05526e-65	686.135	-0.266867	-0.778382	-1.30953	0.299606	-0.23324		1	0.308913	0.000667092	1	1
OS02G0220050	1.07488e-11	1.68372	0	-3.1771	-4.20807	-0.152691	1.62131		1	0.822888	0.00319379	1	1
OS02G0225100	1.23784e-29	57.7487	-2.16649	-4.44438	-2.03634	-0.342853	0.724312		1	0.00815856	0.236021	1	1
OS02G0226000	4.60729e-56	1529.5	-0.288975	-0.965079	-0.222397	0.287448	-0.24637		1	0.0348211	1	1	1
OS02G0226801	1.18642e-62	13.3189	0	0	-2.22593	-0.040083	-0.0579473		1	1	0.0485829	1	1
OS02G0227900	1.27962e-19	2.13813	0	0	-5.37634	0.154849	0.371497		1	1	0.00957462	1	1
OS02G0228300	9.87231e-25	12.237	-0.00863394	-2.14294	-2.02067	-1.28661	0.211957		1	0.262015	0.0347288	1	1
OS02G0229200	8.16633e-08	0.62478	0	0	-3.60454	-0.0352577	-1.78805		1	1	0.0204479	1	1
OS02G0229600	6.66359e-14	57.8109	0.489649	0.419017	1.09742	-0.292404	-2.04169		1	1	0.57975	1	0.025501
OS02G0232100	1.13965e-32	188.187	0.372001	0.437715	0.923416	-0.0472103	-0.215029		1	0.694949	0.00155081	1	1
OS02G0232300	2.76516e-37	3.89067	0	0	-4.75611	0.219102	-1.78963		1	1	0.000268674	1	1
OS02G0235600	6.089e-16	926.042	0.180406	0.460837	0.867269	0.163752	-0.0497827		1	0.498761	0.000764764	1	1
OS02G0245000	4.16629e-24	1018.63	-0.273444	-0.112023	0.611814	-0.046688	0.0982084		1	1	0.0164769	1	1
OS02G0245301	2.32572e-22	1.9282	0	0	0	0	-5.98159		1	1	1	1	0.00386355
OS02G0247800	2.32905e-22	73.5792	-0.228844	-0.294493	1.29129	-1.23452	0.0690845		1	1	0.0365773	0.976865	1
OS02G0251700	2.49784e-29	192.114	-0.0112264	0.154075	-1.04719	-0.291837	-0.260044		1	1	4.06417e-05	1	1
OS02G0252400	5.81523e-12	2.84762	-3.28781	-1.56571	0.00528898	-2.48946	-0.00604718		0.0273949	0.248186	1	1	1
OS02G0254100	9.85001e-64	14.8115	-0.414605	1.04197	4.92034	-2.79809	3.05575		1	0.641344	1.26436e-05	1	1
OS02G0254600	2.18115e-95	285	-0.542037	-0.2834	-0.772971	0.351149	0.318711		1	1	0.0418639	1	1
OS02G0254700	1.22086e-67	1132.02	-0.0720682	-0.212358	-0.808656	-0.233246	-0.0310637		1	1	0.000246631	1	1
OS02G0256500	2.92344e-17	3.2744	0.786657	-0.892736	0.726837	-0.832278	-6.61077		1	1	1	1	0.00191309
OS02G0258200	9.97581e-36	392.348	-0.120842	0.387543	1.46625	0.684366	-2.00822		1	1	0.0484475	1	0.00849351
OS02G0258250	1.21038e-32	140.609	-0.0345078	0.441612	1.65934	0.772173	-1.40503		1	1	0.0320513	1	0.449707
OS02G0258800	1.92392e-95	969.234	4.10335	-2.85127	-4.99669	-0.583298	0.388114		0.0019827	0.577813	0.000215052	1	1
OS02G0260200	7.95582e-73	682.608	-0.209345	0.867905	2.54452	-0.0610575	-0.163152		1	0.126326	1.83601e-14	1	1
OS02G0264800	8.68616e-39	560.4	-0.121053	0.0481857	0.551684	-0.389091	-1.19604		1	1	0.792934	1	0.0384006
OS02G0271000	8.01842e-47	16.6276	-0.904543	-2.82094	-3.38735	-0.491324	-0.179409		1	0.110265	9.62934e-05	1	1
OS02G0281000	9.49999e-28	309.656	0.390038	-0.172078	1.26149	-0.0359688	0.409552		1	1	0.000105996	1	1
OS02G0282900	4.15485e-17	432.24	0.259096	-0.028309	-0.614011	0.0427537	0.264149		1	1	0.0151061	1	1
OS02G0284800	9.99163e-22	97.066	0.0389378	1.31772	1.90952	-0.938289	-1.75624		1	0.18398	0.00501548	1	0.026394
OS02G0285900	3.46462e-29	77.4673	-1.05393	-1.45762	0.335132	0.0406098	0.898874		0.735428	0.0354608	1	1	1
OS02G0288400	1.6161e-232	356.521	-2.8588	-2.09576	-3.47846	0.352158	0.766439		0.154242	0.0364255	3.62416e-15	1	0.876518
OS02G0288700	6.46386e-34	3.99007	0.000292574	0	-4.51957	-0.358316	2.08591		1	1	0.083079	1	0.0379603
OS02G0288925	6.10907e-35	14.9227	0	-1.86986	-4.63153	-0.140132	-0.098993		1	1	0.000530844	1	1
OS02G0290900	4.13518e-210	156.234	0.332685	1.23915	3.02306	0.0841428	-0.29645		1	0.00215748	1.00695e-14	1	1
OS02G0299200	1.49157e-26	39.9378	-1.11098	-1.7089	-1.92787	-0.50509	0.276363		1	0.10684	0.00535661	1	1
OS02G0299300	1.14613e-37	84.8781	-0.223416	-1.60688	-1.32411	-0.43716	-0.173509		1	0.000510223	0.00171326	1	1
OS02G0300700	1.14545e-42	45.2778	0.569703	-0.014251	-1.84219	-0.272422	1.31804		1	1	0.00882401	1	0.324883
OS02G0301650	1.63527e-20	32.3415	-0.764457	-2.4053	-0.364539	0.574564	-0.161579		1	0.00287141	1	1	1
OS02G0301800	1.46273e-18	302.051	0.318189	-0.357651	-0.826338	-0.206131	0.0241622		1	1	0.00594721	1	1
OS02G0303000	1.05341e-16	2.20115	0	-2.67188	-2.96286	-0.621026	-1.17759		1	1	0.0106251	1	1
OS02G0307300	1.89822e-14	5.24446	2.05523	-1.86803	-2.28575	0.426523	0.901478		0.751386	0.719423	0.0198307	1	1
OS02G0307900	2.37919e-23	60.8917	-0.237423	0.923152	2.63892	0.447362	-1.60856		1	1	0.00103664	1	0.273235
OS02G0309200	1.08418e-80	29.2978	0	-1.8884	-6.80977	-0.510124	0.293197		1	1	7.09322e-06	1	1
OS02G0310500	4.93275e-131	60.2009	-1.7939	-3.17556	-5.5261	-0.419741	0.322307		1	0.799706	9.81378e-14	1	1
OS02G0313400	1.87106e-59	1219.66	0.266786	0.488962	0.665794	-0.076036	-0.0928859		1	0.247835	0.00975121	1	1
OS02G0314400	2.53846e-26	398.011	-2.70888	-7.3747	-2.44676	-0.357714	-0.574623		1	0.00141987	0.524594	1	1
OS02G0316200	6.67208e-31	239.92	-0.0633925	0.781363	0.816205	0.229138	-0.382692		1	0.0908816	0.0382648	1	1
OS02G0318200	1.72921e-254	512.144	-0.000824619	1.03668	2.89864	0.936887	1.52937		1	0.107575	4.71411e-13	1	0.640066
OS02G0319300	0.00292554	170.946	-0.236365	-0.25547	-0.730861	0.0338742	0.176482		1	1	0.0468567	1	1
OS02G0321600	8.06495e-13	8.38286	-0.395507	-0.0953142	1.18178	0.17482	-2.23239		1	1	0.517576	1	0.0209451
OS02G0323000	6.70666e-53	671.136	0.570941	0.920781	1.7916	-0.217797	-1.50389		1	0.184001	7.40838e-06	1	0.00196137
OS02G0448000	1.01891e-19	314.973	-5.28185	-1.89585	1.47949	1.34003	0.568132		0.0299133	1	1	1	1
OS02G0457100	3.04738e-125	71.3583	-1.27547	3.43038	-3.5459	-0.513621	0.894143		1	0.645689	1.24022e-08	1	1
OS02G0459300	5.99094e-53	40.1725	-0.509121	0.311626	1.79228	1.96247	-1.91348		1	1	0.0115183	1	0.299724
OS02G0459600	4.18356e-82	108.493	0.333676	0.965189	1.52049	0.289424	-0.0474207		1	0.124006	0.0010446	1	1
OS02G0461000	1.63384e-26	22.4505	0.00107126	1.77246	-0.0761636	1.99106	-7.87817		1	1	1	1	0.00904157
OS02G0465600	1.17607e-07	5.07817	-2.27956	-1.32432	-2.88608	-0.25882	-0.00415916		0.680672	1	0.0440198	1	1
OS02G0468200	3.31555e-29	261.94	-0.303326	0.70551	1.65754	-0.288669	-0.136523		1	0.265341	2.6956e-07	1	1
OS02G0473200	1.05881e-48	895.495	-0.217894	-2.07163	-1.4591	0.138055	0.249876		1	0.00535855	0.0757559	1	1
OS02G0479300	7.14369e-11	194.964	0.290073	0.430045	0.767706	0.166201	-0.62333		1	0.959397	0.0350092	1	0.402374
OS02G0480800	3.50215e-48	11.7791	0	0	-5.13574	-0.544484	0.486805		1	1	0.0232137	1	1
OS02G0490000	2.53298e-101	263.447	-0.637725	0.598764	3.24528	0.360228	0.41243		1	1	6.73178e-12	1	1
OS02G0491300	9.00508e-110	2548.39	0.00381531	1.28138	3.87838	1.0158	-1.09635		1	0.721712	1.19065e-06	1	1
OS02G0492600	9.0129e-10	10.9869	0.519675	-1.03408	-1.51783	-0.396711	0.701673		1	0.910701	0.0428574	1	1
OS02G0498700	5.47453e-35	680.616	-0.35161	-0.024546	0.853434	-0.259027	-0.235633		1	1	0.0111265	1	1
OS02G0503500	1.77293e-86	351.68	-1.56252	-2.75782	-0.756191	0.626779	-1.83711		0.840265	0.000766048	1	1	0.582472
OS02G0503900	2.60945e-50	31.6082	-0.798653	2.56663	0.744164	-0.819633	-8.36821		1	1	1	1	1.40136e-05
OS02G0505700	1.26969e-50	43.0786	1.88351	-0.150837	-3.37306	-3.3226	-9.16422		1	1	0.68012	1	1.21693e-06
OS02G0507900	5.45322e-40	16.438	0	-6.16302	-2.00896	0.78391	0		1	0.00403416	0.279663	1	1
OS02G0510600	5.11253e-19	1260.66	-0.102828	-0.48679	-0.842687	-0.0190217	0.315943		1	0.756436	0.0141924	1	1
OS02G0511901	2.7079e-29	223.835	0.704384	0.0309901	1.23483	0.0300128	-0.389505		1	1	0.0191472	1	1
OS02G0512000	9.39477e-25	16.0923	-5.56183	-2.27195	1.09632	0.381754	0.00377108		0.00183345	0.25259	1	1	1
OS02G0513100	3.15014e-41	937.83	-0.336244	-3.32065	-2.73339	1.08552	0.592163		1	0.0101806	0.0198084	1	1
OS02G0517564	3.61808e-42	21.4275	-5.84287	-3.18097	-0.690182	-0.268816	-0.683206		0.00192146	5.92879e-05	1	1	1
OS02G0518100	1.68945e-24	502.467	-0.0487567	-0.303613	-0.89718	0.228333	-0.0838461		1	1	0.000204119	1	1
OS02G0518600	2.68869e-10	18.5019	-0.0858397	-0.713673	-1.3294	0.0429945	-3.75593		1	1	0.878276	1	0.00638905
OS02G0520100	7.7987e-28	91.8976	0.275112	0.657435	1.58255	-0.490936	0.421238		1	1	0.00322293	1	1
OS02G0521500	1.91909e-74	87.8137	-0.589959	0.508089	3.80442	-0.0343752	-1.07971		1	1	9.29782e-07	1	1
OS02G0521600	1.71697e-91	210.206	-0.618487	0.732165	3.31124	-1.10053	0.509385		1	1	6.79189e-07	1	1
OS02G0525900	2.47912e-08	1989.49	-0.83634	-1.12382	0.425452	-0.122318	0.210805		0.475852	0.0273978	1	1	1
OS02G0526000	6.98436e-45	216.081	0.937004	-0.676137	-1.19874	-0.0382171	-0.487907		0.221329	0.597108	0.00269892	1	1
OS02G0529700	1.11437e-15	441.138	0.181801	0.292405	0.148163	-0.556467	-1.15603		1	1	1	1	0.0272163
OS02G0533900	6.05695e-44	970.902	-0.100968	-0.142241	-1.25421	-0.256678	-0.173834		1	1	6.7967e-05	1	1
OS02G0535300	4.66752e-135	1138.05	-2.47911	-2.40895	-2.43132	-0.0101272	0.999466		0.652944	0.0139062	0.000750012	1	1
OS02G0535400	7.12644e-77	716.426	-0.203091	-0.229414	-1.29527	-0.211569	-0.026765		1	1	1.63611e-08	1	1
OS02G0538550	5.37697e-12	1.77	0	-1.88633	-3.69242	-0.749693	-0.764984		1	1	0.0140675	1	1
OS02G0539200	2.06616e-10	1.72914	0	-5.63042	-0.168135	-1.93536	0		1	0.0156476	1	1	1
OS02G0543000	1.14357e-27	18.5753	1.15372	0.527554	-1.03177	-3.51284	0.921695		1	1	1	0.0432771	1
OS02G0543200	2.67712e-295	323.617	0.337113	1.46172	2.86874	0.543107	-1.36312		1	0.000410879	3.69558e-15	1	1
OS02G0554100	1.24369e-90	125.716	-0.77515	-0.0249535	-2.04664	-0.903259	0.414586		0.945839	1	6.30663e-06	1	1
OS02G0554900	0.000463783	26.045	0.0415759	0.820429	1.43035	0.14273	-0.777602		1	0.779806	0.04074	1	1
OS02G0556000	3.18287e-10	22.2875	0.503871	-0.697885	-2.15388	-0.0280305	0.101134		1	1	0.0112239	1	1
OS02G0558600	2.52216e-66	167.3	-0.702628	0.365841	1.99857	0.549026	-1.36705		1	1	0.000306544	1	0.285039
OS02G0562300	5.92044e-15	849.294	0.0926221	0.308473	0.625069	0.105727	-0.00229768		1	1	0.0252234	1	1
OS02G0564300	4.54728e-07	145.943	0.0249833	-0.241104	0.860906	0.32917	0.362874		1	1	0.0201726	1	1
OS02G0564700	2.99737e-66	58.0927	0.426505	-0.506254	-3.36287	-0.143868	-1.90446		1	1	0.000214661	1	0.133311
OS02G0565000	1.96123e-25	315.589	0.119283	0.482269	0.676762	0.173595	-0.142205		1	0.331403	0.0157331	1	1
OS02G0565150	6.54356e-19	3.14261	0	0	-3.04727	0.219324	0.889716		1	1	0.0224752	1	1
OS02G0565200	1.37214e-15	427.225	-0.166552	0.453362	0.574222	-0.235955	-0.284603		1	0.27316	0.0283814	1	1
OS02G0567900	2.23317e-10	934.197	-0.044902	0.343169	0.22273	-0.236002	-0.977875		1	1	1	1	0.00392984
OS02G0569400	5.70602e-27	420.713	-7.35334	-2.26698	1.38818	2.66518	-0.381068		0.00106485	0.853207	1	1	1
OS02G0571100	1.85786e-26	2.73347	1.93857	0	-4.85795	0.156694	-1.78471		1	1	0.0429364	1	1
OS02G0572400	3.75773e-40	822.876	-0.418539	-1.66291	0.411602	-0.247665	-0.0178158		1	1.22315e-05	1	1	1
OS02G0574500	4.78022e-22	150.904	1.22977	0.77456	2.11921	-1.07265	0.468012		1	1	0.0462664	1	1
OS02G0575200	1.94751e-07	50.1956	0.20682	-1.70753	-1.10811	-1.00084	-1.17503		1	0.0169969	0.254307	1	0.426208
OS02G0575800	1.38369e-21	144.185	-0.975904	-0.636721	-0.997135	0.13191	-0.199621		0.0733076	0.469432	0.00651698	1	1
OS02G0578800	6.52037e-83	1453.06	0.44205	-0.176835	-1.15727	0.0170395	0.168777		1	1	3.69015e-05	1	1
OS02G0579000	3.26087e-18	22.6159	-1.59579	-3.42503	1.0719	-0.622277	1.65054		1	0.00088029	0.885584	1	0.539569
OS02G0580100	7.27209e-19	452.585	-0.264192	0.0715311	-0.733046	0.430851	0.1964		1	1	0.0171474	1	1
OS02G0580700	2.07063e-08	408.007	0.225076	-0.931227	0.451114	0.076264	-0.0534722		1	0.000547393	0.327159	1	1
OS02G0581000	6.43891e-30	204.647	0.298847	0.00907246	0.801114	-0.0984662	-0.429598		1	1	0.0242105	1	1
OS02G0582100	1.96139e-100	674.151	0.352376	-0.182175	-1.117	-0.026544	0.233463		1	1	2.79061e-06	1	1
OS02G0582200	9.24434e-07	553.394	0.0955619	0.180232	0.201447	-0.0541063	-0.616524		1	1	1	1	0.0302052
OS02G0584700	1.12593e-28	175.033	0.229317	-1.01247	-1.66218	-0.00965328	0.248082		1	0.863273	0.0360378	1	1
OS02G0584800	1.68734e-06	27.2374	-0.888511	-3.46579	-1.27358	-0.331101	-0.821536		1	0.00535855	0.831141	1	1
OS02G0590000	8.92894e-18	2.817	0.184448	1.72532	4.7802	0	-2.19002		1	0.307944	0.0462251	1	1
OS02G0590200	2.02915e-22	1.90042	0	0	-5.48387	-0.910452	0.289468		1	1	0.00161579	1	1
OS02G0590800	2.69207e-50	534.665	0.0273444	-0.300126	-1.16224	-0.155951	0.104496		1	1	6.88206e-06	1	1
OS02G0591500	1.78033e-70	142.796	-0.559643	0.914134	2.85025	0.711667	-1.48458		1	0.522687	2.88503e-08	1	0.096862
OS02G0592300	3.43846e-12	375.778	0.311742	0.334786	0.728887	0.403214	0.134123		1	1	0.0062273	1	1
OS02G0592400	4.90641e-34	466.99	0.0568226	-0.232622	-1.4805	-0.399559	-0.0763654		1	1	3.53438e-08	1	1
OS02G0592600	1.53875e-05	354.028	0.31511	0.0394448	0.621963	-0.0446669	0.108077		1	1	0.022502	1	1
OS02G0593600	4.2036e-05	147.124	0.293823	1.77313	1.75711	0.0199329	-0.351093		1	0.0212884	0.0104173	1	1
OS02G0594100	1.46391e-36	570.144	-0.451058	-0.429193	0.574654	-0.205646	0.167241		0.625497	0.459916	0.0463482	1	1
OS02G0595400	1.14361e-12	682.726	-0.226151	0.483431	0.874902	-0.262747	0.404459		1	0.607677	0.00362656	1	1
OS02G0596100	3.21438e-09	265.211	0.165411	-0.00901815	-0.723788	0.361653	0.0758084		1	1	0.0079584	1	1
OS02G0596200	1.74329e-23	4079.75	-7.2366	-1.96737	0.926961	0.923726	-0.40231		0.00161707	1	1	1	1
OS02G0596300	1.86005e-116	730.05	-0.84609	-0.00537321	-0.534237	-0.0591577	0.463271		0.0460265	1	0.235524	1	0.868048
OS02G0597900	2.80518e-136	837.613	0.500889	0.158738	-2.54763	-0.157018	-0.505725		1	1	4.04672e-14	1	1
OS02G0597950	0.000137156	0.944227	-0.00639232	1.17617	-5.47999	-0.97178	1.64038		1	1	0.00331892	1	1
OS02G0598500	2.19931e-44	39.8419	-0.217454	0.937685	1.85283	-0.132551	-0.542147		1	0.192849	0.000152602	1	1
OS02G0599150	3.40514e-54	27.2774	-0.142468	0.685501	1.80551	0.160061	-0.157814		1	0.756436	0.00086201	1	1
OS02G0599151	1.92368e-91	407.538	0.22267	0.854401	1.80936	-0.0558384	-0.13895		1	0.0278602	1.58336e-10	1	1
OS02G0599200	1.785e-113	562.039	0.052165	0.81691	1.95534	0.514867	0.0976569		1	0.162787	5.29558e-09	1	1
OS02G0599400	1.9154e-37	18.1489	-0.0891422	-0.67402	-2.55168	-0.375624	0.116584		1	1	5.20195e-05	1	1
OS02G0599700	5.9497e-86	1196.22	0.307222	0.605915	0.820209	0.0882429	0.00732732		1	0.050469	0.000435085	1	1
OS02G0600033	1.32134e-137	546.704	0.0810329	0.670497	1.7655	0.101247	-0.0843877		1	0.100173	2.26161e-12	1	1
OS02G0603100	3.61612e-23	269.73	-0.173568	0.302092	0.923327	0.139092	0.0208284		1	1	0.000365396	1	1
OS02G0604700	7.99893e-34	42.493	-4.08892	-2.02998	0.420659	-0.278368	1.77777		0.0182305	0.31344	1	1	1
OS02G0604800	4.17678e-51	44.1998	-3.31408	-1.9507	0.549087	-0.285552	1.64798		0.0182051	0.0555521	1	1	1
OS02G0606700	1.05944e-23	608.807	-0.330334	0.500817	1.6447	0.350874	-0.176692		1	1	3.40279e-05	1	1
OS02G0606900	4.27162e-157	1054.37	0.190896	0.554107	1.91175	0.16756	0.530999		1	0.551113	1.2313e-11	1	0.963726
OS02G0607100	3.51695e-39	18.2345	-5.84898	-2.44413	0.44505	0.0942128	-2.56124		0.00485078	0.0183842	1	1	1
OS02G0607400	1.08061e-57	13.318	-3.4429	-2.29103	0.185182	-0.401627	0		0.13872	0.00185475	1	1	1
OS02G0608801	1.91492e-36	25.8734	-1.80022	-2.80059	-0.54424	0.0400699	-1.42573		1	0.00243168	1	1	1
OS02G0611800	5.47892e-18	1241.18	-1.60858	-1.21416	0.120772	-0.755077	-0.384987		0.00487054	0.0487281	1	1	1
OS02G0612100	2.52975e-100	244.899	-0.185842	0.266272	1.07994	0.0389535	-0.0468964		1	1	0.000493577	1	1
OS02G0612900	3.69582e-43	93.5142	-0.775673	-0.579386	-1.09379	-0.0819061	0.128161		1	1	0.036463	1	1
OS02G0613900	2.66817e-35	449.857	0.0847069	-0.393259	-1.39756	-0.187668	0.0851645		1	1	0.00163228	1	1
OS02G0614966	4.55582e-19	1.89415	0	0	-2.82377	0.0408746	4.80586		1	1	0.0144866	1	0.0441405
OS02G0616199	1.58322e-29	28.4929	-1.6419	-6.75814	-1.93767	0.350967	0.832635		1	0.000265221	0.196614	1	1
OS02G0617000	2.95626e-60	50.9525	-3.43955	-5.6629	-1.98045	0.114525	-0.246382		0.925024	1.91103e-06	0.00914871	1	1
OS02G0617100	0.0372322	17.057	0.309992	0.0570194	0.82724	-0.0608696	-2.01635		1	1	0.897276	1	0.026326
OS02G0617500	5.45599e-31	52.1142	1.24056	0.393761	0.197118	0.289594	-0.473682		0.0291171	1	1	1	1
OS02G0618400	4.16356e-36	34.4102	-0.42843	0.330885	2.17972	0.355888	0.766683		1	1	0.0292883	1	1
OS02G0618525	1.72262e-18	5.95808	-0.414581	2.24538	5.39743	0	0		1	0.520567	0.00191749	1	1
OS02G0620100	1.74535e-96	178.848	0.240295	0.83225	0.989677	-0.090043	-0.119273		1	0.120476	0.0234043	1	1
OS02G0621600	9.68357e-48	321.698	-0.144897	-0.642421	-0.887341	-0.111725	0.331531		1	0.114241	0.000947273	1	1
OS02G0625900	0.000966371	303.925	-0.00391563	-0.187745	0.839875	0.141577	0.200658		1	1	0.0268268	1	1
OS02G0626200	0.000388633	5.36834	-1.05176	-3.0115	-0.143618	-0.300436	0.219371		1	0.0077757	1	1	1
OS02G0626400	4.36328e-09	3372.64	-1.07008	-2.33795	0.969142	-0.600008	0.299937		1	0.00697223	0.779814	1	1
OS02G0627100	1.0452e-19	86.8244	-0.990187	-2.90384	0.484463	-2.54596	-0.845546		1	0.0363524	1	0.786003	1
OS02G0633700	1.72369e-58	25.1234	-0.949087	-2.72078	-1.17142	0.012559	0		1	0.00185475	0.401571	1	1
OS02G0633900	6.13066e-41	27.9857	-1.19306	-3.12219	-0.84312	0.120581	-0.502209		1	0.00640325	1	1	1
OS02G0637700	2.09416e-25	298.631	-0.68548	-0.927744	-0.995078	-0.484157	-0.0357705		0.808026	0.0881698	0.0224465	1	1
OS02G0640700	5.88684e-56	91.7766	-4.66825	-3.33126	-2.36615	-0.141313	0.297379		0.157683	0.00279519	0.00549506	1	1
OS02G0641000	4.33008e-10	3.7031	1.79136	0	-1.38081	0.174658	-8.54411		1	1	1	1	0.0284979
OS02G0642700	5.28768e-07	87.6712	0.0765018	-0.512795	0.37863	0.024397	-1.63435		1	1	1	1	0.00216131
OS02G0650800	1.54284e-45	103.454	0.604197	-0.500041	-1.6448	-0.19001	0.796957		1	1	0.000372833	1	0.635548
OS02G0650900	9.54223e-170	184.006	1.79371	-4.50696	-3.79267	-0.429295	0.187819		1	0.0893364	3.00115e-10	1	1
OS02G0653200	1.31018e-28	116.172	-0.668218	-3.53845	-2.00008	0.911719	0.327378		1	0.00841058	0.215507	1	1
OS02G0653400	3.44438e-173	742.587	0.521808	-0.814809	-2.09914	-0.36179	0.411896		1	0.429923	4.17675e-08	1	1
OS02G0654500	1.32323e-101	1313.16	0.290389	0.692416	1.18106	-0.0913969	-0.0533731		1	0.0637108	3.53821e-06	1	1
OS02G0658400	3.33737e-61	385.593	-0.468385	0.527052	1.58813	0.425135	0.143246		1	1	2.46233e-05	1	1
OS02G0658500	0.00154045	327.82	-0.051069	0.145932	0.664049	0.302844	-0.0547068		1	1	0.0104321	1	1
OS02G0659100	8.97132e-14	4.95882	-1.79768	0	-2.06608	0	-9.12143		1	1	1	1	0.0377448
OS02G0661000	7.56958e-24	368.972	-0.299982	-0.205369	-0.705769	0.0817587	-0.0729854		1	1	0.0169868	1	1
OS02G0661100	2.39644e-51	1122.17	-0.953154	-2.5408	-1.63387	-0.757682	-0.934545		0.361314	1.97365e-09	9.64051e-05	1	0.322571
OS02G0661300	3.6875e-25	48.216	-0.323605	0.503162	1.16777	-0.182984	0.553502		1	1	0.0303806	1	1
OS02G0661900	2.56823e-86	354.808	-0.614916	-1.07983	-1.32677	-0.249028	0.189095		0.988377	0.0113662	6.89683e-05	1	1
OS02G0662200	7.18676e-10	221.114	-0.0688763	-0.24149	-0.737503	-0.270767	-0.405992		1	1	0.0117969	1	1
OS02G0663800	1.35414e-32	40.9723	-0.326822	0.380627	-1.30741	0.280944	-4.29005		1	1	0.45972	1	1.9862e-07
OS02G0664300	4.80951e-28	2960.83	-0.321817	-0.911794	-0.233025	0.37131	-0.0202179		1	0.0388736	1	1	1
OS02G0664400	6.32477e-130	202.849	-1.74983	-1.72979	-2.3569	-0.47527	-0.344833		0.124258	0.00477671	2.06584e-08	1	1
OS02G0666500	1.68868e-37	878.476	-0.0955704	-0.603164	-1.3372	-0.132019	0.238758		1	1	0.00840458	1	1
OS02G0666900	8.82887e-62	54.6245	-1.17409	0.948833	5.13256	-1.84725	-1.63884		1	1	4.17659e-09	1	1
OS02G0667500	1.51728e-78	40.8894	1.39582	0.635094	-1.89415	-0.317793	-1.72933		1	1	0.0585646	1	0.0418049
OS02G0670500	6.23465e-23	238.131	-0.469941	-0.491525	-1.05677	-0.0413182	-0.152358		1	0.76532	0.000495733	1	1
OS02G0670900	1.02374e-33	1066.99	0.36956	1.06129	0.0848588	0.608254	-0.424141		1	0.0190316	1	1	1
OS02G0671300	4.28409e-31	60.7744	-0.293162	-1.39004	-0.705203	-0.129017	-0.843472		1	0.00518796	0.381161	1	0.573328
OS02G0671800	5.15366e-198	935.586	-0.762949	-0.780568	-1.6499	-0.43439	-0.280099		1	0.801034	0.00125552	1	1
OS02G0672500	2.29707e-55	105.554	-0.910775	-3.26912	-1.74454	-0.239206	0.581772		1	0.000104068	0.0321478	1	1
OS02G0675800	4.82214e-25	418.548	-0.576784	-1.13888	-0.769986	-0.756937	0.605537		1	0.0324184	0.261429	1	1
OS02G0684500	1.40132e-156	519.362	0.313915	0.486739	1.62312	0.601745	-1.21641		1	1	1.67543e-05	1	0.0270761
OS02G0685200	5.14503e-30	457.166	1.1266	-2.85441	-1.53549	-0.00867435	-0.0603827		1	0.0097889	0.360791	1	1
OS02G0685900	0.00157727	167.864	0.0849623	-0.814004	-0.149917	-0.134015	-0.216566		1	0.0440328	1	1	1
OS02G0686700	8.06617e-82	58.8046	0.872479	-0.322827	-2.10241	-0.416715	0.0897283		1	1	0.000505277	1	1
OS02G0689132	0.000920307	5.29437	-0.349216	-0.303302	-2.31938	0.263563	0.394226		1	1	0.0117206	1	1
OS02G0691500	9.65185e-56	151.444	-0.874512	-1.31682	-0.911321	-0.574409	-0.395592		0.649703	0.0207119	0.197103	1	1
OS02G0694100	1.08163e-26	96.2568	-0.666943	-0.870585	-1.09579	-0.199577	-0.0926821		0.828804	0.125706	0.00395927	1	1
OS02G0694700	8.67833e-31	21.4169	-0.00249888	0.0233542	-2.65171	-0.356311	0.744624		1	1	1.67875e-05	1	1
OS02G0696700	0.000790451	991.182	0.0661181	-0.340327	-0.542996	-0.11181	-0.189064		1	0.761948	0.0341826	1	1
OS02G0697300	3.08061e-11	830.976	-0.12926	-0.0186059	-0.589266	-0.116538	-0.0556578		1	1	0.0116952	1	1
OS02G0697400	1.55389e-19	7.13303	0.53921	1.30581	-4.8031	-0.488958	-0.315412		1	1	0.000335305	1	1
OS02G0699000	3.88842e-08	1.82022	1.79308	-5.81742	1.05162	-0.47332	-2.57227		1	0.00946206	1	1	1
OS02G0699500	8.95165e-29	236.558	-0.0726962	0.263365	0.81545	-0.303592	-1.93562		1	1	0.697778	1	0.00540961
OS02G0699700	2.56581e-90	1385.72	0.589767	0.640795	1.56553	0.548429	-0.935907		1	0.872913	0.000238731	1	0.325347
OS02G0700100	1.2711e-53	611.617	-0.194663	0.349028	0.903499	0.3004	-0.798859		1	1	0.0314413	1	0.263005
OS02G0700500	3.26483e-34	47.5604	-0.595967	-0.382725	-1.66069	0.134117	0.167983		1	1	0.000260739	1	1
OS02G0701600	1.14742e-68	653.608	-0.410115	0.138254	1.147	0.350753	-0.353413		1	1	1.51212e-06	1	1
OS02G0702800	0.00149957	567.039	-0.00279382	-0.113678	-0.672817	-0.00950534	-0.0588244		1	1	0.00575745	1	1
OS02G0704500	1.49192e-29	338.137	-0.122495	-0.0161716	-0.979815	-0.129636	0.205331		1	1	8.30754e-05	1	1
OS02G0704800	1.79666e-06	623.846	-0.192283	-0.0480118	-0.870351	-0.196479	-0.0207894		1	1	6.6572e-05	1	1
OS02G0709300	2.2889e-41	8.64088	2.56839	-1.87546	-2.37346	-0.837858	-2.78292		1	1	0.229922	1	0.00540142
OS02G0709800	7.25801e-32	1251.98	-0.187805	-0.163932	-0.652699	-0.124006	0.166758		1	1	0.0138878	1	1
OS02G0711400	1.8266e-13	129.42	-1.41804	-0.4435	-0.684976	-0.487367	-0.409841		0.0355535	1	0.582993	1	1
OS02G0711900	1.65615e-15	25.4056	-1.49009	-0.703132	-1.44599	-0.0626994	-0.118235		0.375621	1	0.0208792	1	1
OS02G0718100	1.11991e-19	13.8634	0.965328	0.2548	1.28334	0.937585	-4.27514		1	1	1	1	0.0024443
OS02G0720900	2.82678e-97	527.208	-0.563891	-0.596317	-1.37319	0.0691236	0.0191162		1	0.954246	0.000814446	1	1
OS02G0721200	1.53286e-67	54.8852	-0.768309	-0.504523	-2.91191	-0.47019	0.507867		1	1	0.0407815	1	1
OS02G0724100	7.60179e-127	62.071	-1.05791	-0.790292	-3.02265	-0.374524	0.0642333		1	1	2.5255e-12	1	1
OS02G0724500	6.29503e-40	848.206	-0.500051	0.324596	1.32384	-0.291759	-0.0503778		1	1	0.000509885	1	1
OS02G0728100	3.61737e-08	285.665	0.155992	-0.878714	0.160787	-0.184869	0.199492		1	0.0428008	1	1	1
OS02G0729100	1.04606e-13	6.28136	-0.350868	-1.08258	-2.33455	-0.658781	-0.107381		1	1	0.0224465	1	1
OS02G0729350	4.09854e-05	22.9555	0.428002	0.169872	-1.18191	0.264581	-0.0880153		1	1	0.0478193	1	1
OS02G0730000	1.25647e-13	4212.64	-0.373502	0.69044	1.42786	-0.0482119	0.677011		1	1	0.018271	1	1
OS02G0730600	6.03685e-42	18.3218	-1.17397	-3.3662	-1.75619	0.70427	1.7881		1	0.0146336	0.209539	1	1
OS02G0731900	8.5942e-19	7.03565	-1.0838	0.604926	-1.8957	-1.36561	-3.14508		1	1	0.90619	1	0.0261151
OS02G0732400	2.07285e-08	7.81525	0.0158269	-0.271192	0.641705	0.355094	-4.02541		1	1	1	1	0.0457664
OS02G0733500	3.51207e-10	128.165	0.508745	0.618832	-1.24148	-0.209452	0.418943		1	0.740508	0.0021118	1	1
OS02G0733900	1.64655e-48	102.418	-0.971624	-0.63428	-2.6246	-1.03313	-1.08475		1	1	0.00884211	1	1
OS02G0734500	5.66134e-14	1.57068	0	0	-3.92568	-0.362919	0.00560467		1	1	0.0259249	1	1
OS02G0736900	2.03998e-16	6.62211	0.653021	-3.72036	2.02114	-0.956461	0.769569		1	0.00286615	0.384147	1	1
OS02G0738200	3.13548e-08	1.32453	-4.53817	-3.40124	0.881452	-2.02228	0		0.212406	0.0357394	1	1	1
OS02G0738600	2.63885e-111	63.2218	0.233726	-1.44226	-2.71493	-0.615447	-0.462101		1	0.424742	0.000467598	1	1
OS02G0738900	2.08586e-10	1121.64	0.112543	-0.0766435	0.577157	0.198095	0.230155		1	1	0.0311608	1	1
OS02G0741200	3.27744e-23	19.4289	0.675508	-1.28191	1.11277	1.93587	-9.27275		1	1	1	1	0.000593294
OS02G0742800	7.74135e-33	306.424	0.386399	0.314773	0.908504	0.0487232	-1.36305		1	1	0.177555	1	0.0189209
OS02G0743200	2.92076e-15	79.8883	0.105558	0.371178	-1.65545	-0.0238736	0.347352		1	1	0.000985321	1	1
OS02G0743800	1.6534e-121	1998.95	0.165373	0.821342	2.11317	-0.353567	-0.0560303		1	0.154675	8.31665e-11	1	1
OS02G0743900	1.01707e-16	4.0803	0.318017	0.116183	5.28779	-0.0373599	-0.00366041		1	1	0.011205	1	1
OS02G0744200	4.1276e-06	789.052	-0.795926	-0.941362	-1.53349	-0.247992	0.200023		1	0.641344	0.0177898	1	1
OS02G0751800	1.29885e-30	456.052	-0.22448	-0.157882	-0.871451	0.119513	-0.243008		1	1	0.00159305	1	1
OS02G0752200	6.28847e-11	202.642	-0.713629	-1.04926	-0.526026	0.0103749	0.109089		0.614689	0.0190316	0.63782	1	1
OS02G0752300	6.86762e-20	151.97	0.729447	0.762729	0.982195	0.39427	-1.47461		1	0.644088	0.143819	1	0.00825652
OS02G0753800	3.71768e-32	1138.13	-0.975486	-1.23779	-1.20238	-0.30389	-0.188083		0.143976	0.00464285	0.00242451	1	1
OS02G0755400	3.60056e-35	174.132	0.428507	0.151436	-2.15249	-0.142371	0.389158		1	1	7.38726e-05	1	1
OS02G0760200	7.49015e-20	2884.25	0.0270501	-0.374398	-1.13537	0.244589	0.337759		1	1	0.000599359	1	1
OS02G0762400	2.33825e-16	230.79	-0.39817	-0.7584	-0.863138	0.0201049	-0.217825		1	0.22353	0.0423639	1	1
OS02G0763200	2.80512e-48	168.727	-0.89748	-0.908801	-1.21899	0.507806	0.89057		0.545811	0.289232	0.00999503	1	0.343959
OS02G0765400	5.82888e-31	11.1248	2.57041	-5.88073	0.905816	-1.14888	-6.05474		1	0.0119784	1	1	7.71725e-05
OS02G0765800	5.55602e-42	78.7005	-1.80916	-1.89822	-5.47244	-0.437975	0.385597		1	1	0.000294448	1	1
OS02G0766900	1.09178e-127	39.0168	0	0	-6.31257	-0.114456	-0.337134		1	1	1.79324e-14	1	1
OS02G0767300	2.00117e-25	78.2585	0.283773	-0.36529	-1.18776	0.0315851	-0.921356		1	1	0.0486913	1	0.495294
OS02G0770500	2.7844e-57	14.8188	1.27761	-1.78012	-3.06568	-0.177273	0.503672		1	1	2.84345e-06	1	1
OS02G0773300	5.619e-31	542.149	-0.0758787	-0.206051	-0.537307	0.0469207	0.0117979		1	1	0.0447735	1	1
OS02G0774500	9.60377e-08	39.055	0.565823	0.363553	-1.22676	-0.12297	-0.191592		1	1	0.0136729	1	1
OS02G0774800	3.58293e-94	74.8521	-0.644942	0.812441	3.90468	-1.16817	0.483685		1	1	6.31853e-09	1	1
OS02G0775900	1.08839e-32	20.9359	-0.144805	-1.19546	-2.07307	-0.000909481	0.989037		1	1	0.00119163	1	1
OS02G0777700	1.72694e-20	567.985	-0.0357675	-0.501101	1.16472	0.203564	-0.0731006		1	0.804334	0.000274801	1	1
OS02G0778500	2.23505e-08	429.581	-0.0458551	-0.422752	-0.563765	-0.11271	0.00699761		1	0.384849	0.0272244	1	1
OS02G0781300	4.51626e-15	1.55199	0	-1.39221	-3.19961	-0.042087	1.78125		1	1	0.00991187	1	1
OS02G0788300	1.13145e-63	306.839	-5.22213	-3.43606	-2.56086	-0.28041	0.456924		0.052415	0.00296164	0.00783878	1	1
OS02G0788800	2.63037e-33	304.679	1.04939	1.04336	-0.852273	-0.0506144	0.453707		0.0450557	0.0279728	0.0856851	1	1
OS02G0789100	1.60522e-20	298.14	-0.408446	-1.05282	0.461184	0.100209	0.324604		1	0.00246007	0.609065	1	1
OS02G0790600	2.77684e-61	675.414	-0.0464066	-2.41479	-0.994656	0.247937	0.278133		1	0.00149307	0.594373	1	1
OS02G0793500	1.98276e-25	107.551	0.145323	-0.066012	-0.947842	-0.0955095	0.0906052		1	1	0.0268433	1	1
OS02G0793800	2.12015e-127	56.1463	-1.79329	3.06009	-4.30497	-0.563896	-0.016513		1	0.941335	0.0010458	1	1
OS02G0794000	1.82998e-11	356.596	-0.168144	0.385457	0.866272	0.00895125	-0.157714		1	1	0.0339321	1	1
OS02G0794700	1.45359e-15	1391.28	-0.400308	-0.258624	-0.721325	-0.0977665	-0.37457		1	1	0.00776171	1	1
OS02G0794900	7.71717e-14	242.328	0.0901955	-1.70976	0.226952	0.0588266	0.192274		1	0.00108261	1	1	1
OS02G0796000	1.53588e-185	79.0635	0.154706	1.41188	3.31083	-0.433603	2.68003		1	0.00378343	1.10557e-10	1	0.202005
OS02G0798200	2.85589e-33	244.489	-2.22956	-1.15882	1.13855	0.0639867	-0.246092		0.00555671	0.446864	0.293636	1	1
OS02G0799100	1.44425e-32	153.169	0.400643	-0.160576	0.910828	-0.408167	0.0920424		1	1	0.0214663	1	1
OS02G0802700	4.30661e-70	479.461	0.19294	0.146419	0.714379	-0.00528859	0.138165		1	1	0.0106032	1	1
OS02G0803600	1.0724e-32	147.909	-0.599337	-0.101569	0.412898	0.416828	-1.35098		0.794958	1	0.90619	1	0.00053128
OS02G0805400	6.52828e-14	8.89216	0.589146	-0.142217	-1.4466	-0.0606886	-0.786144		1	1	0.0261843	1	1
OS02G0806350	1.36034e-16	12.4252	-0.0539541	-0.147814	2.21919	-0.200381	0.75018		1	1	0.00626621	1	1
OS02G0806600	5.20095e-45	2629.78	0.401166	-0.067588	-1.01363	0.0938489	0.145197		1	1	0.00123746	1	1
OS02G0809100	4.86435e-22	423.906	0.0255165	0.192	0.991524	-0.00743195	-0.18317		1	1	0.000211421	1	1
OS02G0809300	1.33872e-91	23.2089	0.795753	1.34487	1.90285	1.60759	-0.50374		0.82813	0.0224223	0.00056061	1	1
OS02G0809500	9.79165e-123	290.961	0.351204	0.0847313	-1.377	0.153414	-0.145881		1	1	0.00550321	1	1
OS02G0810100	2.64426e-10	564.333	-0.00400981	-0.181374	0.607866	0.223458	0.116321		1	1	0.0153364	1	1
OS02G0812600	7.91657e-125	62.787	0.571768	0.60312	-2.70424	-0.106277	0.259316		1	1	1.89021e-09	1	1
OS02G0813600	0	425.106	0.0188025	0.65597	2.87598	-0.822612	0.694462		1	0.286396	2.74971e-22	1	1
OS02G0816200	4.349e-26	29.3565	-2.35717	-2.07356	-1.39683	-0.158165	0.320678		0.0038174	0.00326402	0.0511021	1	1
OS02G0816600	8.99369e-34	529.343	-0.238037	-0.294992	-1.19134	-0.14641	0.0202833		1	1	0.000166492	1	1
OS02G0817600	1.84523e-41	997.126	0.117575	1.13339	1.90307	0.0423137	-0.493626		1	0.00428588	1.53769e-09	1	1
OS02G0818900	1.38718e-06	56.9331	-0.825162	-3.65536	-0.670368	-1.27701	0.596755		1	0.00596821	1	1	1
OS02G0819000	2.48035e-30	40.0813	0.764011	0.0567552	2.32918	-0.726046	-0.142676		1	1	0.00339279	1	1
OS02G0820800	9.46196e-24	1128.5	-7.18601	-1.53354	1.13645	0.289516	-0.0714679		0.0018743	1	1	1	1
OS02G0823400	9.51453e-126	1670.65	-0.323755	-0.987404	-2.69774	0.123695	-0.0470793		1	0.489236	9.14345e-08	1	1
OS02G0823500	2.43934e-82	44.147	-0.0992327	-1.34153	-3.09165	-0.0637693	-0.609147		1	0.890255	3.43931e-07	1	1
OS02G0824300	2.06124e-16	1351.44	0.0317403	-0.203519	0.730496	0.146638	0.202859		1	1	0.0139851	1	1
OS02G0824900	0.000522212	241.395	0.174628	0.0404723	-0.834698	0.232336	0.15335		1	1	0.00246844	1	1
OS02G0825301	3.9986e-24	40.4654	-2.36682	-0.989014	-1.152	0.482509	-0.881189		0.0038174	0.520485	0.112448	1	0.793858
OS02G0825500	1.36701e-10	306.178	0.0562162	-0.230868	-0.851491	-0.0883314	0.0328158		1	1	0.00319415	1	1
OS02G0826000	2.75312e-19	13.003	0.270037	-2.72653	-1.50618	0.449157	-0.627051		1	0.0407664	0.269559	1	1
OS02G0826100	2.48122e-13	295.856	0.281542	0.454229	0.870383	0.338339	-0.00572427		1	0.596766	0.00179686	1	1
OS02G0826566	1.00757e-48	18.8081	-0.00150924	0	-3.59186	0.1143	0.265756		1	1	0.000705696	1	1
OS02G0826600	1.10641e-24	622.248	-0.0593458	0.34931	0.574857	0.244877	-0.0214114		1	0.628582	0.0154848	1	1
OS02G0826675	2.06711e-26	6.70354	0	-5.31633	-2.5943	0.00496894	1.42967		1	0.0212994	0.0331852	1	1
OS02G0826700	1.19241e-40	7.18047	0	-3.57232	-2.17557	0.0748976	3.72966		1	0.550373	0.0287713	1	0.612823
OS02G0828200	5.39486e-31	480.882	-0.0205161	0.628159	0.902947	0.174598	0.286936		1	0.388687	0.0142929	1	1
OS02G0828400	0.00277492	204.457	-0.109099	0.519476	0.931511	0.27174	0.0306001		1	0.870583	0.0190867	1	1
OS02G0828500	5.26991e-59	81.5647	-0.355416	0.142021	-1.91317	0.868016	0.222132		1	1	0.0106365	1	1
OS02G0828533	7.94906e-30	27.608	0.735061	-0.121064	-1.95958	-0.135952	-0.718367		1	1	0.00564161	1	1
OS02G0828800	9.11704e-16	59.8015	0.0398901	0.224956	-1.39046	-0.0533532	0.0726241		1	1	0.000434675	1	1
OS02G0833100	4.46052e-16	126.569	0.255564	0.203361	0.772076	0.469778	0.271094		1	1	0.0364313	1	1
OS03G0100800	7.59135e-09	204.994	1.00063	-0.405998	0.227551	0.214076	-0.00137916		0.00662592	1	1	1	1
OS03G0101600	1.87742e-15	963.866	-0.500665	0.307521	0.809019	0.147789	0.321072		0.828643	1	0.00882401	1	1
OS03G0103600	4.50405e-121	40.0416	1.79483	1.7831	-4.19476	-0.219129	-0.0544702		1	1	0.00135059	1	1
OS03G0103800	4.31177e-182	178.111	0.398356	0.210972	-1.13698	-0.0577742	-0.194702		1	1	0.000359602	1	1
OS03G0104000	1.27953e-55	25.0969	0.207223	1.12209	-1.50809	0.046316	-0.109697		1	0.960176	0.0412185	1	1
OS03G0106800	1.38455e-19	16.7165	-1.79768	0	-2.06607	0	-9.1142		1	1	1	1	0.03227
OS03G0108200	2.98528e-06	129.193	0.122374	0.107261	-0.812027	-0.0545674	0.0656255		1	1	0.020263	1	1
OS03G0108300	3.24365e-161	514.583	-0.194819	0.924763	3.65244	-0.922008	2.23646		1	0.927224	1.41709e-08	1	0.806156
OS03G0109650	2.11231e-43	29.5664	-0.544965	-3.87871	-4.60005	-0.135888	1.06496		1	0.405626	9.41895e-06	1	1
OS03G0111300	1.82684e-118	17.3368	-1.80001	0.678936	-0.629106	-2.6758	1.75052		1	1	1	1	0.0311996
OS03G0113200	5.26392e-44	50.2151	0.189932	-2.25694	-1.49893	-0.257654	-0.158924		1	0.0268205	0.12434	1	1
OS03G0116300	6.74118e-29	827.098	-0.405006	0.243236	-1.18325	-0.762858	-0.0310715		1	1	0.000828907	1	1
OS03G0116800	7.56801e-21	811.366	-0.0269226	0.217995	-1.06345	0.208608	0.49836		1	1	0.00109676	1	1
OS03G0116900	3.21515e-10	124.153	0.241301	-0.145119	-1.04143	0.267764	0.0403964		1	1	0.00781831	1	1
OS03G0118200	4.83129e-36	815.231	-0.189688	-2.42558	-0.0914207	0.149647	-1.61913		1	0.00218535	1	1	0.241044
OS03G0118800	1.51612e-81	1808.19	-0.258608	-1.8669	-1.36782	0.0317475	0.118543		1	0.00026613	0.00906389	1	1
OS03G0118900	5.23484e-98	243.323	0.419861	0.705274	0.692022	-0.171848	-0.338122		0.991663	0.0356518	0.0392274	1	1
OS03G0119100	1.20259e-20	231.915	0.0188758	-0.0311805	0.752815	0.590389	-2.20659		1	1	0.995836	1	0.0116919
OS03G0119700	1.0306e-16	70.4539	-0.205549	0.308479	0.934651	0.0166673	-0.241936		1	1	0.0320456	1	1
OS03G0119900	1.07937e-78	630.843	0.332166	0.443431	1.3176	0.333543	-0.124532		1	1	0.0104248	1	1
OS03G0122300	1.81309e-19	204.714	-2.59916	-1.21074	-1.45199	-0.46955	0.342917		0.0115718	0.739232	0.224037	1	1
OS03G0124000	2.85395e-38	13.4066	1.79311	-0.763409	-2.76632	-0.162164	0.114847		1	1	0.0116004	1	1
OS03G0124900	3.26171e-47	1064.87	-0.161415	-1.27326	-0.860432	-0.238578	0.347431		1	0.0251366	0.234176	1	1
OS03G0126000	2.25688e-08	512.294	-0.451097	-1.08968	0.012821	-0.0731289	-0.208102		1	0.00208635	1	1	1
OS03G0126700	2.48316e-138	65.1589	-0.669742	-0.806147	-2.12381	0.291385	-0.27701		1	1	0.0243358	1	1
OS03G0127700	5.72935e-32	510.577	-0.427007	-1.01559	0.390788	0.153069	-0.000164253		1	0.0122187	0.981364	1	1
OS03G0128100	2.61927e-35	360.084	0.960436	0.575683	0.368189	0.238763	0.0342943		0.00956435	0.381023	0.90619	1	1
OS03G0128932	2.8878e-174	36.2773	1.79468	0	-3.44428	0.32764	-2.79511		1	1	0.000404999	1	3.40835e-07
OS03G0130300	2.59017e-88	90.7302	-1.57513	-0.692452	-1.25543	-0.132236	-0.297061		0.0391909	0.843597	0.00221427	1	1
OS03G0131100	5.98276e-17	467.53	-0.0558869	-0.154904	0.933914	0.159609	0.267122		1	1	0.0295994	1	1
OS03G0133500	8.37123e-13	548.24	-7.0156	-2.21649	0.101514	0.261747	0.630795		0.000106613	0.591008	1	1	1
OS03G0133900	4.77915e-25	345.002	-0.587881	0.459337	0.998871	-0.031083	-0.607975		1	1	0.0321478	1	0.99538
OS03G0138500	1.14079e-84	234.849	-0.361113	0.304668	1.54	-0.0635771	-2.01912		1	1	0.000308294	1	3.31834e-05
OS03G0138600	2.41263e-23	13.6261	0.339257	1.09673	2.22305	-0.267563	-2.92888		1	1	0.616524	1	0.0434863
OS03G0139500	6.17419e-09	2.35707	-1.7751	0	-2.06605	0.777364	-7.89438		1	1	1	1	0.0446079
OS03G0141200	1.05576e-12	479.003	0.67566	0.0533232	0.202162	-0.0912931	-3.64089		1	1	1	1	0.000696607
OS03G0141800	3.62764e-173	50.3237	0	1.78388	-3.8717	-0.410307	-0.119054		1	1	4.20433e-09	1	1
OS03G0142500	4.95941e-17	46.4651	-1.41604	0.432412	-0.099935	-1.48272	-3.16497		1	1	1	1	0.0172218
OS03G0145050	5.5058e-55	7.15308	0	-1.88779	-4.46517	-0.0867335	1.27578		1	1	2.65529e-06	1	1
OS03G0145600	8.85538e-19	46.8381	-2.19652	-1.68894	0.507333	-0.319416	-0.398388		0.0316429	0.0305228	1	1	1
OS03G0148300	3.80664e-182	445.257	-0.52797	0.602185	2.44984	0.0297404	-2.16226		1	0.924437	1.14551e-10	1	4.47841e-05
OS03G0150500	1.06123e-53	201.516	-1.63444	-8.26538	-1.97702	-0.177365	-1.10278		1	4.76307e-07	0.135433	1	1
OS03G0150700	4.68144e-74	45.9891	-0.276601	-0.738608	-2.1126	-0.156585	0.046927		1	1	5.27276e-07	1	1
OS03G0151500	3.74901e-71	111.26	-1.54845	-0.262742	-2.06088	1.6328	2.69432		0.545811	1	0.0126215	0.732899	0.000332801
OS03G0152000	4.30976e-18	174.004	-0.57706	-1.26964	-0.57607	0.0657246	0.266055		1	0.0340579	0.904448	1	1
OS03G0152300	5.14006e-28	53.7072	0.590701	-0.115979	0.745284	-2.00559	-12.5578		1	1	1	1	0.000212468
OS03G0152400	2.25293e-49	317.001	0.0534226	-0.381093	-1.23174	0.197253	-0.592454		1	1	9.71888e-06	1	0.459918
OS03G0155300	3.09161e-38	21.5303	-1.28037	-1.66858	0.420451	-0.050469	-5.60838		1	0.916977	1	1	7.91141e-06
OS03G0157800	5.18203e-23	936.488	-0.129025	0.567536	1.17695	-0.0726427	-0.00367995		1	0.645843	0.000591041	1	1
OS03G0160900	5.17125e-16	661.154	-0.408808	-0.16052	-0.608816	0.00514632	-0.127716		0.913958	1	0.0271037	1	1
OS03G0161000	7.90596e-52	728.386	0.07171	0.868534	0.600484	0.256354	-0.273805		1	0.0156476	0.190013	1	1
OS03G0161500	2.00647e-65	255.642	-0.437012	-0.987503	-0.822477	-0.37848	-0.012472		1	0.0344658	0.0718206	1	1
OS03G0161600	1.62068e-48	48.5587	0.38764	0.612062	1.66944	0.660146	-0.163068		1	1	0.00535661	1	1
OS03G0163500	0.00258882	263.882	0.414893	-0.198986	-0.183175	0.025453	-1.60418		1	1	1	1	0.00280627
OS03G0165266	3.2161e-35	177.819	0.969372	0.0849985	0.0520952	0.57434	-0.0792954		0.0386811	1	1	1	1
OS03G0165300	6.20193e-21	196.125	-1.3321	-0.831317	-2.10435	-0.0528547	0.469693		0.958924	1	0.0197108	1	1
OS03G0165900	2.07262e-10	20.8507	-2.17406	-3.6576	-3.81179	-1.11865	0.599128		0.343144	0.00106348	0.000291477	1	1
OS03G0167100	3.20714e-09	268.411	-0.00142531	0.435145	0.351651	-0.240597	-0.892262		1	0.795142	0.90619	1	0.00989732
OS03G0167600	1.52612e-34	25140.6	-4.64797	-2.97854	-1.04152	0.217068	0.679613		0.00211048	0.0760457	1	1	1
OS03G0168000	2.10452e-63	106.52	0.872231	0.129651	-1.47609	-0.135218	-0.659629		0.891957	1	0.00566347	1	1
OS03G0170100	7.36579e-54	99.6601	-1.71104	-1.15158	1.55034	-0.403829	-1.20736		0.0794739	0.405539	0.0344116	1	1
OS03G0171900	1.69195e-05	435.257	0.213346	0.609704	0.606535	0.637044	0.0164368		1	0.0805664	0.0436042	0.526751	1
OS03G0172200	5.87651e-108	97.0695	2.57971	-1.95047	-2.8145	-0.272087	-1.95798		0.907319	0.944112	5.78156e-06	1	0.0120441
OS03G0173900	4.72032e-104	419.014	0.896435	1.05722	0.827543	0.58658	-0.363193		0.0186064	0.000816885	0.0134843	1	1
OS03G0174200	1.93239e-60	239.52	-0.884105	0.252791	1.92665	0.394812	-2.73851		1	1	0.00183761	1	0.000210634
OS03G0174900	1.71548e-25	246.032	-0.568196	-0.959605	1.29121	0.279905	0.353747		1	0.149812	0.00388993	1	1
OS03G0175200	4.8848e-05	121.554	0.101235	0.468633	0.910013	0.767209	0.336249		1	1	0.0498543	1	1
OS03G0176800	1.03486e-26	63.996	0.257832	-0.774387	-1.18342	0.474547	0.165741		1	0.381023	0.0019421	1	1
OS03G0178400	8.58594e-91	56.7516	2.28633	-2.19073	-2.85488	-0.400451	-0.369396		0.182068	0.138582	9.43268e-08	1	1
OS03G0179400	3.62187e-30	9.30288	3.92847	-0.623139	-5.99763	-1.20503	1.00224		0.0862607	1	0.00147138	1	1
OS03G0182000	5.70008e-12	3.79686	0	-4.28576	-0.0957123	0.19195	-0.000558193		1	0.01701	1	1	1
OS03G0183100	1.42348e-17	576.913	-0.0438737	0.464443	0.785369	0.176511	0.0980443		1	0.756436	0.0205975	1	1
OS03G0184500	5.34536e-61	69.209	-0.111905	0.212286	1.42918	0.450149	-2.08725		1	1	0.00300746	1	0.000409404
OS03G0186600	6.10369e-173	132.024	-0.256781	-0.621788	-1.4561	-0.315998	-0.63517		1	1	0.000916513	1	0.875062
OS03G0186900	2.58231e-32	7774.85	0.185009	-0.169874	-3.12197	0.0609306	-1.84103		1	1	0.0320472	1	1
OS03G0187600	5.67643e-18	247.838	0.241233	-0.207535	-0.270304	-1.17335	0.0439599		1	1	1	0.0151722	1
OS03G0187800	2.3276e-101	37.7465	-0.787407	-4.51524	-2.67656	1.01651	-1.78924		1	0.0991112	0.000210428	1	1
OS03G0189600	4.64905e-50	645.627	0.10531	-0.017222	-1.53376	-0.156016	0.119652		1	1	0.00884211	1	1
OS03G0191200	4.36634e-10	104.844	-0.227834	-0.751391	-1.27875	-0.498534	0.346838		1	0.968392	0.0465814	1	1
OS03G0191400	2.30713e-18	132.356	-0.818691	-1.03453	-1.36799	-0.144421	0.0943718		0.929301	0.195415	0.00636815	1	1
OS03G0191700	5.3077e-21	914.864	-0.161812	0.0211986	1.02749	-0.346912	0.160087		1	1	0.000104658	1	1
OS03G0192700	3.92035e-10	2542.92	0.235036	0.301344	1.48479	-0.297066	-0.0184988		1	1	0.00520021	1	1
OS03G0193600	2.58807e-52	22.0373	-1.68451	-2.22222	-0.478104	-0.259674	-0.294278		0.97229	0.00170236	1	1	1
OS03G0194500	2.74652e-13	454.095	0.962905	0.152583	-0.617185	-0.292126	-0.492829		0.015266	1	0.184528	1	0.958148
OS03G0195450	2.86674e-77	158.552	-0.87958	-1.40735	-0.466313	-0.91528	0.194668		0.73956	0.0157308	1	1	1
OS03G0195800	7.53933e-09	5.71573	-3.33048	-2.62103	-2.3747	-0.161582	1.07551		0.0607218	0.0510306	0.0499999	1	1
OS03G0200200	4.72523e-136	962.722	-1.28556	-0.0419426	-3.9039	-0.360288	0.64583		1	1	7.89106e-10	1	1
OS03G0201000	6.38767e-129	500.65	0.337542	0.651264	-0.8769	-0.540039	-0.701675		1	0.478841	0.0474343	1	0.414846
OS03G0201800	5.32863e-16	14.4382	-1.26346	-0.15078	-0.0874604	1.34966	-7.54235		1	1	1	1	0.023242
OS03G0201901	1.75556e-54	977.723	-0.181351	-3.5783	-1.70912	0.352788	0.0391924		1	5.16706e-05	0.120404	1	1
OS03G0202500	4.01674e-16	293.49	0.154219	-0.0729957	-0.715195	-0.0922924	-0.107788		1	1	0.0159586	1	1
OS03G0204500	2.21581e-37	21.7845	0.699509	0.773301	1.87378	1.45971	-2.4556		1	1	0.0495942	1	0.0062319
OS03G0204900	1.18577e-90	98.582	0.736772	1.21495	0.960162	-0.0900912	-0.726228		0.40452	0.00210217	0.0392274	1	0.631454
OS03G0206300	4.76808e-20	179.908	0.138137	-0.425473	-1.12501	-0.0911122	-0.0219201		1	0.996266	0.000101022	1	1
OS03G0208800	1.37421e-91	46.0991	0.474044	1.48943	1.46801	-0.430043	0.0996341		1	0.00205474	0.0153364	1	1
OS03G0209800	4.08201e-10	256.165	0.98715	0.293664	0.0336761	0.0413285	-1.4994		0.612284	1	1	1	0.0270761
OS03G0210500	9.93058e-10	275.153	-0.308553	-0.0685391	-1.29052	0.18647	-0.407748		1	1	0.0184284	1	1
OS03G0211500	2.07556e-20	40.7719	1.48312	-0.336813	-0.215019	-2.51188	-0.267818		0.0594882	1	1	2.66829e-05	1
OS03G0212000	2.78989e-45	1628.1	-4.03688	-10.1912	-1.18274	0.7642	-2.02059		0.14629	5.69741e-08	1	1	1
OS03G0212300	1.38383e-09	77.2051	0.333982	-0.707495	-1.34333	-0.439494	0.303966		1	0.884313	0.00863352	1	1
OS03G0212600	9.97959e-121	331.539	-0.661925	0.458733	2.55535	0.00347217	-0.802753		0.537912	1	9.76939e-18	1	0.237164
OS03G0212800	3.88206e-06	433.648	0.268495	-0.76701	0.245819	0.29325	-1.61348		1	0.636174	1	1	0.00276433
OS03G0215000	3.92588e-08	430.86	-0.124408	-0.52062	0.748483	0.049037	0.183854		1	0.398894	0.0155513	1	1
OS03G0215700	1.03148e-55	22.5584	1.12733	0.424304	-2.67586	-0.046743	-0.263625		1	1	0.00129063	1	1
OS03G0216600	1.15113e-24	1538.45	-0.173636	0.0666866	0.738012	-0.0775909	-0.143139		1	1	0.00381056	1	1
OS03G0219400	0.000154752	282.529	-0.198053	0.471273	1.47642	0.301077	-1.4534		1	1	0.0207158	1	0.0859088
OS03G0221200	4.07605e-78	297.951	-0.773041	-2.47235	-1.99091	-0.4303	0.597756		1	2.94957e-07	2.82335e-06	1	1
OS03G0221300	1.24498e-07	423.15	-0.121444	-0.145318	0.613846	-0.0543522	-0.0456037		1	1	0.0171474	1	1
OS03G0223200	4.43616e-41	37.3504	-1.23481	-1.43202	-1.54717	0.0594891	-0.641916		0.722329	0.0993343	0.00381056	1	1
OS03G0224300	7.71039e-39	1122.34	0.168165	-1.40754	-0.0769323	0.475945	0.15933		1	0.0172312	1	1	1
OS03G0224700	7.73045e-17	438.899	-0.0123218	-0.202632	0.55055	-0.326513	0.0926652		1	1	0.0469001	1	1
OS03G0227601	6.38094e-46	5.76997	0	1.78391	-0.322076	2.2777	2.33225		1	1	1	0.882361	0.0101856
OS03G0227900	9.9712e-22	60.2561	-0.335774	0.79081	1.3463	-0.655707	0.582506		1	0.481751	0.0075463	1	1
OS03G0228200	1.22962e-28	171.474	-2.08341	-5.99048	-2.3003	0.207628	0.85399		1	0.000286128	0.224037	1	1
OS03G0228800	2.81628e-51	503.258	-0.604319	0.0854145	-0.194007	0.0797975	-1.00438		0.547838	1	1	1	0.0109149
OS03G0229500	3.80095e-16	7.12796	-0.815217	-0.629661	2.68039	-0.429624	-0.634493		1	1	0.0233494	1	1
OS03G0230300	4.07992e-24	247.013	0.165681	0.944502	0.680739	-0.733949	0.625638		1	0.0376329	0.257314	1	0.751036
OS03G0232500	1.43524e-61	228.975	-0.26856	0.294725	1.06528	-0.0432639	-0.116252		1	1	0.000237522	1	1
OS03G0234100	3.76763e-17	3.31382	0	0	-2.03371	0	-8.54441		1	1	1	1	0.0109728
OS03G0234900	1.77712e-18	53.1343	-1.0844	-1.18579	-1.14345	-0.305688	2.05897		0.930132	0.406576	0.258496	1	0.031263
OS03G0236800	4.34575e-146	51.3137	-0.420144	1.15117	6.15366	1.95954	-0.00408277		1	0.156146	2.96435e-16	1	1
OS03G0237100	7.15243e-60	61.8928	0.154679	-0.139372	-1.83099	-0.185674	-1.38604		1	1	0.000152396	1	0.0204255
OS03G0241400	1.73498e-31	90.4387	-4.56793	-2.01829	0.62715	0.888731	-0.033289		0.00777556	0.520702	1	1	1
OS03G0241900	1.16505e-10	366.861	0.6509	-0.454587	-1.92205	-1.26946	-0.882197		1	1	0.017522	1	1
OS03G0243100	1.75404e-30	240.777	-0.989692	-0.919511	-1.31051	-0.165013	0.147622		0.462025	0.36387	0.0103697	1	1
OS03G0245100	1.55266e-23	378.816	0.365127	0.192987	-1.24988	0.204775	-0.205962		1	1	0.00130615	1	1
OS03G0245200	1.0126e-20	87.4326	-0.79853	-1.06253	-2.49633	-0.120021	-0.803137		1	1	0.0039412	1	1
OS03G0245300	1.00428e-59	14036.9	-0.586511	0.66641	4.02446	-1.13907	-0.396863		1	1	0.00092178	1	1
OS03G0245700	9.4829e-28	337.802	0.160816	-1.45938	-0.908966	-0.0769862	-0.295787		1	0.00133514	0.0922013	1	1
OS03G0248000	4.47154e-15	833.262	-0.121617	-0.755177	0.578949	0.0364708	0.134946		1	0.0136281	0.0830754	1	1
OS03G0249500	8.71548e-34	501.936	0.145483	0.552673	0.581491	-0.07433	-0.428561		1	0.0858314	0.0350092	1	0.591982
OS03G0249700	2.97422e-13	292.463	-0.231929	0.747961	0.429846	0.271807	0.372196		1	0.0321038	0.511672	1	1
OS03G0251700	8.59706e-16	175.864	-0.186519	0.481743	1.15211	0.583411	0.0276201		1	1	0.00205344	1	1
OS03G0253600	8.88386e-10	60.3719	-2.52659	-1.07033	0.786448	-0.288154	0.574663		0.00116842	0.542494	0.825781	1	1
OS03G0254800	1.2546e-16	553.863	-0.422843	-0.941574	-0.353411	-0.218277	0.0228073		1	0.00145142	0.822275	1	1
OS03G0255500	2.9296e-21	137.349	-0.0228851	0.285956	-0.300313	-0.412565	2.09267		1	1	1	1	0.000290525
OS03G0258500	1.21635e-09	9.81786	-0.640397	-0.947376	-1.55124	-0.171968	0.680079		1	1	0.0320456	1	1
OS03G0258900	7.69448e-142	1305.93	-1.76774	-1.60563	-3.06117	-0.231831	-0.101189		0.0943086	0.0426787	6.14761e-09	1	1
OS03G0259600	0.0132368	153.874	-0.226439	-0.21678	0.814764	-0.208801	0.442913		1	1	0.0484963	1	1
OS03G0261100	2.77139e-44	991.126	-3.66493	-3.35765	-2.35067	-0.0567771	-0.781563		0.0439351	0.0177695	0.123284	1	1
OS03G0261800	0.000346665	338.301	-0.385867	-1.20141	-1.84895	-0.445566	0.121054		1	0.131702	0.000345681	1	1
OS03G0262000	3.93546e-126	216.195	0.245252	0.585936	1.82468	0.324933	0.161347		1	1	2.32972e-05	1	1
OS03G0263900	5.06815e-05	554.013	-0.127915	0.40313	0.651231	0.213947	-0.140099		1	0.840407	0.0463038	1	1
OS03G0265300	1.39159e-12	651.251	-0.0710559	-0.0595668	-0.559149	-0.187294	-0.186141		1	1	0.01513	1	1
OS03G0265500	1.0771e-10	934.289	0.0519499	0.294837	0.361427	0.0408004	-1.47077		1	1	1	1	7.65578e-06
OS03G0266100	1.00123e-104	959.509	-0.315405	-0.244486	-1.8421	-0.103162	0.0021247		1	1	1.51667e-17	1	1
OS03G0267800	3.12383e-19	206.868	-1.68673	-2.2994	0.503461	0.483858	0.33617		0.672227	0.0484782	1	1	1
OS03G0271400	1.03509e-18	587.431	-0.0160141	0.651628	0.970142	0.0393173	0.245837		1	0.287208	0.00442456	1	1
OS03G0274800	4.3198e-11	422.439	0.0112309	0.355136	0.337843	0.294837	0.709561		1	0.938142	0.739913	1	0.0358953
OS03G0277000	1.49393e-08	415.324	-0.701455	0.0350053	-0.992312	0.3619	-2.31897		1	1	0.443755	1	0.000868848
OS03G0277300	5.07699e-24	167.74	0.485495	-0.700795	-2.25831	-0.748857	1.05085		1	1	0.0135286	1	1
OS03G0278066	1.4424e-06	2.66079	-0.228717	3.86701	-1.03681	-2.47642	0.920668		1	0.0321169	1	1	1
OS03G0278200	9.27579e-25	2128.75	0.00856154	0.432689	0.727595	-0.193624	0.0712265		1	0.835722	0.0312635	1	1
OS03G0278500	3.20426e-20	13.2732	0	0	0	0	-10.555		1	1	1	1	0.0122855
OS03G0279200	7.756e-123	1389.94	0.398145	0.519988	1.44042	0.379416	-0.787394		1	1	0.0126412	1	1
OS03G0279600	5.50145e-10	298.393	-0.185821	0.56178	0.739124	-0.0919416	-0.0444838		1	0.171213	0.00832177	1	1
OS03G0283100	4.99413e-23	514.889	-1.47266	-1.14601	-1.27513	0.17277	0.115508		0.00548338	0.0407664	0.00574223	1	1
OS03G0283900	3.1578e-57	116.667	-0.667502	0.366316	1.96976	0.410695	-0.28393		1	1	1.79142e-05	1	1
OS03G0284600	6.43775e-29	47.7855	0.158697	0.585259	1.55742	0.114885	-0.0940167		1	0.911861	0.00106837	1	1
OS03G0288900	2.1935e-25	194.131	-0.0816746	0.422233	1.08481	0.489285	-2.16127		1	1	0.472792	1	0.0123663
OS03G0289300	4.2385e-16	300.258	0.442177	0.445816	-1.00617	0.115949	-0.384607		1	1	0.0310963	1	1
OS03G0290900	2.00659e-55	113.34	-0.741953	-0.462483	-2.32254	-0.0129943	0.554686		1	1	0.00201687	1	1
OS03G0293400	7.25376e-19	318.261	0.177423	0.43276	0.630178	0.0776139	-0.325249		1	0.435878	0.0222172	1	1
OS03G0293700	2.27156e-46	48.0965	-0.891675	-5.87738	-1.73233	0.28832	0.498198		1	0.000169902	0.383358	1	1
OS03G0295800	1.38467e-05	379.706	-0.862266	-0.582772	-0.00533921	-0.0749683	0.340633		0.0464861	0.354688	1	1	1
OS03G0297900	2.78003e-81	181.156	-0.932375	-0.853258	-1.74794	0.40741	-0.202408		0.731761	0.42423	2.36571e-05	1	1
OS03G0301500	3.21577e-97	40.5207	0.170661	1.57305	1.87068	-1.48631	0.664544		1	0.0151005	0.0144114	1	1
OS03G0302800	3.42722e-91	379.03	0.890558	0.1677	-3.53319	-0.416333	0.222324		0.920654	1	1.47395e-14	1	1
OS03G0302900	2.88114e-42	284.053	0.0067623	-0.135557	0.972247	0.0706286	-0.728942		1	1	0.0271113	1	0.586468
OS03G0304800	1.25e-23	1541.54	-3.83094	-2.69691	0.00515977	0.809092	-0.133756		0.014887	0.113519	1	1	1
OS03G0307400	1.94328e-62	1788.07	-0.631728	-1.02144	-0.183381	0.274659	-1.80015		1	0.164785	1	1	0.000450416
OS03G0308600	1.03635e-20	218.543	0.552816	0.972922	1.03496	0.569991	0.38712		1	0.113831	0.0389422	1	1
OS03G0308700	4.35545e-28	249.421	0.320514	0.60752	0.8038	-0.106022	0.493521		1	0.446864	0.0488427	1	1
OS03G0310000	7.75176e-22	208.178	2.23183	-0.817548	-1.13887	0.446474	-0.995343		0.0220604	1	0.46533	1	1
OS03G0314100	8.05265e-05	1368.7	0.12339	-0.0410004	-0.559887	-0.0893067	0.0414717		1	1	0.042144	1	1
OS03G0316900	2.97707e-29	275.238	-0.290368	-0.864904	-0.396974	-0.102219	-0.0981175		1	0.00946206	0.665964	1	1
OS03G0318500	4.43058e-67	686.103	-0.100386	-0.338097	-1.00411	0.191979	0.372625		1	1	0.00316905	1	1
OS03G0319200	4.03641e-43	17.3146	0.499434	0.843955	2.46172	1.16563	-0.202285		1	0.987822	0.00055918	1	1
OS03G0320400	9.44238e-07	1.72314	3.24906	-2.67971	-1.57714	0.897197	0.671928		0.0464861	1	0.820468	1	1
OS03G0321300	3.58247e-28	386.515	-0.734658	-1.40071	0.546483	0.620216	0.0678001		1	0.00830886	0.909771	1	1
OS03G0324700	1.3105e-46	150.044	-0.425784	0.196292	1.33736	0.0661541	-0.283319		1	1	0.000502061	1	1
OS03G0325900	7.7581e-78	51.8764	-2.5633	-1.87526	-4.26579	-0.379024	0.840063		1	1	8.38866e-07	1	1
OS03G0326000	3.6449e-18	100.03	-0.0637922	0.820084	-1.76289	-0.21608	-0.597921		1	0.397964	1.47239e-05	1	1
OS03G0326100	7.2162e-10	71.7456	0.107215	0.444953	-1.4666	-0.240374	-0.147018		1	1	0.0124365	1	1
OS03G0328100	5.62851e-34	418.859	-0.526824	-1.38985	0.807704	0.48974	0.116915		1	0.00161184	0.176682	1	1
OS03G0329200	4.49269e-77	404.849	0.123276	0.040174	1.34549	0.427408	0.566563		1	1	0.00219777	1	1
OS03G0334000	5.29574e-11	862.451	0.0659009	-0.342097	-0.631053	-0.370473	0.100804		1	1	0.0287772	1	1
OS03G0335200	1.00951e-10	1.91907	-1.27379	-5.48935	-0.434222	-0.289777	0		1	0.0111372	1	1	1
OS03G0336400	1.01063e-37	32.9537	-0.0584491	0.973039	2.27431	0.525629	-0.776553		1	0.620347	0.000243261	1	1
OS03G0337000	8.23816e-27	6.10922	-1.40513	0.249092	-3.93386	0.0866716	-1.75311		1	1	0.0151521	1	0.354392
OS03G0337900	0.00179779	1567.52	-0.127609	-0.376214	-0.39782	-0.188491	-0.751336		1	0.956079	0.571247	1	0.0348229
OS03G0338000	2.48082e-58	150.368	-2.4486	-3.00336	-2.44382	-1.15659	-1.45617		0.141558	0.00464285	0.0140858	1	0.733319
OS03G0340500	1.70825e-45	447.239	0.670718	0.777393	-0.0116198	-0.325877	-0.157968		0.225136	0.0357394	1	1	1
OS03G0353300	1.41663e-284	208.015	0.288618	1.37092	2.43855	-0.291188	1.68343		1	0.000892034	2.68856e-10	1	0.68557
OS03G0353500	4.86673e-26	383.229	-0.191416	0.187132	0.659542	-0.17896	0.0134205		1	1	0.00740976	1	1
OS03G0353900	3.58235e-158	355.425	0.750423	1.3538	1.25842	0.0179834	-0.265379		0.0863926	1.7214e-06	1.46997e-05	1	1
OS03G0355500	1.23048e-30	59.4319	-0.364366	-1.8304	-0.241884	-0.0014293	0.421151		1	0.00128825	1	1	1
OS03G0356470	4.33008e-42	24.1734	-0.877921	-1.22788	-2.26949	-0.120186	0.113023		1	0.740459	3.07189e-05	1	1
OS03G0356498	1.02099e-13	24.9156	0.769118	2.20347	-0.189697	0.90326	-0.141078		1	0.0233327	1	1	1
OS03G0356596	7.09942e-09	16.1914	0.0401136	-0.211873	1.55748	0.384748	-2.99022		1	1	0.373286	1	0.00257786
OS03G0356638	1.04965e-21	883.826	0.0378695	-0.0346455	0.654977	0.358862	0.0773223		1	1	0.00448057	1	1
OS03G0356652	9.4949e-69	543.579	-0.322624	-0.846455	-0.676961	-0.0194827	-0.116486		1	0.0123996	0.0486913	1	1
OS03G0357500	2.91514e-104	8468.96	-0.824781	0.0171542	2.32303	1.77835	-1.02477		1	1	0.0018443	0.674679	1
OS03G0360700	5.03007e-26	1275.88	-0.809822	-1.05519	0.281039	-0.0586402	-0.162657		0.0863926	0.00111857	1	1	1
OS03G0363100	5.47925e-22	2.96827	-2.57314	0	-3.56981	0.0898786	-0.773692		1	1	0.0163336	1	1
OS03G0363950	2.2394e-112	1278.81	-0.445346	0.568645	1.476	-0.0148767	-0.0694985		1	0.668479	5.65032e-06	1	1
OS03G0369100	8.67238e-49	17.4554	0	0	0	-0.964577	-6.11598		1	1	1	1	0.000332801
OS03G0370200	3.30394e-28	101.885	-0.288617	-1.32947	-1.18403	0.167103	-0.0704412		1	0.00267449	0.00309495	1	1
OS03G0371600	2.25001e-23	627.677	2.35872	0.959578	-0.999394	0.202503	0.00294697		0.00111739	0.758984	0.42223	1	1
OS03G0373100	1.13018e-128	29.785	0.17269	2.04192	3.85095	1.9595	0		1	0.00106348	0.00018905	1	1
OS03G0374400	4.71235e-28	330.767	0.213829	-1.29869	-0.121302	0.0557767	-0.189949		1	0.000892034	1	1	1
OS03G0375966	3.14513e-30	75.1937	-1.17671	-0.78058	1.48507	-0.557209	0.615875		0.525031	1	0.0309713	1	1
OS03G0376000	0.0061695	113.806	-0.172299	0.313943	-0.137964	-0.163671	-1.10541		1	1	1	1	0.0497924
OS03G0376350	2.25471e-26	1.73579	0	-1.88295	-4.07334	0.422676	0		1	1	0.00032226	1	1
OS03G0377100	3.08311e-23	3.04946	1.79377	-1.88763	-4.14195	-0.460905	-0.222416		1	1	0.00295308	1	1
OS03G0380700	2.25768e-31	23.2294	-6.21469	-2.02309	-0.443845	0.0398228	0.654071		0.00215973	0.23458	1	1	1
OS03G0381000	2.98916e-75	323.76	-1.1017	0.349919	3.45895	-1.58702	-1.61319		1	1	3.10196e-06	0.884108	0.176414
OS03G0383900	2.32496e-55	210.529	2.72843	1.44547	-1.19419	-0.68399	-1.51481		0.0270525	0.739168	0.844227	1	0.818081
OS03G0386700	1.74944e-20	2612.22	-9.11408	-2.15181	0.486858	1.21653	0.0748228		2.56893e-05	0.938142	1	1	1
OS03G0386800	2.62707e-31	132.819	-1.74228	-3.05299	-1.13443	0.741481	0.523356		0.740759	0.00348976	0.824904	1	1
OS03G0387100	7.00842e-06	904.37	-0.103459	-0.0363562	-0.706433	-0.0550783	-0.158461		1	1	0.00176075	1	1
OS03G0388500	0.00111331	284.938	0.0375241	-0.934343	0.0389839	-0.658588	0.280132		1	0.0454595	1	1	1
OS03G0389700	1.73097e-16	266.534	-0.282191	-1.56525	0.296681	-0.160348	-1.13561		1	0.0138837	1	1	0.305834
OS03G0398250	1.95729e-09	4.38352	-4.48365	-1.11058	-0.843421	-1.40924	-1.53454		0.00113258	0.9664	0.979142	1	1
OS03G0400200	1.94834e-99	81.0288	-0.342916	1.11958	3.02817	1.11023	-1.28732		1	0.267747	3.03224e-08	1	1
OS03G0402000	1.68144e-22	499.558	-0.331582	0.2598	0.608273	0.141537	-0.265053		1	1	0.0096737	1	1
OS03G0411900	3.9743e-20	60.4317	-1.09908	-2.07049	0.815158	-0.349348	-0.116533		0.733736	0.000272642	0.540339	1	1
OS03G0412400	1.63653e-13	9.22616	0.0138119	-2.54502	-0.559791	-1.45587	0.00314187		1	0.0417798	1	1	1
OS03G0413100	7.99679e-27	662.91	-0.281991	-0.49934	-0.643238	0.0445658	-0.0164009		1	0.176597	0.00803999	1	1
OS03G0414100	9.49482e-36	33.6521	-0.725195	-0.779964	-1.78254	0.603361	0.672423		1	1	0.000293923	1	1
OS03G0414400	1.45122e-40	105.926	-0.100066	-0.749811	-1.18109	0.43744	0.070038		1	0.914073	0.0485829	1	1
OS03G0415600	3.83119e-30	8.22729	0.534629	-0.891757	-2.6912	-0.207298	0.469816		1	1	0.000943157	1	1
OS03G0418700	2.8282e-40	339.98	0.196534	0.266839	1.06855	0.379835	0.0238501		1	1	0.0416759	1	1
OS03G0425300	0.000997208	163.633	0.457375	0.303889	0.284229	0.198534	0.943791		1	1	1	1	0.0457054
OS03G0430400	1.65751e-89	1895.35	-0.134392	0.329836	1.62802	0.0129495	0.0620912		1	1	2.13697e-08	1	1
OS03G0436500	1.33919e-45	6.92069	0	0	0	0	-7.05898		1	1	1	1	3.75173e-05
OS03G0440900	3.54359e-54	1923.83	-0.276332	-1.0879	-0.742713	-0.36523	0.515446		1	0.00793161	0.12998	1	1
OS03G0445700	7.41841e-32	137.223	-3.16789	-2.70564	-2.29326	-0.478773	-1.59336		0.00527007	0.00495231	0.00957067	1	0.476834
OS03G0452300	4.90223e-16	239.125	-0.279948	-0.576787	-1.12264	-0.106561	-0.0880212		1	0.450315	0.00019143	1	1
OS03G0558700	1.00739e-22	44.2118	-0.907026	-1.65798	0.360685	0.803711	0.256967		1	0.00561872	1	1	1
OS03G0560050	1.04422e-20	1.73033	0	-1.87773	-5.90307	-0.234283	1.78552		1	1	0.000483697	1	1
OS03G0564600	2.03943e-80	200.289	-4.10292	-4.31569	-1.25284	0.782326	1.92422		0.0572606	2.31959e-05	0.636047	1	1
OS03G0565900	2.09149e-16	121.992	0.0162841	-1.08881	-0.00617744	-0.0190123	0.164234		1	0.00534076	1	1	1
OS03G0578900	9.61689e-42	470.763	2.91094	-4.38313	-2.28884	0.593998	0.805328		0.0685506	0.00014093	0.0611944	1	1
OS03G0582800	8.09977e-61	73.0483	-0.541528	0.25877	1.01534	0.130378	-0.339565		0.991663	1	0.00397662	1	1
OS03G0583900	1.19076e-12	2169.8	0.43358	-0.404738	-0.971375	0.171158	-0.107243		1	1	0.00647341	1	1
OS03G0587000	2.42663e-11	505.35	-0.427936	-0.23445	-0.0938189	-0.179582	-0.66172		0.839759	1	1	1	0.0466263
OS03G0587200	5.28643e-53	457.604	-0.166781	0.193136	1.49969	0.632127	-1.78789		1	1	0.0448485	1	0.0428219
OS03G0587600	4.4015e-37	42.1039	-1.69938	-2.29476	-0.931247	-0.0917732	0.559284		1	0.00879806	0.676151	1	1
OS03G0589100	3.6042e-42	56.8444	-2.25559	-1.95693	-0.050713	-0.0950296	-0.592283		0.175662	0.0208428	1	1	1
OS03G0589300	8.23213e-37	96.872	-0.0874486	0.478434	1.21787	0.238517	0.535829		1	1	0.0310752	1	1
OS03G0589400	1.3379e-58	32.5449	-2.50305	-2.00329	-0.0902015	-0.491875	0.297432		0.34738	0.0179371	1	1	1
OS03G0595800	2.41539e-13	158.799	-0.539237	-0.480321	-1.02531	-0.665447	-0.725247		1	0.952576	0.00345553	1	0.276185
OS03G0597200	0.0929715	336.763	-0.0703287	0.171695	0.962695	-0.000229329	0.373797		1	1	0.0350508	1	1
OS03G0597600	4.08038e-28	807.794	-0.82564	0.0643194	1.24286	0.04669	0.247714		0.287411	1	0.000635889	1	1
OS03G0598100	4.84768e-25	801.515	-0.155196	0.747604	1.32567	0.105074	0.359074		1	0.14201	1.73409e-05	1	1
OS03G0598700	2.76054e-46	143.36	-0.574494	-0.851014	-1.24377	0.0545707	0.19541		1	0.563385	0.0185996	1	1
OS03G0600800	1.50073e-37	18.1374	0.00180982	-7.16982	-1.58294	-0.120743	0.743652		1	5.00836e-06	0.217217	1	1
OS03G0603500	7.24515e-36	199.309	-0.0960228	0.198477	-1.07548	-0.410689	-0.699266		1	1	0.000170451	1	0.126091
OS03G0603600	1.82928e-11	28.3445	-0.361364	-2.02283	-0.757263	0.0226612	0.436558		1	0.0139943	0.999313	1	1
OS03G0604200	4.54936e-26	13.8659	1.16555	-1.7319	-1.31626	0.370936	-5.24093		1	1	1	1	0.00150936
OS03G0604600	6.55718e-56	234.139	0.209549	0.394109	1.35134	0.504751	0.22417		1	1	4.77878e-05	1	1
OS03G0608800	2.13677e-44	413.127	0.0782251	-0.234469	-1.19784	-0.347817	0.144328		1	1	1.9542e-06	1	1
OS03G0611200	1.74101e-19	312.753	-0.571329	-0.469359	-0.664006	0.380662	-0.437165		0.379306	0.506887	0.0296937	1	0.901257
OS03G0612400	1.14406e-26	73.4011	0.608251	1.62408	1.6745	-0.493975	-0.311417		1	0.0147296	0.0295116	1	1
OS03G0617900	5.56786e-67	1724.96	0.0447922	-0.0296145	-1.72877	0.26312	0.0401498		1	1	1.75826e-08	1	1
OS03G0619875	4.64511e-24	10.5358	-5.24914	-1.63113	-2.10932	-0.5018	-1.41421		0.0214631	0.53068	0.0097053	1	0.817065
OS03G0620500	1.19837e-96	22.317	-1.79702	1.78365	-1.25943	-0.264158	-2.76184		1	1	1	1	0.0017789
OS03G0621400	4.55016e-26	169.254	0.788236	1.04774	0.814354	0.452808	0.49813		0.361314	0.0217054	0.119964	1	1
OS03G0625800	2.53507e-55	208.252	0.898273	-0.831892	-1.19207	-0.109654	0.432333		0.232672	0.186594	0.000880307	1	1
OS03G0625933	1.05003e-80	18.2677	3.07186	-0.0961436	-4.00315	-0.633964	-0.165341		1	1	4.39629e-07	1	1
OS03G0626000	4.95416e-40	13.4385	-0.507043	1.54227	-2.60399	-0.442925	-0.330142		1	1	0.00179137	1	1
OS03G0626600	3.0065e-45	474.919	-0.234374	-0.719093	-0.66174	0.0270795	0.160357		1	0.0315701	0.0317978	1	1
OS03G0629800	2.21544e-18	78.4465	-1.66755	-0.809611	1.47999	-0.215025	-2.90574		1	1	0.571247	1	0.0352608
OS03G0632200	1.08179e-32	13.7128	-2.56156	-6.14279	-1.66751	0.576328	0.932524		1	0.00104802	0.247189	1	1
OS03G0632666	4.41662e-75	13.901	-1.79481	-1.88533	-3.81069	-0.0381909	-0.294645		1	1	2.16017e-08	1	1
OS03G0639100	6.229e-35	2343.3	-5.04329	-1.5205	2.13508	1.8731	-0.752518		0.00809325	1	0.499284	1	1
OS03G0640100	6.58737e-23	725.5	0.118493	0.19104	0.861256	0.0695728	-0.0503045		1	1	9.27931e-05	1	1
OS03G0645100	3.88823e-44	838.636	-0.0848433	-0.560205	-0.965531	0.207921	-0.109662		1	0.522475	0.00316905	1	1
OS03G0646300	0.0133742	48.7733	0.533081	0.575719	0.461832	0.600066	-1.66449		1	1	1	1	0.0301562
OS03G0647400	7.03142e-25	158.446	0.246633	0.187892	-1.62612	-0.338436	0.132234		1	1	8.74197e-06	1	1
OS03G0647500	9.31958e-24	323.581	0.0936892	0.358289	0.883786	-0.26767	-0.226409		1	0.94169	0.000690699	1	1
OS03G0650900	2.35822e-51	155.507	0.266181	0.117482	0.0122594	-0.199448	-1.37484		1	1	1	1	0.0045609
OS03G0652000	2.89435e-69	36.7658	-0.494629	0.479146	1.85596	0.338576	-3.0644		1	1	0.00490566	1	1
OS03G0652400	3.92735e-54	64.1793	-1.79184	-6.00318	-1.90975	0.0194801	-0.0280249		1	1.91103e-06	0.0462664	1	1
OS03G0653100	7.44143e-48	24.2333	-3.0713	-5.0136	-1.34922	0.00563155	-0.481752		1	5.93628e-05	0.199273	1	1
OS03G0653601	1.23967e-26	7.24818	-0.142302	2.57497	0.740531	0.109207	-1.78361		1	0.0313794	1	1	1
OS03G0656201	1.28278e-40	261.34	-0.450233	-0.384875	-0.858276	0.325293	-0.0884824		1	1	0.00365723	1	1
OS03G0659400	8.72995e-06	415.938	0.154147	-0.194353	-0.578477	-0.166376	-0.0367151		1	1	0.0462574	1	1
OS03G0661300	1.06914e-118	266.308	-0.986871	-2.49029	-0.826629	-0.0075175	0.240297		1	0.00461769	0.881538	1	1
OS03G0663100	1.64451e-24	186.276	0.101145	-0.346807	-1.19544	-0.381752	0.0882879		1	1	0.0018404	1	1
OS03G0663900	6.75018e-298	2339.56	0.0349884	1.27871	3.81715	0.0513225	0.170468		1	0.0427782	1.23737e-17	1	1
OS03G0664300	1.88704e-45	28.6821	-1.79711	-7.20026	-1.87285	-0.0402402	-0.579729		1	2.43355e-05	0.169831	1	1
OS03G0664600	2.62723e-57	52.2981	-1.87189	-0.710598	2.32267	1.07325	0.501545		0.153022	1	0.00293484	1	1
OS03G0665000	2.17841e-42	4.04698	-0.783224	0	-4.38203	-0.715911	-0.00576481		1	1	1.77558e-06	1	1
OS03G0666600	1.96052e-67	1603.91	2.43902	0.641889	-4.92755	-0.3291	0.579874		0.182068	1	1.19065e-06	1	1
OS03G0669100	3.29157e-28	349.775	0.458212	0.661795	1.64391	0.0651235	0.0825994		1	1	0.00128645	1	1
OS03G0669900	9.07489e-185	104.252	0.127852	-0.602045	-2.4368	-0.458878	-0.404875		1	1	7.57642e-08	1	1
OS03G0670200	6.13666e-15	235.37	0.076453	0.460439	0.996859	0.213603	-0.0378755		1	0.533349	9.6633e-05	1	1
OS03G0672300	4.16305e-17	454.202	-0.367107	-0.677207	0.450892	0.357059	-0.958054		1	0.100097	0.482425	1	0.00438212
OS03G0672400	7.85542e-73	427.821	-0.344461	0.509118	2.45538	0.473072	-1.5334		1	1	2.34446e-05	1	0.173906
OS03G0673400	3.79253e-40	22.4819	-0.779572	-3.65291	0.908916	-1.33615	-0.789288		1	0.00956903	1	1	1
OS03G0674700	1.20535e-33	21.1621	1.06802	1.07793	2.58584	1.25884	-0.0117768		0.729203	0.514893	0.00017184	1	1
OS03G0675600	1.31827e-46	10.8809	0	-1.88932	-3.51828	0.50045	-1.13113		1	1	0.0122472	1	1
OS03G0679800	5.27691e-59	1029.92	0.732787	1.03922	2.53331	-1.12711	-0.428009		1	0.370571	7.01529e-07	1	1
OS03G0680100	5.6497e-54	111.107	0.826252	1.96253	2.71816	-0.117296	-0.316931		1	0.00336353	3.83301e-05	1	1
OS03G0680200	1.26308e-08	157.569	0.976012	0.804776	1.00136	0.258042	0.0847026		0.0958197	0.208177	0.0226688	1	1
OS03G0680400	5.27741e-49	102.702	0.655566	1.38367	0.313094	-0.496502	0.604546		1	0.0169249	1	1	1
OS03G0680800	1.76156e-38	518.122	-0.228266	-0.503839	-0.875697	-0.215121	0.289877		1	0.520485	0.00248612	1	1
OS03G0682200	1.71905e-155	276.164	0.510637	1.55559	-2.68916	-0.644269	-0.957678		1	0.179092	0.000223058	1	0.784574
OS03G0683200	7.69613e-33	424.995	-5.16187	-4.1287	0.645488	2.76601	-0.861554		0.0166312	0.0332301	1	1	1
OS03G0683300	8.94152e-29	7702.12	-5.46458	-3.11359	-0.843789	0.00567643	-1.10305		0.00715438	0.227667	1	1	1
OS03G0684100	5.34717e-118	382.044	0.448625	0.592688	0.761224	-0.0233341	-0.321617		0.624556	0.0725693	0.00384203	1	1
OS03G0685300	9.68413e-19	720.03	-0.20346	-0.213432	-1.133	-0.0390234	-0.634427		1	1	0.0310221	1	1
OS03G0686900	1.4616e-30	331.107	0.390221	0.353207	0.687655	0.0488094	-0.165802		0.862407	0.775775	0.00554215	1	1
OS03G0687000	1.67123e-10	655.595	-1.08663	-1.27017	0.44399	-0.0500535	0.0868157		0.233058	0.0271179	1	1	1
OS03G0687400	4.47579e-68	1822.99	-1.32996	0.462266	4.26359	-0.438747	-0.65651		1	1	5.34734e-05	1	1
OS03G0687700	1.09965e-43	6166.57	-2.87272	-1.62071	1.28284	1.08705	-0.8004		0.0395078	0.590067	0.73656	1	1
OS03G0689300	1.7348e-68	2140.32	-0.35286	-0.159917	-1.60906	0.306098	-0.420663		1	1	0.00535661	1	1
OS03G0692300	8.45744e-41	35.2349	-3.97356	-3.06133	-2.14436	0.197268	-0.39817		0.558913	0.0400352	0.0568739	1	1
OS03G0693400	1.83007e-67	439.438	-0.146641	0.477974	0.698213	0.15961	-0.0434622		1	0.314209	0.00856687	1	1
OS03G0694600	1.87295e-36	35.3569	0.190745	-0.305669	-1.95306	0.294788	-0.104753		1	1	5.52841e-06	1	1
OS03G0698800	2.45652e-32	803.156	0.00508935	-0.061868	-0.661494	0.134338	0.0695874		1	1	0.0228706	1	1
OS03G0701400	1.06123e-53	629.563	-0.406156	-2.02391	-0.729727	0.232893	-0.00778935		1	0.000264494	0.669941	1	1
OS03G0702700	1.3056e-34	637.309	0.112476	-0.12689	0.553159	-0.0056805	-0.199506		1	1	0.0426968	1	1
OS03G0703300	7.66712e-58	447.239	0.734328	0.353456	-3.20777	-0.0275709	0.114689		1	1	0.000424323	1	1
OS03G0707900	1.60081e-30	526.187	0.119858	0.491487	0.700823	-0.0480967	-0.267397		1	0.164527	0.00264563	1	1
OS03G0710000	1.23563e-37	129.685	0.511184	-2.06276	-2.77034	-0.526222	-0.127875		1	0.0142377	6.02911e-05	1	1
OS03G0710500	5.7931e-09	2.20915	-0.865501	-2.21215	-2.83354	-0.248256	1.78162		1	0.314047	0.0468274	1	1
OS03G0712100	2.89861e-133	87.1912	-0.681208	0.460535	2.25248	1.46227	-1.9786		1	1	1.24872e-06	1	0.711724
OS03G0712800	2.94213e-16	1442.17	0.0277111	-1.06858	0.756074	-0.228133	0.354649		1	0.0413373	0.249489	1	1
OS03G0713200	2.09901e-13	27.5244	-1.03053	0.0650929	1.5091	0.669617	0.434333		0.950119	1	0.0450093	1	1
OS03G0713600	2.29562e-12	336.558	-0.27507	-0.00763195	-0.758269	0.068299	0.253339		1	1	0.00655473	1	1
OS03G0715400	1.20128e-14	207.291	-0.0905577	0.184808	0.686693	-0.0124134	0.00632636		1	1	0.040444	1	1
OS03G0718600	2.05964e-15	135.085	-0.185964	0.271332	0.756422	-0.280324	-0.101642		1	1	0.0336241	1	1
OS03G0720300	2.59744e-88	884.169	0.181181	-0.390164	-1.20162	-0.0941175	-0.353298		1	1	0.00195175	1	1
OS03G0721700	1.33074e-166	456.671	-0.191102	1.11023	3.53622	0.318239	0.174028		1	0.292635	9.71464e-12	1	1
OS03G0722000	2.80478e-24	10.2587	0.393144	1.73074	3.54966	-0.0542469	-1.30835		1	0.398191	0.0341826	1	0.614517
OS03G0722500	6.075e-19	128.966	0.43182	-0.471691	-1.09046	-0.0286667	0.788546		1	1	0.0182397	1	0.477097
OS03G0724600	5.04987e-179	2404.91	0.295072	1.17817	3.21099	0.203556	0.722527		1	0.131702	6.91302e-12	1	1
OS03G0724800	3.34936e-23	9.32219	-0.86889	-3.03935	-0.752818	-0.629766	0.67092		1	0.0250065	1	1	1
OS03G0725200	3.66922e-10	11.3322	-4.71681	-1.96731	-1.45047	-0.262431	0.416206		0.0411712	1	1	1	1
OS03G0725400	1.56295e-50	340.245	0.292962	0.616105	0.819974	-0.0678403	-0.500333		1	0.161966	0.00843808	1	0.679432
OS03G0726400	1.27435e-33	1294.86	-0.769945	-1.4463	0.248662	0.0908876	0.371305		1	0.0183842	1	1	1
OS03G0727800	2.44253e-11	88.184	0.872247	0.0334226	-1.55868	0.0546875	-0.357524		1	1	0.0135408	1	1
OS03G0729000	3.8551e-39	23.8962	-1.26144	0.159788	-3.22015	0.0681668	0.155685		1	1	3.2044e-05	1	1
OS03G0729100	1.2636e-21	192.725	0.13102	-0.120437	-1.22918	-0.130564	-0.32709		1	1	0.004107	1	1
OS03G0729800	2.4743e-07	23.3372	-0.425075	-1.00023	0.559558	0.168507	-3.89588		1	1	1	1	0.00153029
OS03G0731800	1.54469e-77	3081.66	-0.541304	0.737197	4.14998	-0.215192	-0.50354		1	1	1.84898e-05	1	1
OS03G0731850	1.5479e-41	6.71612	-0.853306	0.598633	2.2934	-0.0279001	0		1	1	0.00295842	1	1
OS03G0732100	5.64475e-200	141.539	-0.395092	-0.353427	-1.61886	-0.278589	-0.219254		1	1	0.00106397	1	1
OS03G0735800	3.18884e-60	16.9534	-1.79391	-0.89401	-2.93795	-0.163423	0.488933		1	1	6.7909e-06	1	1
OS03G0735900	1.08678e-28	14.2201	-3.43639	-4.04407	-1.47287	-0.705662	1.00301		0.924204	5.52009e-05	0.225037	1	1
OS03G0738700	1.37521e-75	61.5774	0	-3.86702	-3.32396	0.259061	0.189195		1	0.382467	0.000178173	1	1
OS03G0741400	9.04253e-50	418.268	-0.0719179	-0.532645	-0.699449	-0.0961712	-0.244879		1	0.319449	0.020439	1	1
OS03G0742900	1.9261e-51	650.883	-1.88577	-0.952191	1.20053	0.137157	0.584315		0.00116842	0.3838	0.0497478	1	1
OS03G0743800	8.93608e-27	202.152	0.700973	-0.0632346	-1.38132	-0.278892	0.447424		0.49575	1	2.96861e-05	1	1
OS03G0744100	7.01131e-14	5.12002	1.30363	-0.292609	-2.38448	1.06255	-0.00520526		1	1	0.00107806	1	1
OS03G0745100	5.78957e-96	181.785	-0.455149	-0.690151	-1.55637	-0.124366	0.273314		1	1	0.00387533	1	1
OS03G0745700	1.67692e-79	15.7327	-0.380133	1.82546	2.79108	-1.99076	-3.13639		1	1	0.935846	1	0.00144446
OS03G0747700	9.38332e-33	71.7466	-0.785649	-0.296123	-1.24223	0.279059	0.239554		1	1	0.0117974	1	1
OS03G0747800	4.4161e-62	11435.7	-0.229809	-0.257703	-2.2924	0.189258	0.301323		1	1	9.16465e-06	1	1
OS03G0748500	1.90893e-38	96.1973	-0.467413	-0.364573	0.0678204	0.422116	-1.35984		1	1	1	1	0.0194846
OS03G0749401	3.28528e-91	29.4279	-0.206842	1.17163	3.31467	3.65612	0.940167		1	0.134957	2.51258e-08	1	1
OS03G0749500	1.7704e-50	491.655	0.199405	1.57209	0.472024	-0.0711662	-0.202679		1	0.000100416	0.924565	1	1
OS03G0750300	5.00272e-38	258.506	0.479518	0.272703	1.42872	0.200298	-1.13916		1	1	0.0240929	1	0.34905
OS03G0750500	6.22041e-22	30.0302	0.202631	0.458075	-2.29831	-0.292816	0.0133921		1	1	0.000604281	1	1
OS03G0751100	0.00141863	96.7528	-0.17409	-0.0223685	-0.426304	0.641883	1.29173		1	1	1	1	0.0213018
OS03G0752300	3.37315e-10	146.787	-0.913696	-1.22626	0.639654	-0.562873	-0.32711		0.269692	0.00575533	0.42653	1	1
OS03G0757500	5.63826e-21	295.465	-0.470099	0.0123556	0.00888804	0.386674	-1.00135		1	1	1	1	0.00276433
OS03G0758950	1.95941e-26	26.0567	-0.638665	0.616449	2.24984	0.191506	-0.0521126		1	1	0.000216234	1	1
OS03G0761100	5.6599e-12	448.103	-0.166093	-0.925179	0.449205	-0.407064	-0.0176793		1	0.0420882	0.84445	1	1
OS03G0761900	2.26592e-79	760.568	0.15853	-0.406029	-0.697738	0.108625	0.139572		1	0.884114	0.0267461	1	1
OS03G0764000	1.51841e-115	91.2574	-0.292896	1.05917	2.55855	-0.247423	-0.558551		1	0.0817222	4.82286e-09	1	1
OS03G0764450	1.95585e-52	510.841	-0.157332	-0.959799	0.492688	0.376532	0.0812659		1	0.0012071	0.304961	1	1
OS03G0769500	1.38825e-55	853.598	-5.18439	-2.24291	-1.73373	-0.0996223	-0.292883		2.09829e-07	0.0475354	0.156364	1	1
OS03G0770100	1.86709e-107	19.5286	0	2.55775	-3.64142	-0.386991	0.370279		1	1	4.02667e-05	1	1
OS03G0771500	1.73181e-11	21.7911	-0.833801	-2.54447	-0.165258	-0.316214	-0.69391		1	0.00108261	1	1	1
OS03G0772900	4.67992e-24	132.071	-0.279591	0.420753	1.61759	0.166091	0.302677		1	1	0.0346557	1	1
OS03G0773000	1.71695e-77	587.306	-0.0611432	0.523979	1.12452	-0.454171	-0.496972		1	0.503656	7.51623e-05	1	0.905448
OS03G0773050	3.88487e-37	89.0118	-1.91174	-2.44546	0.117809	0.948083	-0.65049		0.258953	0.00943679	1	1	1
OS03G0774300	2.91162e-44	593.963	0.163286	0.234814	0.762053	-0.0558914	0.0750158		1	1	0.0029166	1	1
OS03G0775900	3.75598e-49	33.4621	-2.55951	-5.85302	-1.46397	-0.115963	-3.7204		1	8.73108e-05	0.552089	1	0.68228
OS03G0776900	6.78018e-09	83.7074	0.0769338	0.510906	-0.829494	-0.0595403	0.534511		1	0.872913	0.042144	1	1
OS03G0779000	5.16208e-20	346.696	0.0469336	-0.165597	-0.823949	0.0333907	0.16015		1	1	0.00293793	1	1
OS03G0779800	2.6406e-41	20.0765	0	-4.47696	-1.23133	-0.0918271	0.00566637		1	0.00285806	0.83935	1	1
OS03G0780200	6.15884e-80	27.3273	-0.608503	0.312161	1.2014	0.70872	-2.3975		1	1	0.0295994	1	0.923154
OS03G0780800	1.13185e-19	737.589	-0.0512692	0.37697	0.646629	-0.0891849	-0.28962		1	0.781183	0.0212319	1	1
OS03G0781000	5.64672e-45	148.748	0.0405004	0.257665	0.730574	0.361592	-0.0709331		1	1	0.0250735	1	1
OS03G0781300	4.47661e-17	26.2755	0.212964	-0.73003	-1.99828	-0.169352	0.100502		1	1	0.00964374	1	1
OS03G0781600	3.94563e-24	5445.16	-8.00295	-2.02541	0.827938	1.16986	-0.0514073		0.000372794	1	1	1	1
OS03G0781700	1.01578e-09	1249.22	-0.815003	-0.758574	0.0370633	0.0111218	0.306654		0.0580816	0.0456237	1	1	1
OS03G0783100	5.75301e-74	156.083	0.272154	-3.38547	-1.71011	0.29982	0.976041		1	3.17134e-05	0.0524339	1	1
OS03G0785900	1.45406e-11	281.816	-3.55822	-3.7074	0.916786	0.780398	-0.566583		0.00956435	0.00202725	1	1	1
OS03G0788500	5.69242e-30	176.872	0.162071	-1.38561	-0.271514	-0.548247	-0.40827		1	0.00410401	1	1	1
OS03G0788600	6.74403e-76	914.967	-0.276334	-0.56118	-1.54514	-0.0491104	0.198065		1	0.395691	2.05998e-09	1	1
OS03G0788700	6.83999e-15	28.5221	-0.0290103	-0.362718	-2.00155	-0.459149	0.503358		1	1	0.000463004	1	1
OS03G0791200	9.4296e-122	554.958	-0.545718	-0.147616	1.54256	1.73008	-0.54204		1	1	0.0258033	0.43333	1
OS03G0793500	5.78128e-41	2592.96	-0.783304	-1.12514	0.564038	0.150737	0.142026		0.529014	0.0177335	0.630053	1	1
OS03G0793900	3.61943e-37	11.0069	-0.930686	-2.31192	-0.608822	0.942088	0.742337		1	0.00091671	0.988795	1	1
OS03G0794000	1.88444e-45	159.801	-2.222	-3.07288	-0.0950276	0.242834	0.0150589		0.295851	0.00340257	1	1	1
OS03G0794500	2.94017e-09	232.878	-0.163779	-0.429624	-0.915223	-0.118996	-0.075475		1	1	0.00809128	1	1
OS03G0795300	7.16498e-06	15.8465	-0.284212	-1.83387	0.0464322	-1.32913	-0.371907		1	0.0455397	1	1	1
OS03G0796000	1.48532e-12	256.483	-0.018391	0.628436	0.67878	-0.0963124	-1.51677		1	1	0.877961	1	0.0381439
OS03G0796501	5.04765e-23	1946.64	0.0760465	0.368543	0.745279	-0.241602	-0.269281		1	1	0.016136	1	1
OS03G0799600	0.000200428	570.033	-0.258175	0.38986	0.868518	0.179699	-0.211939		1	1	0.0247903	1	1
OS03G0799801	2.18345e-33	7.61754	-1.79307	-1.88764	-2.23946	-0.68267	-0.739642		1	1	0.0165703	1	1
OS03G0800200	1.92162e-33	301.16	0.844567	0.724007	0.00802871	0.0607016	-1.59697		0.925024	0.936234	1	1	0.0117144
OS03G0801900	1.15078e-62	181.321	-0.393453	-1.40191	-0.670328	0.218555	0.105073		1	2.44518e-05	0.139615	1	1
OS03G0803600	3.3366e-11	75.3599	0.0840252	-0.123984	-1.4914	-2.24884	-1.62432		1	1	0.0856792	0.0214083	0.112703
OS03G0803700	1.48304e-43	466.983	0.266857	-0.0632147	-1.05518	-0.110476	0.0417969		1	1	1.25009e-07	1	1
OS03G0805500	5.2513e-59	1650.31	-0.690452	-0.368557	0.984258	-0.122709	-0.0616938		0.906388	1	0.0462251	1	1
OS03G0805600	0.0100929	79.5025	-0.00997836	0.837351	1.7815	0.194265	-0.940076		1	1	0.0230548	1	1
OS03G0807500	4.91871e-40	59.5263	1.81083	-0.272098	-1.41003	0.223449	0.113859		0.0277828	1	0.101702	1	1
OS03G0808300	1.63402e-116	197.74	-0.436888	-0.486844	-1.18272	0.327457	1.31464		1	1	0.000504093	1	0.000223218
OS03G0808900	1.20304e-11	284.652	0.405283	0.186259	-0.175558	0.995456	0.893403		1	1	1	0.0415878	0.0195118
OS03G0809000	7.61684e-17	11.5103	-0.0394941	0	1.96548	0	-8.55428		1	1	1	1	0.0437336
OS03G0809400	8.0935e-35	230.78	0.478824	0.519546	1.64147	-0.2126	0.0336366		0.942397	0.482477	1.139e-09	1	1
OS03G0809900	1.90112e-62	870.291	0.275594	0.851535	0.566554	-0.253067	0.108092		1	0.0101224	0.186814	1	1
OS03G0811300	3.44239e-54	61.5873	0.581907	0.0747561	-0.604877	-0.372339	-1.4818		1	1	1	1	0.0307567
OS03G0813200	3.56002e-163	35.4812	0.558058	1.47517	3.2926	1.96229	0		1	0.00218906	2.13697e-08	1	1
OS03G0813700	1.50686e-13	448.561	-1.63853	-0.933477	0.994883	-0.293504	0.180918		0.0106351	0.416827	0.180933	1	1
OS03G0818200	8.33178e-33	779.495	-0.212166	0.113066	-0.917517	0.260758	0.47127		1	1	0.0165146	1	1
OS03G0818400	8.14256e-31	1429.2	-0.052794	0.572976	1.0246	0.106465	-0.295708		1	0.230903	8.55844e-05	1	1
OS03G0822000	8.15115e-67	2115.23	-0.525054	-0.560015	-1.54476	0.0328896	0.80381		1	0.954794	3.25524e-05	1	0.40661
OS03G0823800	4.03943e-19	336.881	-0.28777	-1.46229	-0.555338	-0.653235	-0.924337		1	0.020778	1	1	0.738392
OS03G0825300	1.90352e-108	541.122	0.494203	0.733861	0.485541	0.184005	0.462318		0.73041	0.0332301	0.335972	1	0.923154
OS03G0825700	1.2578e-14	1011.53	-0.0642457	0.0450648	0.686547	0.0921965	0.0484414		1	1	0.00397477	1	1
OS03G0825900	1.20719e-104	123.794	0.266183	1.24818	2.23547	-0.765174	1.22374		1	0.143512	0.000235791	1	0.727135
OS03G0826500	1.55685e-34	750.648	0.302044	0.111533	0.0464833	0.104885	-1.71303		1	1	1	1	0.000280289
OS03G0826700	9.95596e-20	611.492	-0.261834	0.239371	0.730797	-0.197124	0.418773		1	1	0.0292883	1	1
OS03G0827900	2.28676e-49	95.5558	0.197995	0.264287	1.12156	-0.149805	-0.152252		1	1	0.046881	1	1
OS03G0828600	8.59257e-55	421.416	-1.16816	-6.55787	-2.17295	0.234478	-0.934758		1	4.70367e-06	0.194139	1	1
OS03G0829600	3.4038e-34	58.8747	-1.7976	-2.71632	-2.06263	0	-12.7009		1	1	1	1	0.000212468
OS03G0830800	3.52697e-13	3.27227	3.84519	0.201783	-0.0663175	1.94997	-4.1804		0.043809	1	1	1	0.0374916
OS03G0832600	2.77996e-12	2968.48	-0.543111	0.202608	1.44355	-0.140981	0.419232		1	1	0.000353898	1	1
OS03G0833600	0.000157604	226.293	-0.0924177	0.0495295	-0.230023	0.588166	1.13898		1	1	1	1	0.0254944
OS03G0834050	0.00289387	27.2095	0.0687064	-0.146761	-1.29678	-0.0400933	-0.105029		1	1	0.0486296	1	1
OS03G0836800	0.000433868	34.7619	-0.253831	-0.381884	-0.480073	-0.351715	-1.93569		1	1	1	1	0.00200362
OS03G0837000	1.48282e-57	142.2	0.9222	0.577767	-0.0650091	0.009474	-0.187113		0.0210698	0.469242	1	1	1
OS03G0837300	1.43836e-15	1218.16	-0.206195	-0.338696	-0.595175	0.01263	-0.0789268		1	0.971588	0.0365773	1	1
OS03G0843100	5.6824e-51	113.034	-0.33483	-0.506182	-1.03567	-0.0811978	-0.179801		1	1	0.00770056	1	1
OS03G0843400	9.75875e-32	417.327	-0.660498	0.806225	1.73788	-0.124004	0.35474		1	0.660288	0.000412941	1	1
OS03G0844600	3.52333e-61	1284.93	-0.45281	-1.75002	-1.9475	0.362179	0.45511		1	0.00415908	0.000198191	1	1
OS03G0845300	2.67165e-59	1200.34	-0.515796	-0.132336	-1.74593	-0.358693	-0.194504		1	1	7.50124e-07	1	1
OS03G0848300	1.26614e-27	495.57	-0.129976	0.279411	0.671579	0.0908038	-0.526861		1	1	0.00682049	1	0.214143
OS03G0849300	1.11521e-32	385.924	-1.95037	-5.05198	-1.51458	0.616465	0.765945		1	0.0021815	0.938028	1	1
OS03G0849900	1.43962e-65	426.961	-0.581227	-1.0704	-1.17984	-0.177214	0.518968		0.973535	0.00802014	0.00045951	1	1
OS03G0851500	1.74794e-37	1276.98	-1.36135	-1.63707	0.453327	0.32359	-0.04517		0.0250925	0.000673792	1	1	1
OS03G0851800	8.7679e-26	98.6658	-0.28978	0.727945	1.20716	0.128906	-0.473051		1	0.539564	0.0174384	1	1
OS03G0856300	4.0277e-70	214.587	-0.759628	-0.945897	-0.898147	0.257165	-0.0078702		0.527632	0.0425283	0.0282656	1	1
OS03G0856700	5.71391e-30	536.302	0.777214	0.280259	-1.8655	0.131732	-0.157866		1	1	0.0101905	1	1
OS03G0858700	2.18988e-61	121.554	0.276207	-0.174566	-0.839597	0.693864	0.769007		1	1	0.0354165	1	0.206382
OS03G0860000	8.41091e-13	523.916	-0.0446798	-0.408197	0.771725	0.128071	-0.0363635		1	0.778232	0.00610591	1	1
OS03G0860600	2.16115e-12	5.8798	-3.43879	-2.56311	0.825887	0.793162	0.433706		0.93536	0.0323932	1	1	1
OS03G0862000	3.17072e-17	18.1387	-0.577645	-1.75905	-0.945474	0.137449	0.102358		1	0.0311275	0.48655	1	1
OS04G0101700	1.43148e-26	26.2077	-0.0662375	-0.281304	-0.451469	0.026246	-2.43174		1	1	1	1	0.0017789
OS04G0102700	2.6513e-31	1332.67	-0.300478	-0.185402	-1.04929	0.432628	0.247536		1	1	0.000631198	1	1
OS04G0103100	0.00155155	115.837	-0.151485	-0.938013	0.178938	-0.19102	-0.407254		1	0.0423434	1	1	1
OS04G0103900	3.12523e-48	5.07022	0	-1.88621	-3.74986	-0.578342	-0.869723		1	1	1.00906e-05	1	1
OS04G0107600	1.30732e-160	102.413	-3.02542	0.210102	-1.82987	0.129835	-0.422702		0.357139	1	0.00107806	1	1
OS04G0111200	4.28804e-40	194.97	-0.230932	0.216058	1.18725	-0.289343	-0.948304		1	1	0.000208175	1	0.0217302
OS04G0114300	1.8433e-23	2.41938	0	0	-6.17678	-0.311294	0.662347		1	1	0.000163551	1	1
OS04G0117300	2.28894e-10	1.85465	-0.0092152	0.688427	0.448719	2.41693	-3.0461		1	1	1	1	0.038573
OS04G0127800	5.8127e-39	149.344	0.0604022	-0.241177	-1.47878	-0.36834	0.393026		1	1	0.000518206	1	1
OS04G0137100	1.36173e-27	214.646	-0.152785	-0.795649	-1.11677	-0.0786742	0.471236		1	0.411101	0.0180827	1	1
OS04G0137201	1.39867e-17	363.174	-0.199054	-0.679269	-1.21317	-0.0971704	0.349049		1	0.92499	0.0257833	1	1
OS04G0137500	5.01592e-09	434.07	-0.325978	0.297255	-0.600416	-0.0890367	-0.455352		1	1	0.0244509	1	0.463843
OS04G0164701	2.20602e-130	96.6588	-4.37173	-3.18006	-2.19086	-0.340552	-0.48624		0.205544	5.16706e-05	2.88165e-06	1	1
OS04G0165000	6.76746e-20	2644.08	-7.81155	-3.28891	0.938572	1.58463	-1.10893		0.00565351	0.533724	1	1	1
OS04G0165700	2.15304e-50	419.695	-1.30515	-0.232963	-0.534749	-0.00800772	-0.264218		0.00956435	1	0.742381	1	1
OS04G0167800	9.32116e-174	199.123	-0.936526	-2.50675	-4.5294	-0.811759	0.561829		1	0.149407	9.69775e-14	1	1
OS04G0168300	2.10461e-19	0.906114	0	0	0	1.28363	2.91944		1	1	1	1	0.00280627
OS04G0168400	1.51816e-15	2.9211	2.56735	0	-5.36074	-0.607911	-1.78471		1	1	0.0350386	1	1
OS04G0172400	2.42098e-10	0.914907	0	0	-5.14036	0.73313	-2.56093		1	1	0.0158527	1	1
OS04G0182300	1.31668e-26	9.47197	-2.57364	-2.67046	1.98455	0	-7.4932		1	1	1	1	0.00408922
OS04G0183500	3.37086e-31	80.6547	-0.862923	-0.885759	-1.0139	0.242174	0.315983		0.40144	0.118336	0.011919	1	1
OS04G0189400	1.2293e-23	36.6446	0	-1.84519	1.96483	0	-12.0176		1	1	1	1	0.00462782
OS04G0194466	2.57962e-72	26.2327	-1.65253	-1.28814	-4.2633	-0.0483916	1.11985		1	1	7.17068e-07	1	0.730246
OS04G0201200	1.62953e-17	584.529	-0.210995	0.346807	1.3043	-0.248801	0.0375361		1	1	1.37024e-05	1	1
OS04G0204000	2.81601e-14	0.964688	0	0	0	0	-6.78591		1	1	1	1	0.00808666
OS04G0204400	0.00265773	25.353	-0.686925	1.27894	2.02289	0.026224	0.4035		1	0.654163	0.0323673	1	1
OS04G0209300	4.5741e-25	157.932	0.950989	1.1516	-0.97484	0.398076	-0.524867		0.159142	0.0167494	0.0505534	1	1
OS04G0224900	4.96686e-31	519.48	-0.300274	-0.261047	-0.552028	-0.229398	-0.0934552		1	1	0.0462221	1	1
OS04G0226600	5.24097e-09	1.75961	-2.56863	-3.04329	-3.17109	-0.328285	-0.00771785		1	0.294633	0.0131777	1	1
OS04G0228000	3.44871e-48	425.879	-0.590948	-0.512509	0.721793	0.320323	0.176425		0.280937	0.315131	0.0107419	1	1
OS04G0228100	3.15147e-39	181.319	-0.593572	0.493905	1.34863	0.243086	-2.43275		1	1	0.17341	1	0.00296419
OS04G0244201	5.65669e-19	3.56052	-3.44073	-1.23951	-1.96353	0.936721	-0.30199		0.906388	1	0.0253306	1	1
OS04G0253000	5.92683e-17	2667.02	0.243532	0.501149	1.32683	-0.301842	0.210208		1	1	0.00195002	1	1
OS04G0257500	8.73628e-28	228.108	-4.68939	-5.53253	0.75523	1.90623	-3.07299		0.15743	0.0103678	1	1	1
OS04G0266400	7.66385e-24	436.844	0.0860431	-0.396702	-0.816221	0.0190619	0.20899		1	0.739	0.000992703	1	1
OS04G0266900	1.12855e-06	384.904	0.0604168	-0.131343	-0.877469	-0.110294	-0.0375549		1	1	0.00375283	1	1
OS04G0267600	2.81275e-59	107.134	-1.79708	-4.47601	-2.37901	-0.0986367	-1.39341		1	0.00101321	0.016464	1	0.894859
OS04G0273600	1.11426e-14	1.74466	0	-1.40707	-3.70453	-0.0413466	1.78175		1	1	0.0315015	1	1
OS04G0280700	1.6754e-58	63.6274	-0.286014	0.137604	-1.54598	-0.172263	0.602226		1	1	1.57996e-05	1	0.752656
OS04G0290000	5.48519e-29	341.047	-0.139374	-0.276042	-0.86298	0.154913	0.0262098		1	1	0.000723697	1	1
OS04G0301700	2.4905e-30	58.4137	-0.747188	-0.250991	1.94443	-0.598588	0.0943554		0.929301	1	9.88325e-06	1	1
OS04G0310900	9.96312e-34	118.526	-3.54363	-0.725465	-0.741752	0.30636	-0.826801		0.00181062	1	1	1	1
OS04G0317500	1.0608e-26	45.1167	0.644979	0	0	0	-12.3138		1	1	1	1	0.00155145
OS04G0317800	9.14634e-36	41.9405	5.42176	0	0	0	-10.4216		0.371038	1	1	1	0.000439343
OS04G0321800	6.14196e-40	180.616	0.0346911	0.444727	0.672944	-0.240668	-1.46362		1	1	0.667713	1	0.0079167
OS04G0325300	1.97324e-17	6.35266	-1.65339	-4.20588	-0.185833	-0.048143	-4.34754		1	0.0104668	1	1	0.315986
OS04G0328900	3.60127e-22	13.5383	2.81477	0	0	0	-8.75747		1	1	1	1	0.00841312
OS04G0329200	7.06069e-25	46.0021	0.860581	0	0	0	-10.5505		1	1	1	1	0.00535537
OS04G0329300	8.59272e-14	6.42447	3.43632	0	0	0	-9.48963		1	1	1	1	0.0441179
OS04G0330900	6.81488e-106	105.593	-0.524556	-0.467719	-1.3532	-0.273223	0.347144		1	1	0.000814446	1	1
OS04G0346800	1.49591e-60	1864.68	-1.83877	-2.1614	-0.433872	0.431454	-0.369702		0.130101	0.0105777	1	1	1
OS04G0346900	3.93993e-97	42.8996	-3.44022	-0.0935715	-4.44977	-0.153299	-0.715977		0.915672	1	4.36976e-08	1	1
OS04G0348400	3.20202e-30	245.428	-0.247183	-0.3991	-0.868711	0.0795301	-0.342912		1	1	0.0139768	1	1
OS04G0350300	2.19531e-70	213.169	0.493156	0.273134	1.1094	0.610743	-1.02421		1	1	0.0430889	1	0.254129
OS04G0359100	1.55266e-23	49.8143	-0.400088	-2.02558	0.198551	0.279677	0.593814		1	0.0117075	1	1	1
OS04G0370500	6.5039e-37	16.954	3.0286	2.55469	-4.63937	-0.222265	0.882162		0.0162601	1	0.000539073	1	1
OS04G0379800	7.44044e-77	237.961	0.422328	0.401542	1.27236	-0.506908	-0.569423		1	1	0.00280017	1	1
OS04G0381000	2.44006e-82	766.874	0.121393	0.358487	0.639327	-0.0849119	-0.0676081		1	0.45615	0.00164356	1	1
OS04G0382800	7.31242e-37	510.645	0.0110669	-0.762997	-0.0604467	0.650892	1.19361		1	0.190401	1	1	0.00579804
OS04G0382900	1.43554e-73	36.9786	0.362963	-2.9827	-2.9923	-0.417098	0.303196		1	0.35205	0.00765547	1	1
OS04G0385600	1.52318e-47	66.4096	-1.49209	-0.324725	2.08369	0.230989	0.218425		0.164856	1	0.000492898	1	1
OS04G0388000	6.34987e-14	8.68828	0.599761	-0.517471	-1.82602	0.228394	-0.85722		1	1	0.0184284	1	1
OS04G0392300	4.61429e-73	153.039	0.330058	1.92228	3.38919	-0.615209	-2.50561		1	0.0217836	1.9309e-06	1	0.00233937
OS04G0392500	4.91543e-81	108.404	0.463855	2.11338	2.61683	0.595637	-1.99811		1	0.000836024	1.88755e-05	1	0.00592158
OS04G0393100	2.38319e-64	35.1919	1.01814	0.0903367	-2.78916	-0.236288	0.352975		1	1	2.02911e-06	1	1
OS04G0393200	1.02795e-47	12.4313	0.344874	1.68494	2.96336	-0.83555	-0.00579483		1	0.052246	0.0107904	1	1
OS04G0393900	1.52502e-30	323.242	-0.301963	-0.990346	0.670421	0.0583862	0.023496		1	0.0142377	0.188136	1	1
OS04G0398300	1.85641e-22	641.908	-0.0749245	0.118767	0.682972	-0.0176397	0.00507191		1	1	0.0156376	1	1
OS04G0398900	6.24581e-179	453.854	-0.771111	0.222608	2.46845	0.468187	0.286185		0.98777	1	1.28809e-08	1	1
OS04G0399000	6.79915e-25	710.209	-0.199177	0.386421	0.697822	-0.15411	-0.502908		1	0.991786	0.0360067	1	0.68557
OS04G0399200	2.54206e-23	901.552	-0.0480414	0.303002	0.44569	-0.139943	-0.920345		1	1	0.701948	1	0.0316593
OS04G0400000	4.42439e-10	1.52295	0	0	-5.37618	0.690319	0.575596		1	1	0.0119008	1	1
OS04G0402200	1.43893e-94	739.65	0.867515	-0.658637	-2.72054	-0.24033	-0.359658		1	1	5.92045e-07	1	1
OS04G0403200	3.08853e-51	969.479	-0.093193	-0.69773	-1.49982	-0.201923	0.522979		1	0.297165	1.82739e-06	1	1
OS04G0403600	8.57847e-06	49.4936	-0.0163098	0.692037	1.34569	0.447024	-0.030574		1	0.807454	0.0105937	1	1
OS04G0404900	1.11187e-19	1341.23	-0.953469	-0.034196	-1.15161	0.215925	-0.0368784		0.10717	1	0.00201539	1	1
OS04G0405100	2.27319e-08	525.564	-0.292576	-0.0843345	-0.0300949	0.151384	-1.11726		1	1	1	1	0.000439343
OS04G0405500	2.97653e-46	106.414	-0.121574	0.430719	1.14205	0.516143	-0.0195379		1	1	0.00567499	1	1
OS04G0406600	1.03265e-09	155.052	-1.48856	-1.32154	0.136875	-0.914224	0.230756		0.00565351	0.00852101	1	1	1
OS04G0407850	0.0361837	4.29174	-0.237731	-0.488114	-2.41418	-0.451798	-0.524282		1	1	0.0497478	1	1
OS04G0407900	3.0246e-100	1929.61	-0.601647	-1.37526	-1.9628	-0.357077	0.44613		1	0.00176205	4.89453e-08	1	1
OS04G0411800	3.0151e-21	28.3691	-0.571305	-0.987782	-1.97299	0.471326	-0.370507		1	0.990053	0.00158984	1	1
OS04G0412350	1.57742e-26	93.2542	0.0566819	0.515005	1.66621	-0.214758	0.132067		1	1	1.67543e-05	1	1
OS04G0412700	2.04534e-87	27.9857	-0.539111	1.86145	1.11397	1.60082	-2.58661		1	0.0082201	0.555673	1	0.755671
OS04G0413200	1.26993e-100	349.737	-1.75659	-0.469962	0.581869	-0.612461	-4.58171		0.552319	1	1	1	2.55217e-07
OS04G0415401	4.34599e-26	114.548	-0.237121	0.85751	0.795216	0.209167	-0.0721179		1	0.0495306	0.0734482	1	1
OS04G0415800	4.55019e-49	2.96258	0	-1.88699	0	-1.99105	-2.42058		1	1	1	1	0.00549063
OS04G0415900	4.79949e-36	4632.06	-0.70463	-3.44733	-2.60628	-12.0119	-0.133833		1	0.868598	0.936096	0.0145104	1
OS04G0416400	1.39042e-11	70.6327	0.195251	0.117101	0.854019	0.0108741	0.0532139		1	1	0.047501	1	1
OS04G0416700	2.31775e-267	527.189	-0.902171	-0.545386	-1.67341	0.273533	0.746335		0.0937004	0.589075	9.38212e-11	1	0.0800445
OS04G0417000	6.90909e-06	1.76621	-0.511056	-4.20563	0.630828	-2.0265	0.00616771		1	0.0303285	1	1	1
OS04G0417800	6.75291e-29	229.766	-0.362717	-1.35958	0.444337	0.281621	-0.297199		1	0.00118341	0.966075	1	1
OS04G0418300	0.000120981	0.823676	2.56972	-1.39712	-5.01183	-0.587488	-4.17745		1	1	0.013091	1	0.232252
OS04G0418800	3.16261e-09	1921.45	0.0894222	0.363845	0.401073	0.410914	1.63983		1	1	0.977328	1	6.24859e-06
OS04G0422200	8.87483e-69	169.094	-4.4707	-1.01628	1.56899	0.781311	-0.00555489		2.03923e-05	1	0.284364	1	1
OS04G0422600	3.50583e-44	512.966	-1.48328	0.137941	2.94542	0.22034	-0.60367		0.652158	1	0.00021681	1	1
OS04G0428950	7.84071e-73	911.909	0.243566	-0.0207086	-1.39221	-0.184854	0.160725		1	1	4.75204e-06	1	1
OS04G0430700	4.48629e-114	505.94	-0.770682	-2.89454	-3.18134	0.104534	-0.896539		1	0.000301488	1.25388e-06	1	1
OS04G0432300	3.25742e-09	20.1583	-0.0257006	0.882732	2.21496	0.186165	1.19149		1	1	0.0408037	1	1
OS04G0433600	7.98848e-53	2808.19	-0.0957906	-0.744886	-1.67544	0.183949	0.0133424		1	0.721712	0.000243598	1	1
OS04G0433900	7.80623e-12	108.875	0.808092	0.321592	0.906441	0.678352	-2.3727		1	1	0.370205	1	2.55375e-05
OS04G0434800	7.24669e-22	491.39	0.12912	-1.26301	-0.42977	0.067389	-1.10067		1	0.00283966	0.988789	1	0.0261668
OS04G0435100	2.11251e-41	238.873	-0.254428	-0.0746635	0.347816	-3.05501	0.494654		1	1	1	0.0209519	1
OS04G0435500	1.35781e-36	255.784	-0.659206	-1.17017	-0.417619	0.0592009	-0.253283		0.905299	0.00561872	0.976938	1	1
OS04G0437500	6.50265e-53	73.3569	-1.58098	-2.12945	-0.373246	0.16874	-0.283217		0.557631	0.0139543	1	1	1
OS04G0438900	2.70256e-31	10.9704	-2.48965	-2.09886	0.291337	0.275943	-0.748496		0.161951	0.0172312	1	1	1
OS04G0439200	9.04984e-38	78.4074	-0.833306	-5.38417	-1.47799	1.04207	0.134625		1	0.000109938	0.703011	1	1
OS04G0441700	9.97369e-32	44.9393	0.143207	-0.0286853	-0.00651922	-0.994414	-4.45795		1	1	1	1	0.00276433
OS04G0442000	2.31027e-28	1244.26	-0.20648	-0.139679	0.491399	-0.0281806	0.739016		1	1	0.258148	1	0.0441179
OS04G0443850	5.69129e-41	65.9646	0.692522	-4.33089	-2.19257	0.59025	-0.173838		1	0.00250119	0.124053	1	1
OS04G0445000	0	394.439	-0.0191824	0.903513	3.09313	-0.0137762	0.182253		1	0.0332288	9.83347e-23	1	1
OS04G0445100	6.50024e-15	51.2611	0.151374	1.85223	5.17506	-3.32398	-0.878261		1	1	0.00941202	1	1
OS04G0445700	2.30545e-84	1572.7	0.0284477	-2.56755	-1.41116	0.808462	0.333319		1	0.000143857	0.0830754	1	1
OS04G0447600	1.06775e-30	151.703	-0.208934	-0.902204	-1.69147	0.150684	0.420749		1	0.357312	0.000101954	1	1
OS04G0447900	1.32991e-57	18.9211	-1.80003	-0.436702	-2.6917	0.035896	0.55221		1	1	0.000121848	1	1
OS04G0447950	1.30552e-08	1.7651	-2.56583	-3.57122	-2.67707	-0.306076	1.09126		1	0.526756	0.0311608	1	1
OS04G0448000	6.28275e-90	260.803	-1.41018	-4.50368	-2.54828	0.0928143	0.331951		1	2.78377e-06	0.000284321	1	1
OS04G0448300	0.000238753	3.32533	0.186705	-1.59905	-2.1882	-0.5446	-0.857667		1	1	0.0428312	1	1
OS04G0452000	2.15463e-29	411.472	-0.243195	-0.943373	-0.929676	-0.268464	-0.0830954		1	0.00149307	0.000485405	1	1
OS04G0452500	4.25921e-283	401.03	0.376043	0.76598	2.0713	-0.469594	0.227264		1	0.0426457	2.60959e-13	1	1
OS04G0453200	1.98366e-33	74.6725	-1.17584	-1.05024	-1.63487	-0.301808	0.422411		0.702333	0.484794	0.00717976	1	1
OS04G0454900	2.61908e-43	78.9525	0.0378424	0.292819	1.08323	0.0637622	-0.684997		1	1	0.0153214	1	0.61485
OS04G0457500	1.80162e-63	1312.17	-0.169459	0.579141	2.31354	-0.327405	-0.0403639		1	0.537663	2.40294e-15	1	1
OS04G0460600	1.02015e-38	48.0903	0.041997	0.574297	-1.21283	0.500139	0.590386		1	1	0.0418323	1	1
OS04G0462200	8.93285e-219	235.415	1.84007	1.13031	2.42989	-2.79884	-0.323241		0.0028671	0.214218	2.12942e-05	1	1
OS04G0463400	4.85126e-67	66.9148	-0.742071	-0.907021	-3.6406	-0.11806	-0.933202		1	1	8.75528e-07	1	1
OS04G0463500	9.99333e-07	614.548	-0.219686	-0.139983	0.206186	-0.176962	-1.64308		1	1	1	1	0.000152965
OS04G0464400	3.26167e-142	133.094	-1.18321	-1.59664	-2.15872	-1.07958	-0.0397826		0.50156	0.00266447	1.58088e-09	0.2577	1
OS04G0465600	1.17007e-46	16416	-1.05763	-1.54941	-1.88977	0.113896	0.485968		0.879666	0.0672885	0.00358926	1	1
OS04G0470600	2.3164e-36	1137.05	-4.46966	-1.36343	1.8325	1.17139	0.508552		0.00583461	1	0.540339	1	1
OS04G0471700	7.54809e-09	91.1989	0.0265506	0.255224	-1.00464	0.583951	-1.88758		1	1	0.25201	1	0.00233937
OS04G0474500	2.89322e-104	65.0832	2.40107	-0.597335	-1.45944	-0.566923	0.452755		0.0019827	1	0.114274	1	1
OS04G0474800	1.30566e-44	97.1835	-1.40304	-1.24161	-2.15732	-0.561921	0.12529		0.538899	0.409689	0.000667048	1	1
OS04G0475000	1.87526e-15	105.507	-0.0750185	-1.64817	-1.08282	-0.535517	-0.0326292		1	0.00016294	0.0252838	1	1
OS04G0476100	6.07986e-34	1204.71	0.376784	1.02558	0.553425	-0.153373	0.163059		1	0.00690707	0.413627	1	1
OS04G0477500	1.75314e-15	263.907	-0.0673822	0.680922	0.252888	0.372446	-0.0650573		1	0.0462726	1	1	1
OS04G0479000	3.30346e-79	101.783	0.679189	0.549524	1.66879	0.213988	-0.0900781		1	1	0.00283983	1	1
OS04G0479200	1.53837e-06	678.742	-0.124411	0.150108	-0.124106	-0.229788	-0.769486		1	1	1	1	0.020088
OS04G0479800	2.43083e-37	256.162	0.305738	0.030201	-0.944419	-0.306918	0.150362		1	1	0.00225427	1	1
OS04G0482100	1.54236e-20	4.06677	-0.00107272	0.393412	-5.9132	0.0934678	0.692233		1	1	0.000831214	1	1
OS04G0483500	7.40202e-79	5310.24	-0.427228	-0.682601	-2.43396	-0.0320726	0.043762		1	1	2.6956e-07	1	1
OS04G0483550	5.08334e-13	4.51381	-0.365067	1.48234	-2.54431	-0.60077	1.65195		1	1	0.0207049	1	1
OS04G0484800	8.99219e-14	599.986	-0.0690635	0.0384327	0.615717	0.0164734	0.173743		1	1	0.024613	1	1
OS04G0485300	2.38612e-36	6464.61	-0.965455	-2.07591	0.315072	0.464423	0.293008		1	0.00222919	1	1	1
OS04G0486300	1.95335e-36	20.5378	0.67389	-0.0607306	-2.00688	-0.533332	1.05293		1	1	0.00494749	1	0.68557
OS04G0486900	4.31865e-81	233.546	0.210954	0.817767	1.08525	0.235315	-0.198766		1	0.00698814	3.04715e-05	1	1
OS04G0486950	0.000480692	98.8708	-0.677885	2.70408	3.23273	-0.191379	0.509526		1	0.111832	0.0137022	1	1
OS04G0487400	2.52633e-230	96.7858	-0.313926	1.29492	3.33165	-1.21711	-2.56021		1	0.00244003	9.48799e-16	1	1
OS04G0487550	2.70317e-38	105.884	-4.80343	-3.74563	-2.1029	-0.182355	0.329228		0.2257	0.0215331	0.24789	1	1
OS04G0489900	9.60698e-12	27.3021	0.304935	0.608592	1.53343	0.400995	-0.109721		1	1	0.00959347	1	1
OS04G0492400	6.0936e-38	788.682	-0.13779	-0.779927	-1.01138	-0.550151	0.126172		1	0.0677445	0.00118943	1	1
OS04G0492500	0.000362362	111.812	0.207054	0.461852	1.34138	-0.180847	0.309859		1	1	0.0412536	1	1
OS04G0492600	1.9695e-23	438.526	0.0878591	0.389181	1.22508	-0.127751	-0.0982993		1	1	1.10186e-05	1	1
OS04G0494100	3.31332e-19	14.9907	-3.74245	-0.102217	-7.79135	-0.295289	0.0382356		0.980257	1	0.000892821	1	1
OS04G0497200	5.62391e-44	98.6686	0.114847	0.0677232	-2.04664	-0.807551	-0.874294		1	1	7.13487e-05	1	1
OS04G0498200	1.33423e-06	595.623	-0.587963	0.0606263	0.338993	-0.066038	-0.861111		0.622959	1	1	1	0.0406182
OS04G0499100	1.67042e-78	195.154	-0.599318	-0.540422	1.86362	0.289589	0.354852		1	0.994619	2.6956e-07	1	1
OS04G0499200	3.27997e-35	717.82	-0.344342	0.591797	1.49714	-0.00773127	-0.128238		1	0.92499	0.000201515	1	1
OS04G0499300	9.24142e-20	1283.07	0.369396	-0.0623985	-0.631833	-0.312092	-0.0934884		1	1	0.0278271	1	1
OS04G0500900	2.48682e-155	2329.27	0.233892	0.867907	2.83809	-0.165792	0.711697		1	0.697501	1.32467e-08	1	1
OS04G0502100	1.55509e-53	72.1281	-0.444979	0.736696	3.19169	-0.0192269	-0.215144		1	0.675489	8.42679e-12	1	1
OS04G0503800	5.03022e-17	297.499	-0.453558	0.00884571	0.711319	-0.0580512	-0.2806		0.952695	1	0.0268268	1	1
OS04G0505200	6.38623e-07	93.5606	-0.340035	-0.765917	-1.67237	0.0818552	0.495997		1	1	0.0421841	1	1
OS04G0505700	1.10686e-29	500.949	-0.0693662	0.185017	-0.698103	0.114608	-0.306295		1	1	0.0165943	1	1
OS04G0506900	9.47852e-26	1122.14	0.441756	-0.589963	-1.23521	-0.195361	-0.0884766		1	0.422105	3.07728e-05	1	1
OS04G0508000	2.61917e-52	31.3122	0.00949404	-1.80288	-2.07135	0.339653	-4.70286		1	0.646777	0.0622449	1	4.74581e-07
OS04G0508200	1.75459e-27	703.169	-0.107715	0.199085	0.545439	-0.0134105	-0.232813		1	1	0.0455806	1	1
OS04G0508400	5.31231e-25	28.1737	-0.885682	-1.41939	-1.78516	-0.297013	-0.402415		1	0.631565	0.0450093	1	1
OS04G0510900	2.18413e-42	17.1216	-2.18952	-2.51332	-2.5977	-0.373431	0.645875		1	0.14201	0.00330064	1	1
OS04G0512200	3.0939e-23	97.4125	1.30247	-3.58944	-1.53347	1.46015	-0.289472		1	6.01511e-05	0.192605	1	1
OS04G0512300	7.54951e-22	149.282	-0.0481525	-2.94386	0.286925	0.198166	0.30005		1	9.30906e-05	1	1	1
OS04G0513301	6.54752e-45	4.40127	-1.79694	-1.88644	-3.75458	-0.00484657	1.78507		1	1	1.08849e-06	1	1
OS04G0514600	1.14738e-16	65.7612	0.407951	-2.23351	-1.14677	-0.361479	0.120582		1	0.000123114	0.121745	1	1
OS04G0515300	2.97811e-14	1950.11	0.128083	0.472854	0.701016	-0.0963123	-0.418424		1	0.632265	0.0404814	1	1
OS04G0515400	0.00288651	1.86163	-0.780408	-5.6766	0.0205569	-0.449378	1.24233		1	0.0185388	1	1	1
OS04G0516900	2.1524e-42	27.4718	-3.73445	-1.23554	-2.2897	0.0144866	0.641272		0.687577	1	0.00478571	1	1
OS04G0518100	2.48094e-05	346.991	-0.180498	-0.931393	-0.3309	-0.0633319	0.334579		1	0.0251413	1	1	1
OS04G0518400	5.70167e-44	251.626	-2.27562	-1.90886	-0.843631	-0.453347	-0.946502		0.00188042	0.0029138	0.580173	1	0.851993
OS04G0519900	8.33092e-16	546.347	-0.434236	-0.243734	-1.02547	-0.144124	-0.0335352		1	1	0.000521593	1	1
OS04G0520800	2.784e-76	12.0775	0.772846	-1.88571	-5.37648	-0.627525	0.0950811		1	1	0.00362656	1	1
OS04G0521800	7.54578e-56	470.772	-0.230455	-0.962044	-0.594623	0.212138	0.215351		1	0.00173391	0.111879	1	1
OS04G0522500	1.55317e-25	9.7154	-2.77832	-1.20616	-3.22887	-0.662202	1.68509		0.408988	1	0.000343423	1	1
OS04G0523100	1.68139e-28	176.849	-0.0238798	-0.502983	-1.094	-0.00434368	0.0364954		1	1	0.0440198	1	1
OS04G0523600	8.72446e-93	80.8128	1.2317	-1.39802	-2.39223	0.357566	-1.13975		1	1	0.0105971	1	1
OS04G0524900	2.89828e-134	604.123	-0.437378	-0.620624	-3.57206	-0.158516	0.15257		1	1	8.56045e-09	1	1
OS04G0525600	4.00198e-58	360.377	0.119221	0.645808	0.940196	-0.0250175	-0.689371		1	0.0529378	0.00016707	1	0.0569514
OS04G0525700	2.11823e-20	59.732	-0.218703	-1.93313	0.540685	0.458165	-3.65396		1	0.0848544	1	1	0.000151741
OS04G0526300	1.65721e-18	2.11507	0	-2.68324	-2.86889	-0.300816	2.5631		1	1	0.020741	1	1
OS04G0527400	3.30471e-33	608.798	-0.288874	-1.4411	-0.331931	0.23513	0.201018		1	0.00365436	1	1	1
OS04G0527900	3.76615e-89	78.4062	-0.904331	0.48916	2.19939	-0.0204125	0.740267		0.870076	1	3.84152e-05	1	1
OS04G0528200	1.4541e-77	8123.33	-0.861304	0.485307	3.63235	-0.673526	-0.348587		1	1	0.000134276	1	1
OS04G0528600	5.60458e-112	85.041	-0.276063	0.73603	1.32054	0.578344	-0.576326		1	0.893085	0.046148	1	1
OS04G0529100	1.12378e-27	15.4134	0.131062	-0.806358	-2.50565	-0.287958	0.769129		1	1	0.00266984	1	1
OS04G0529700	4.01016e-66	2955.01	-1.01268	0.487201	4.08265	-0.147875	-0.941486		1	1	0.000112644	1	1
OS04G0530200	8.0035e-107	299.598	0.19225	-0.378397	-1.44037	-0.410302	-0.496711		1	1	0.00387533	1	1
OS04G0530600	7.15583e-33	606.944	-0.405814	0.550745	0.976643	-0.0605757	-0.102235		1	0.274248	0.000243056	1	1
OS04G0531100	1.93984e-14	666.012	-0.363051	-1.34767	-0.915794	-1.86233	-0.988972		1	0.0511642	0.324035	0.0151722	0.569506
OS04G0531900	9.0058e-87	65.5768	-1.56648	-0.201837	-1.6076	-0.26758	0.907085		0.459526	1	0.0235239	1	0.79411
OS04G0532500	4.45066e-15	7.78826	1.45201	1.74622	1.14196	0	-9.10286		1	1	1	1	0.000332801
OS04G0533300	5.7412e-46	1105.65	0.108384	-0.0494637	-0.765091	0.193464	0.295114		1	1	0.0294553	1	1
OS04G0533500	1.06473e-43	48.9809	-0.448558	-0.856235	-1.67153	-0.47956	0.16381		1	0.602312	0.000106073	1	1
OS04G0537100	5.50938e-78	241.594	-0.264371	0.979083	2.21334	-0.700288	-0.150493		1	0.227954	5.24371e-07	1	1
OS04G0539601	0.0106997	3.51903	0.058394	3.50447	-0.0620157	-0.514522	0.848711		1	0.0343681	1	1	1
OS04G0541100	1.09811e-81	608.075	0.0192977	-0.317614	-0.793888	-0.271577	0.334074		1	1	0.00158984	1	1
OS04G0544500	4.81758e-34	597.433	-0.254001	-1.05933	-0.217689	-0.00233957	0.355478		1	0.00177118	1	1	1
OS04G0545700	1.63137e-44	84.9916	-2.56127	-4.07502	-0.074555	-8.62262	0.909498		1	0.487363	1	0.00937383	1
OS04G0548000	6.27158e-14	406.026	-0.459395	-0.818631	0.0305929	0.00990513	-0.123594		0.740039	0.0028633	1	1	1
OS04G0550300	1.27017e-36	209.48	-0.674593	-4.28266	-3.06852	-0.0780815	-1.2984		1	0.0266629	0.0711546	1	1
OS04G0555151	2.15296e-07	2.06804	-0.00358305	0.245002	-2.94103	-0.142357	3.06157		1	1	0.0181274	1	1
OS04G0555700	3.69736e-115	41.8235	2.56868	-3.56424	1.63053	-0.491489	-2.69999		1	0.547901	1	1	0.0020444
OS04G0556000	1.74291e-42	868.501	0.260371	-1.5524	-1.4993	0.501727	0.0353428		1	0.0771081	0.048091	1	1
OS04G0559200	1.88141e-68	323.389	-0.137471	-0.279194	-0.849903	-0.0828079	0.12123		1	1	0.0058228	1	1
OS04G0560100	1.82289e-146	1235.49	-0.316286	-0.915511	-1.62204	0.111813	0.417553		1	0.0575613	4.07192e-07	1	1
OS04G0561900	9.64195e-200	355.086	-0.636222	-0.324376	-4.08845	-0.177063	0.0606699		1	1	9.48799e-16	1	1
OS04G0564500	4.76346e-21	96.584	-0.866853	-0.967272	0.624747	-0.0730248	0.134385		0.14638	0.0104473	0.217962	1	1
OS04G0566600	1.21367e-239	653.797	0.115077	0.517764	2.46988	0.355741	-0.0595715		1	0.822671	2.31454e-16	1	1
OS04G0569000	3.11733e-27	283.12	0.237726	0.259574	0.907251	0.259307	-0.0632402		1	1	0.0018404	1	1
OS04G0570650	2.22588e-35	5.79276	-0.779442	-1.88967	-3.2559	0.221437	-2.55476		1	1	0.000847331	1	1
OS04G0572600	6.6629e-24	439.447	0.126209	-0.818933	1.31349	0.242625	-0.152986		1	0.378609	0.00333986	1	1
OS04G0572800	3.21315e-15	143	-7.29352	-0.734315	1.23868	-0.447319	0.124318		3.24987e-07	1	0.801234	1	1
OS04G0573200	2.57387e-67	357.434	-0.145742	-0.318194	-1.28953	-0.0254312	0.0156494		1	1	4.6158e-09	1	1
OS04G0577800	5.39706e-66	296.573	0.10682	0.984257	1.1653	0.0200331	-0.785389		1	0.0344658	0.00252983	1	0.399515
OS04G0582600	0.000571936	38.2856	0.167654	0.237535	-1.28849	0.102051	0.299477		1	1	0.00778037	1	1
OS04G0582700	7.90629e-31	43.6118	0.395798	0.12204	-1.03464	0.0633401	0.357655		1	1	0.039195	1	1
OS04G0583200	3.04772e-08	717.398	0.0780379	2.2601	0.607519	0.863756	-0.204466		1	0.0376371	1	1	1
OS04G0583600	2.20709e-89	420.998	0.494527	0.467902	1.39155	0.332453	-0.222543		1	1	0.00677335	1	1
OS04G0585200	1.35358e-90	577.084	-0.177054	-1.22372	-1.24793	0.141603	0.148861		1	0.000170243	1.66313e-05	1	1
OS04G0587200	1.04343e-15	5.4838	1.79316	-3.21091	-5.04969	0.30378	1.9826		1	0.903311	0.00117761	1	1
OS04G0588200	2.58745e-26	93.3927	0.7706	0.322957	1.85944	0.411806	-0.673914		1	1	0.00478571	1	1
OS04G0591300	3.90661e-25	76.9777	0.0808093	-1.23505	-1.93583	0.13028	-1.75665		1	0.826845	0.0428362	1	0.343988
OS04G0592600	3.64914e-09	898.08	-0.0267517	0.545008	0.707049	0.389658	-0.0780786		1	0.332236	0.0299815	1	1
OS04G0596200	1.05744e-224	820.857	-0.645796	0.843606	5.10403	-0.691284	-0.290055		1	0.649539	3.35744e-24	1	1
OS04G0597866	3.40188e-12	18.2891	-0.697027	-3.21265	0.210315	-0.381782	0.635293		1	0.0112922	1	1	1
OS04G0599800	1.99111e-65	897.109	-0.155983	0.517711	1.08629	0.25433	-0.502776		1	0.523771	0.0001503	1	0.824863
OS04G0601700	4.86559e-10	1435.91	-0.266989	-0.006022	-0.758239	-0.258147	-0.203629		1	1	0.00623823	1	1
OS04G0602400	0.00130355	222.847	-0.00679344	0.153733	0.225303	0.467842	-1.55015		1	1	1	1	0.026326
OS04G0606400	2.4246e-17	1626.35	-0.610189	-0.159192	1.05244	-0.0357303	0.0258624		0.532585	1	0.000482136	1	1
OS04G0607100	6.35342e-30	546.832	-0.145371	-0.175594	-0.575215	-0.0588167	0.04223		1	1	0.049545	1	1
OS04G0607150	1.71958e-72	159.793	-2.17758	-2.13084	-3.5154	-0.242318	0.793967		1	0.610894	0.000178173	1	1
OS04G0607400	1.40143e-08	384.4	0.0958021	0.556677	0.661466	0.3944	-0.0661987		1	0.135469	0.0158623	1	1
OS04G0607500	2.35375e-33	158.061	-1.09454	-1.9073	-1.65281	-0.87072	-0.259368		0.475852	0.000801151	0.00151357	1	1
OS04G0609500	1.66944e-84	55.0319	-3.07066	0	-4.69311	0.0251416	0.642014		1	1	2.84673e-07	1	1
OS04G0611200	1.3625e-55	194.695	-0.121349	-0.228939	-1.69751	0.294449	0.71709		1	1	0.00147582	1	1
OS04G0611267	2.2441e-24	58.1787	-0.24373	-0.73236	-2.071	0.0529397	0.494885		1	1	0.00373699	1	1
OS04G0611300	8.02517e-17	985.3	0.0905216	0.569473	0.866431	0.0896692	0.596615		1	0.486893	0.0143076	1	0.582472
OS04G0613600	1.0454e-28	486.626	-0.00867203	0.386492	0.668592	-0.430307	-0.796895		1	1	0.0691127	1	0.0458515
OS04G0615800	1.7895e-253	616.64	0.253895	1.198	2.79895	-0.0872996	-0.429656		1	0.00697223	1.34032e-15	1	1
OS04G0616250	1.71823e-43	184.664	-2.85322	-3.23565	-2.02086	0.183805	-0.156807		0.650197	0.0261142	0.256584	1	1
OS04G0616266	6.01842e-73	18.3795	-3.07492	-3.61925	-2.31864	0.267049	0		1	0.0529378	0.00235015	1	1
OS04G0616500	1.94131e-119	801.761	0.212628	-0.16497	-1.98103	-0.147448	0.0859361		1	1	1.61699e-12	1	1
OS04G0616600	0.0532317	63.4125	-0.276732	0.0488497	-1.08401	-0.270009	-0.0133415		1	1	0.0119268	1	1
OS04G0617050	2.64095e-16	297.91	-0.380942	0.591766	-1.01518	-0.0312782	-0.229854		1	0.920306	0.0340189	1	1
OS04G0617700	5.91209e-12	13.713	-1.59277	-2.4349	-0.891361	0.156303	-0.0219465		1	0.0273162	0.981146	1	1
OS04G0618700	2.00091e-22	30.6581	-1.2518	-3.35764	-1.26668	-2.159	-3.00764		1	0.00102613	0.648606	0.772741	0.539569
OS04G0619500	1.65373e-14	363.85	0.0459168	-0.0478703	-0.677593	-0.316605	0.112878		1	1	0.00458186	1	1
OS04G0620000	1.89959e-07	595.341	-0.183142	0.0748409	0.615161	-0.0983369	-0.22344		1	1	0.02108	1	1
OS04G0620066	0.00110965	485.937	-0.0621193	-0.0690815	0.753468	0.114961	0.122458		1	1	0.0229741	1	1
OS04G0620132	1.03268e-17	11.1905	0.846556	1.82566	0.324863	-0.728182	0.630322		1	0.030502	1	1	1
OS04G0623650	1.26263e-19	4.8903	-2.56782	-0.101358	-3.09662	-0.257962	1.52647		1	1	0.0302654	1	0.859521
OS04G0623800	5.45628e-61	575.454	-0.59149	-0.505582	-0.751023	-0.0869491	0.237452		0.235654	0.297165	0.00365723	1	1
OS04G0624701	4.27565e-70	39.8111	0.546903	1.16352	2.4723	-0.82576	-0.238213		1	0.121535	9.78513e-05	1	1
OS04G0625100	5.20086e-78	102.308	0.771545	0.649454	1.85084	-0.303579	0.0861794		0.543881	0.700368	2.32972e-05	1	1
OS04G0625400	1.4612e-21	4.95277	0	-3.54015	-3.07379	-0.526862	0.258178		1	0.587402	0.0143006	1	1
OS04G0625500	4.10177e-29	16.8788	4.19154	2.5532	-6.11322	-0.349427	0.921102		0.562131	1	0.000266773	1	1
OS04G0625900	1.10575e-147	769.51	0.19302	0.858153	1.20595	-0.23048	0.0782292		1	0.00016294	1.58088e-09	1	1
OS04G0627900	8.02351e-37	93.2639	-1.83901	-3.04594	-1.84865	-0.0658335	0.41846		1	0.0303285	0.213522	1	1
OS04G0628300	3.38753e-17	1.72514	0.77352	-0.097968	-6.1854	0.0449661	-0.778109		1	1	8.50104e-06	1	1
OS04G0629300	2.12299e-44	358.342	0.0321	-0.867552	-0.635016	-0.156491	-0.298771		1	0.0315424	0.163348	1	1
OS04G0629700	5.5139e-48	475.149	-0.266768	0.212405	1.57314	0.196986	-0.692884		1	1	7.58299e-05	1	0.813766
OS04G0630300	1.42065e-38	22.0784	0.140063	-1.17653	-3.5263	-0.551268	1.22745		1	1	0.000614468	1	0.784574
OS04G0631000	1.21392e-22	3.71999	0	-6.58254	0.887484	-0.67334	0.767598		1	4.41619e-05	1	1	1
OS04G0633600	9.66688e-17	3.55425	0.770027	-0.617232	-3.58939	0.102579	0.900145		1	1	0.0382457	1	1
OS04G0635100	1.46746e-16	327.944	-3.34792	-1.663	1.63351	-0.498459	-0.690508		0.00946672	0.55897	0.377102	1	1
OS04G0636000	2.3643e-21	782.497	0.136891	0.197288	0.644391	-0.0660016	0.464289		1	1	0.0420563	1	0.739528
OS04G0637500	4.2488e-11	34.8129	0.0574086	0.353283	1.08664	0.0514076	-0.0586631		1	1	0.0478357	1	1
OS04G0638100	1.40795e-48	54.2605	-0.972266	0.81102	5.30572	-0.544962	0.493998		1	1	4.68292e-08	1	1
OS04G0638300	2.10579e-54	124.232	-0.32117	0.833818	2.93957	0.177345	0.250125		1	0.932322	1.85603e-07	1	1
OS04G0640700	2.93693e-14	2026.39	0.316302	-0.852493	-1.1918	-0.0499708	0.0425896		1	0.330113	0.0124913	1	1
OS04G0640900	9.66927e-38	134.265	-0.934123	-1.72473	-1.31996	-0.402936	-0.169791		0.228392	5.13009e-06	0.000228734	1	1
OS04G0641400	1.65945e-14	659.787	-0.177591	-0.76509	-0.0830307	-0.170724	0.237308		1	0.0373406	1	1	1
OS04G0642300	5.57553e-30	51.4219	0.358043	-0.114501	-1.75285	-0.326098	0.821518		1	1	0.00041047	1	0.820052
OS04G0645500	3.51685e-23	2.95763	0	-1.39497	-4.0432	-0.114387	-2.5675		1	1	0.000292009	1	1
OS04G0645600	1.20764e-57	8718.01	-0.464191	-0.641844	-2.03818	0.105273	-0.673871		1	1	0.00225753	1	1
OS04G0647900	5.11658e-17	9.53849	0.44193	-2.82263	-0.0411905	-0.544327	2.10781		1	0.00947972	1	1	1
OS04G0648800	2.46227e-63	1287.3	-0.105323	-0.471245	-0.981459	0.109482	0.130869		1	0.889802	0.00292609	1	1
OS04G0650300	1.49868e-05	120.466	-0.287849	-1.52227	-1.01709	-0.585778	-0.42153		1	0.00561872	0.122286	1	1
OS04G0650366	9.85326e-07	88.0352	-0.314461	-1.35188	-0.465635	-0.469352	0.149932		1	0.00426018	1	1	1
OS04G0652600	1.14037e-65	1258.77	-0.63309	0.432033	1.77797	-0.263705	-0.420982		1	1	3.69991e-06	1	1
OS04G0652700	5.04208e-32	4315.59	-1.21895	0.251992	2.56597	0.0514258	0.0991407		0.697695	1	7.60315e-05	1	1
OS04G0653200	2.50024e-39	1942.99	-0.602453	-0.92748	-0.715477	0.0953628	0.1131		0.445275	0.00426018	0.0364307	1	1
OS04G0657600	5.0811e-31	81.2458	-2.5735	-5.85174	-2.63182	-0.347933	0.347287		1	0.0306651	0.251639	1	1
OS04G0659900	1.35431e-06	659.768	-0.0316102	0.1753	-0.521786	-0.0936077	0.137194		1	1	0.0272521	1	1
OS04G0661100	2.35842e-12	12.1583	-4.31325	-0.608263	-0.963186	-0.94005	1.6362		0.0382283	1	1	1	1
OS04G0662600	2.69591e-279	345.116	-0.912925	0.24036	-4.80773	-0.231969	0.245802		1	1	3.92976e-18	1	1
OS04G0663200	3.89015e-05	277.742	-0.433071	-0.274476	0.823218	-0.0390741	-0.188756		1	1	0.0499038	1	1
OS04G0664400	4.41851e-78	71.5022	0.35208	-0.169534	1.18294	0.244474	0.48813		1	1	0.0409429	1	1
OS04G0664800	2.42011e-57	17.1132	-0.193302	1.12704	3.13339	0	-1.99612		1	0.389673	0.000368101	1	0.257161
OS04G0667600	0.00122082	94.6707	-0.0817699	-3.17408	-0.645263	-0.0561676	-0.70511		1	0.0381072	1	1	1
OS04G0668200	1.52106e-24	13.3211	0	0	0	-1.98863	-7.50694		1	1	1	1	0.0254944
OS04G0668300	1.09931e-23	28.1221	0	0	-2.03201	-2.7863	-8.53594		1	1	1	1	0.0290658
OS04G0668400	1.43425e-46	69.0128	0.834897	-0.368293	-0.735456	-1.49679	-7.78021		1	1	1	1	4.47841e-05
OS04G0670100	0.0220657	14.4608	-0.710585	0.358164	0.206334	0.615773	-2.33228		1	1	1	1	0.0254944
OS04G0670400	1.14401e-22	401.035	0.161205	0.144712	-0.807193	-0.194586	0.170284		1	1	0.000410578	1	1
OS04G0670500	1.26538e-67	267.899	-1.83666	-2.69084	-2.33658	0.0960291	-0.119434		0.520256	0.00413199	0.00426591	1	1
OS04G0671200	4.49793e-19	1181.32	-1.09768	-1.61937	0.0944665	-0.393234	0.209896		0.360096	0.00456713	1	1	1
OS04G0673800	3.3148e-65	22.2674	0	0	-2.03863	1.43374	-3.59853		1	1	1	1	0.011821
OS04G0675500	3.54218e-25	1940.7	-0.0909931	0.230636	0.726057	0.0233952	-0.293208		1	1	0.0306085	1	1
OS04G0675700	3.42764e-22	11.6812	0.110449	-0.64834	-2.7968	0.124843	0.617		1	1	0.00311807	1	1
OS04G0677200	1.47281e-17	76.6739	0.935088	-0.291453	-2.64441	-0.288806	-0.0266378		1	1	0.0206674	1	1
OS04G0677400	3.73805e-109	329.456	0.18399	-0.158251	-0.966707	-0.224147	-0.257309		1	1	0.00053201	1	1
OS04G0683600	7.64306e-78	853.277	0.457839	-0.117443	-0.631382	0.0775612	-0.149584		0.731761	1	0.0316368	1	1
OS04G0685000	6.6471e-24	11.8747	-1.90128	-4.31217	-1.05458	-0.446616	0.0557947		1	0.0101365	1	1	1
OS04G0685400	5.92707e-127	502.211	-0.992559	-0.718177	-0.880727	0.169561	0.0427919		0.00107274	0.0257701	0.000360412	1	1
OS04G0685900	1.53385e-52	609.743	0.15908	-0.350627	-1.53106	-0.162003	0.138987		1	1	1.31788e-06	1	1
OS04G0686800	4.48545e-88	31.891	0.00264267	-3.87502	-2.67293	-1.31913	-0.64356		1	0.362572	0.0195436	1	1
OS04G0688600	3.89424e-09	8.77746	-0.183468	-0.36968	-0.132599	0.142301	-3.16171		1	1	1	1	0.0196214
OS04G0689800	3.61763e-145	62.091	1.79388	0	-3.50809	-0.304612	0.398461		1	1	3.60128e-07	1	1
OS05G0100100	1.93095e-103	27.3027	-2.05396	-0.521311	-3.39704	-0.753129	0.340028		0.318773	1	0.000234177	1	1
OS05G0100600	4.77407e-127	468.743	-0.57461	-1.38726	-2.48313	0.268601	0.386933		1	0.0674264	5.19938e-07	1	1
OS05G0101600	5.80012e-69	135.619	0.519428	0.0240019	-1.81634	-0.0212219	0.124521		1	1	0.00180422	1	1
OS05G0102300	7.61829e-05	221.997	-0.10627	-0.262928	0.83764	0.0427303	0.0502715		1	1	0.00217672	1	1
OS05G0102600	7.75056e-53	326.842	1.13079	0.397004	1.12313	-0.0495631	-0.634641		0.00399846	1	0.00111244	1	0.573328
OS05G0102800	8.25279e-17	916.375	-0.107458	-1.51474	0.0576387	0.0396513	0.145672		1	8.13e-05	1	1	1
OS05G0103400	4.50462e-45	558.925	-2.09348	-1.72079	-0.214743	0.0793985	-0.203833		0.000249069	0.0015442	1	1	1
OS05G0103700	2.48648e-69	357.009	0.193177	-0.215537	-1.32569	-0.0887161	0.187975		1	1	3.71108e-09	1	1
OS05G0105200	3.43954e-46	354.734	-0.285092	-0.95058	-1.00058	0.246564	-0.0134648		1	0.0322019	0.00581387	1	1
OS05G0108100	1.37291e-78	1137.27	0.0613882	0.573622	1.51666	0.0510429	-0.220234		1	0.387639	2.16245e-08	1	1
OS05G0110900	3.64634e-62	892.776	0.546206	1.24279	1.60998	-0.220297	0.330285		1	0.00499044	1.24172e-05	1	1
OS05G0111000	2.62938e-21	302.996	0.182786	0.443368	1.05288	-0.214036	-0.227672		1	0.967842	0.00164356	1	1
OS05G0113300	5.90093e-25	8.68061	2.13596	0.354253	-1.23788	-1.29225	0.0938859		0.0316697	1	0.926409	1	1
OS05G0113900	7.44691e-119	500.757	0.130253	0.565019	1.2322	0.454409	-0.778853		1	1	0.0144866	1	0.817585
OS05G0114000	0.00314999	266.723	0.118406	-0.233762	-0.933873	-0.00444572	-0.189796		1	1	0.0428312	1	1
OS05G0116600	1.60874e-20	23.6676	-0.130808	-2.1489	-0.533185	-0.11418	0.147302		1	0.0053686	1	1	1
OS05G0119400	1.55135e-33	10.3136	3.64818	0.218584	2.15729	-0.350781	1.25825		0.00116842	1	0.355112	1	1
OS05G0121100	1.74098e-10	11.6744	-0.292593	-0.749578	-2.00533	-0.778999	-0.586247		1	1	0.0171269	1	1
OS05G0122400	1.10887e-101	353.62	-0.471002	-0.924226	-2.26017	-0.115876	0.148758		1	0.499243	4.60498e-07	1	1
OS05G0122500	2.7909e-27	10.3313	1.94439	-1.16302	1.07925	-1.54137	-0.214685		0.0296997	0.559561	0.658202	1	1
OS05G0124800	3.61253e-92	25.5264	-0.00411811	-0.890921	-3.86976	-0.186374	-0.134455		1	1	1.61741e-07	1	1
OS05G0125300	1.27772e-47	18.1881	0.0605122	-1.77113	1.23786	1.22458	0.775585		1	0.00866099	0.111386	1	1
OS05G0126100	1.10483e-34	80.0722	-0.24479	-0.261144	-1.0935	0.112958	-0.0857314		1	1	0.00615982	1	1
OS05G0131500	7.733e-09	2.13973	-3.45793	-5.14489	-3.05024	0.12891	-0.557914		0.925024	0.0168061	0.0536491	1	1
OS05G0134000	5.31042e-30	974.676	0.104961	0.271608	-0.720078	0.024399	0.0368805		1	1	0.0367571	1	1
OS05G0143700	2.25769e-61	86.7269	-0.708777	-2.43468	-0.940537	0.780487	-0.739175		1	0.000357886	0.513413	1	1
OS05G0145100	1.52093e-25	7.53841	-3.07488	-5.39575	-1.69083	0.17862	0.236186		1	0.00984311	0.182914	1	1
OS05G0147800	1.9303e-144	90.5645	0.208102	2.00253	2.69138	2.07047	1.17408		1	3.55775e-05	1.18736e-07	0.781225	1
OS05G0148300	1.71793e-08	220.09	-0.286642	0.271347	0.00944825	-0.127495	-0.843957		1	1	1	1	0.0234805
OS05G0148500	2.21619e-29	193.297	0.535297	0.416129	0.25751	0.183677	-1.32141		1	1	1	1	0.00244103
OS05G0148900	6.47559e-15	5.19169	-0.831785	-3.66152	-0.51551	0.352589	1.95776		1	0.00795628	1	1	1
OS05G0149000	1.57836e-07	5.58811	-0.543261	-2.55902	0.57353	1.81813	-4.98335		1	0.438669	1	1	0.0135511
OS05G0149500	6.91919e-28	42.5637	-0.463091	-0.181191	-0.0100017	-0.325815	-2.28764		1	1	1	1	0.0100332
OS05G0151100	7.89666e-21	3857.04	-8.32741	-1.91103	1.48675	1.16613	-0.312071		7.33171e-06	0.983554	1	1	1
OS05G0151200	0.000263386	2.41515	0.749871	-0.912215	0.355333	-0.852887	-4.26201		1	1	1	1	0.0406984
OS05G0152900	1.71639e-96	59.9969	-4.37662	-1.17823	-2.106	-0.250313	0.81544		0.225763	1	0.00156216	1	1
OS05G0153132	2.33127e-59	63.8931	-0.611628	-1.84468	-3.57023	-0.16171	-0.0733024		1	0.587718	3.84152e-05	1	1
OS05G0156900	1.41556e-96	241.489	1.0249	-1.64001	-2.17436	0.0382364	0.295653		1	1	0.0472267	1	1
OS05G0157600	3.6619e-96	102.22	0.75269	-0.0697828	-2.01707	-0.300049	0.165388		1	1	6.08194e-06	1	1
OS05G0159200	2.61982e-19	529.631	-0.521773	-1.30153	1.03194	-0.238627	-0.244273		1	0.041622	0.132765	1	1
OS05G0159300	1.63946e-172	133.45	-0.374239	-0.916557	-1.46782	-0.183831	-0.100399		1	0.126179	1.29337e-05	1	1
OS05G0160300	6.78234e-30	270.754	-1.18059	-1.27402	-1.84324	-0.437814	0.0859729		0.69239	0.288251	0.00592345	1	1
OS05G0165200	1.51598e-46	249.133	-1.57453	-5.79702	-1.43594	0.681004	0.930009		1	0.000138029	0.90619	1	1
OS05G0168200	6.77071e-61	12.604	2.56891	-0.0952223	-3.91397	-0.479827	0.534915		1	1	0.000249002	1	1
OS05G0169200	3.84894e-88	205.444	-0.334335	-1.16986	-1.33435	-0.0820339	0.173375		1	0.00601637	5.74679e-05	1	1
OS05G0169300	3.64911e-127	111.962	-0.66381	-0.328374	-2.57977	-0.244497	-2.94813		1	1	0.0102045	1	0.000152149
OS05G0169600	1.32037e-105	1874.82	-0.501855	-2.92574	-2.69465	0.0728293	-0.856084		1	0.000155486	0.000119575	1	1
OS05G0170600	6.31536e-23	4.4411	1.27954	-3.57976	-2.87263	-0.173143	0		1	0.605891	0.0281212	1	1
OS05G0170800	0.0146764	395.667	-0.139077	0.31287	0.901501	-0.190912	0.031157		1	1	0.0472276	1	1
OS05G0177500	1.1894e-50	697.541	-0.152201	-0.281708	-1.0964	0.162164	0.477478		1	1	0.024852	1	1
OS05G0178100	1.18784e-140	151.335	2.7389	2.56736	-3.76786	-1.52557	-1.55952		0.00946672	1	0.0210196	1	0.309885
OS05G0178300	2.10881e-17	78.1246	-0.699284	-0.340417	-0.0279426	0.381218	-1.28225		1	1	1	1	0.0250353
OS05G0179800	2.42751e-36	535.035	-0.282378	-0.00278176	-1.02143	-0.122631	0.282459		1	1	0.0373059	1	1
OS05G0186300	1.34988e-40	550.73	-1.2309	-2.40536	-2.82736	-0.324561	-0.179841		1	0.0138837	0.000539982	1	1
OS05G0187100	4.07938e-103	6003.88	-1.77082	-1.82093	-3.18943	-0.197492	-0.420563		0.300769	0.120833	2.85823e-05	1	1
OS05G0189900	9.60432e-28	4.4007	1.79349	-2.09691	-2.96004	-0.491697	-0.00522696		1	1	0.0152514	1	1
OS05G0192500	8.6732e-62	43.5131	-3.19765	-2.36137	-0.640388	-0.218392	-3.72363		0.044568	0.00535855	1	1	0.592996
OS05G0193800	1.8742e-07	240.778	-0.416352	0.379682	1.20886	-0.11043	0.135211		1	1	0.00566347	1	1
OS05G0194900	1.44922e-53	28.4327	-1.45089	-1.96441	-0.718061	-0.440388	1.09045		0.856107	0.00524246	0.883917	1	1
OS05G0202300	0.000186545	3.72114	0.745683	0.98185	2.66058	-0.569469	-2.28522		1	1	0.0492958	1	0.571052
OS05G0205100	4.12587e-100	71.777	-0.715068	1.0289	1.60522	1.65933	-2.55124		1	0.440136	0.0275855	1	0.020088
OS05G0207500	3.2957e-65	438.38	0.13868	-0.00471691	-1.58908	-0.122117	0.209909		1	1	9.29782e-07	1	1
OS05G0208100	2.01691e-28	1.80442	3.33911	1.79096	0	0	0		0.0150403	1	1	1	1
OS05G0210500	4.95835e-17	118.85	1.21309	0.176995	1.5773	0.484412	-0.0952206		0.514364	1	0.0351346	1	1
OS05G0210700	1.82366e-46	39.3692	-3.06241	-5.83802	-1.71647	0.42686	0.728317		1	2.12605e-05	0.333781	1	1
OS05G0218100	3.14069e-42	6.98925	-0.501455	0.57682	2.14716	0	0		1	1	0.0378193	1	1
OS05G0218400	0.000655744	897.282	-0.0781721	-0.0531746	-0.670316	-0.351875	-0.0299244		1	1	0.0177263	1	1
OS05G0220300	1.6021e-21	5.13071	0	0	-5.97338	0.0050018	2.4837		1	1	0.00776798	1	0.638397
OS05G0225800	7.29913e-21	36.4296	0.740864	-0.0677053	0	0	-10.2279		1	1	1	1	0.0198053
OS05G0226000	1.08213e-16	9.92736	2.56488	0	0	1.95352	-10.1263		1	1	1	1	0.020088
OS05G0230900	9.35376e-20	628.663	0.0887964	0.575205	0.473851	-0.0788603	0.294007		1	0.023699	0.0804169	1	1
OS05G0233000	6.26037e-07	99.4309	-0.331119	0.514644	1.47485	-0.248796	0.28012		1	1	0.0360067	1	1
OS05G0237501	7.5952e-37	6.00018	0	0	-3.5889	-0.454325	0.00116859		1	1	0.000126084	1	1
OS05G0237800	3.29915e-74	198.129	-0.59473	1.05334	-5.10215	-0.738034	0.53012		1	1	5.00095e-06	1	1
OS05G0241000	4.6137e-14	380.434	-0.312334	-0.737969	0.0703841	0.0483057	-0.0753711		1	0.0334864	1	1	1
OS05G0242600	0	559.991	-0.394623	-1.2218	-4.75069	-0.334929	-0.669938		1	1	5.0331e-26	1	1
OS05G0245300	2.10169e-10	10.0293	-5.34185	-2.15026	1.14524	-0.272097	-0.539928		0.0277828	0.143512	0.756737	1	1
OS05G0246450	1.84681e-17	0.917457	0	0	0	-0.0346487	2.61991		1	1	1	1	0.0234826
OS05G0249800	3.99791e-105	21.6852	0.342417	0.872365	2.79042	1.96666	0		1	0.524692	3.39846e-05	1	1
OS05G0250000	1.31887e-110	24.5137	1.44535	1.88534	2.51993	0.77142	1.78127		0.052973	0.00167049	0.00170177	1	1
OS05G0252000	2.0908e-16	7.15436	0	0	-2.03148	0	-9.6588		1	1	1	1	0.0246209
OS05G0252701	1.38649e-49	14.2542	0	0	0	0	-6.68486		1	1	1	1	0.000210634
OS05G0258400	6.74764e-31	7.92402	0	-1.89346	-5.36658	0.288125	0.594126		1	1	0.0230004	1	1
OS05G0267900	1.74905e-26	70.2496	0.285086	-0.348732	-0.882266	-0.0450947	-0.0701545		1	1	0.0202946	1	1
OS05G0268500	1.18842e-74	122.067	-0.190077	-1.87864	-3.04671	-0.103535	-0.545778		1	0.323874	3.95574e-05	1	1
OS05G0272300	2.78092e-19	4.18044	0	-3.199	-2.92368	0.396389	1.193		1	0.830455	0.0329616	1	1
OS05G0283200	5.18158e-24	46.356	0	-0.0761537	0	2.00006	-12.3563		1	1	1	1	0.00371725
OS05G0289100	6.22771e-72	151.289	-0.0158101	-0.890822	-4.49537	-0.525148	-0.633677		1	1	3.25425e-06	1	1
OS05G0296200	3.00173e-18	3.64967	-0.00687847	-1.88754	-2.71902	-0.984124	0.945876		1	1	0.0149276	1	1
OS05G0296600	1.47235e-28	429.809	-0.426305	-0.76603	-0.27016	-0.264841	-0.312253		1	0.0251413	1	1	1
OS05G0297400	1.58664e-30	9.21486	-0.001965	-2.09741	-1.88021	-0.0658403	1.18097		1	0.762243	0.0295116	1	1
OS05G0302300	2.97093e-17	630.947	0.0625994	-0.206742	-0.650228	-0.192075	-0.251649		1	1	0.0150905	1	1
OS05G0303700	1.21794e-59	18.6662	1.16945	-1.04981	-2.68941	-0.425053	0.233601		1	1	0.000353898	1	1
OS05G0305200	2.47561e-11	2.84361	-1.79723	-5.64684	1.12212	1.97448	-0.731255		1	0.0185388	1	1	1
OS05G0306000	8.09821e-19	820.905	-0.120307	-0.141977	-0.561375	-0.0272728	0.124201		1	1	0.0283105	1	1
OS05G0307100	2.06885e-159	317.037	-0.790132	-1.32076	-2.47964	0.27315	0.199024		1	0.299987	3.47707e-07	1	1
OS05G0312500	3.6407e-67	84.183	0.537448	-0.117633	-2.86012	-0.336957	-5.21583		1	1	0.920951	1	0.000310928
OS05G0313700	1.83023e-28	144.971	-0.969178	-1.14681	0.490586	0.231966	-0.00674047		0.148505	0.00694628	0.783772	1	1
OS05G0316100	3.10086e-26	873.87	-0.0579897	-0.212046	-0.675019	0.00139716	0.12064		1	1	0.00210481	1	1
OS05G0316800	1.67393e-41	160.073	0.947145	1.37158	1.19251	0.726073	0.497703		0.300769	0.00485707	0.0140858	1	1
OS05G0318600	1.96002e-36	8.22647	-1.79332	-2.68129	-2.18583	-0.191837	0.629816		1	1	0.0072653	1	1
OS05G0320700	3.00798e-09	576.09	-0.669311	-1.44787	0.804438	-0.791404	0.482422		1	0.00699284	0.349596	1	1
OS05G0332250	8.63749e-39	4.29491	0	0	-3.51815	-0.573232	2.28012		1	1	0.000193956	1	0.226038
OS05G0332600	2.90636e-22	436.815	-1.85679	-0.935	1.29296	-0.526964	0.13701		0.00894071	0.611345	0.0666956	1	1
OS05G0335800	6.06532e-13	9.32428	-1.1918	-1.26497	-1.76917	-0.528959	-0.788329		0.92165	0.394495	0.00639054	1	1
OS05G0342900	1.64545e-18	215.889	-0.0930195	0.038428	-0.718692	-0.0889255	-0.232885		1	1	0.0123847	1	1
OS05G0350900	1.40008e-38	489.94	-0.813589	0.82974	1.80709	-0.380169	-0.0668639		0.957728	0.603993	0.000192695	1	1
OS05G0352750	1.14277e-188	115.808	0.431101	1.5935	4.49183	-1.35135	-0.462074		1	0.00485707	4.90221e-14	1	1
OS05G0355400	0.000816497	34.5296	1.43657	5.33569	2.17795	0.747338	0.81379		1	0.0191376	0.710425	1	1
OS05G0357500	2.504e-63	15.4108	0	-1.8875	-4.73808	-1.74409	-0.101294		1	1	2.19233e-06	0.62715	1
OS05G0362300	9.91635e-19	387.885	-0.632151	-0.183703	0.157747	0.11512	-1.03095		0.220929	1	1	1	0.000228101
OS05G0363100	4.65146e-28	221.522	-0.338221	-0.562218	-2.03941	0.193564	-0.35253		1	1	0.0444705	1	1
OS05G0363500	3.47873e-34	479.392	-0.541334	-1.28689	-1.56416	0.203059	0.487809		1	0.0706952	0.00349018	1	1
OS05G0366900	6.14308e-61	8467.69	-0.649635	-0.407476	1.314	0.159414	-0.665319		1	1	0.0371374	1	1
OS05G0368400	3.51451e-42	13.4282	0	-5.4001	-2.17678	-0.0915061	-0.185475		1	0.00943679	0.0227376	1	1
OS05G0368700	7.09e-62	705.515	-0.547987	-0.85191	-9.1961	0.473535	0.634148		1	1	4.20433e-09	1	1
OS05G0371166	7.78493e-30	87.2796	-0.239242	0.168326	1.15055	-0.344324	-0.496311		1	1	0.00819427	1	1
OS05G0377000	1.22486e-11	179.353	-0.674192	-0.0141247	-0.273113	-0.113247	-0.895396		0.436496	1	1	1	0.0318571
OS05G0378200	3.13486e-10	1.12548	-3.07334	-2.48599	0.731312	-2.79729	1.7824		1	0.0343681	1	1	1
OS05G0379300	5.06477e-42	39.9977	-0.243858	-0.713954	-1.34993	0.159547	-0.35982		1	1	0.0287599	1	1
OS05G0380900	9.97643e-28	59.3197	0.0298892	-0.924455	-1.6514	-0.483433	-0.45683		1	1	0.0175881	1	1
OS05G0382400	5.84234e-20	17.1387	-1.35987	-0.6205	-2.87157	-0.94917	-0.903083		0.970991	1	4.01667e-05	1	1
OS05G0388600	2.56409e-50	613.497	-0.704221	-1.4014	0.410482	0.219595	-0.457575		0.369175	1.56716e-05	0.853228	1	1
OS05G0389000	4.56634e-33	557.204	0.153312	0.302269	0.966095	0.379635	-0.0711534		1	1	0.00814942	1	1
OS05G0389500	4.21737e-12	190.904	-0.374056	-0.0414549	-0.924155	-0.250496	-0.432962		1	1	0.00270057	1	1
OS05G0391500	9.85551e-29	729.659	-0.0785566	-0.521545	-0.573241	0.0182062	0.320975		1	0.134957	0.0308352	1	1
OS05G0392100	1.84657e-14	930.096	-0.147804	0.212011	0.630247	-0.018356	-0.225671		1	1	0.0242724	1	1
OS05G0392400	4.21539e-17	353.756	-0.0740839	-1.10258	0.468142	0.178896	-0.43566		1	0.00217829	0.644484	1	1
OS05G0393800	3.71162e-22	133.848	0.0430876	-1.46452	-0.974849	0.428433	-0.520303		1	0.0338308	0.254087	1	1
OS05G0394900	7.1725e-137	549.284	-0.349563	-0.661072	-1.67234	-0.103393	-0.360215		1	0.255781	6.56931e-10	1	1
OS05G0395400	1.24939e-70	43.0477	0.132095	-0.183973	-1.37672	-0.351151	-1.04576		1	1	0.0358748	1	0.241044
OS05G0397300	5.36854e-06	253.258	0.374439	0.516458	1.03269	0.514628	-0.297641		1	1	0.0133293	1	1
OS05G0397900	2.11407e-81	545.195	-0.218317	0.277056	1.80075	0.0893308	-0.754913		1	1	4.89575e-07	1	0.539569
OS05G0399100	2.37456e-26	428.299	0.138631	0.470963	0.568725	0.243403	-0.0964144		1	0.192663	0.0278271	1	1
OS05G0401000	6.47178e-14	263.331	-0.29245	-0.239298	-0.748111	-0.0544826	0.456337		1	1	0.0103641	1	0.793858
OS05G0401500	3.34958e-28	468.852	0.0974018	-0.308909	-1.30014	-0.315041	-0.199946		1	1	7.13487e-05	1	1
OS05G0405400	9.11704e-16	8.48544	0.724198	0.722037	-1.25015	-0.45881	-3.43416		1	1	1	1	0.0436878
OS05G0411300	2.83617e-82	776.546	-0.320474	0.380696	1.29475	0.133587	-0.256493		1	0.638103	1.35715e-10	1	1
OS05G0413200	8.73245e-70	1717.04	0.038946	0.495865	0.748314	0.424484	-0.438526		1	0.399912	0.00859973	1	0.883244
OS05G0414700	1.03633e-07	219.284	-0.312934	-1.06054	-0.241149	-0.557071	0.161918		1	0.00346602	1	1	1
OS05G0417000	8.29392e-39	165.457	0.401132	-1.56037	-1.76066	0.429841	0.827028		1	0.0978637	0.00929587	1	1
OS05G0419800	8.08475e-116	764.191	0.382488	0.555937	1.74168	0.525137	0.894184		1	1	2.85823e-05	1	0.592996
OS05G0420900	1.92212e-07	3.52901	0.749244	-1.95293	-2.91493	0.0264097	1.044		1	0.446864	0.00141565	1	1
OS05G0421100	7.38527e-54	46.7511	-1.75117	-3.00263	-2.31781	-0.0971886	-0.101032		1	0.0370048	0.00109152	1	1
OS05G0427200	4.93239e-83	11079.6	-0.105299	0.879006	3.67954	-0.44007	-1.01184		1	0.734159	7.04049e-13	1	0.646961
OS05G0427400	5.03183e-24	342.674	-4.0881	-4.66707	0.758526	0.117112	-0.763943		0.0270525	0.00202725	1	1	1
OS05G0428100	3.30151e-197	591.22	0.066381	0.793059	4.56948	0.228025	-1.41165		1	1	3.39009e-16	1	1
OS05G0428600	9.54418e-61	273.142	-3.24781	-2.55083	-1.81997	0.0844569	-0.234054		0.0127972	0.0117075	0.0911191	1	1
OS05G0429100	1.51222e-24	479.565	0.0075376	0.447453	0.69967	0.390428	0.443007		1	0.527508	0.0145156	1	0.787456
OS05G0429900	3.14112e-22	82.1568	-0.719817	-1.69691	-2.11228	-0.54451	0.393292		1	0.0745966	0.00185337	1	1
OS05G0431700	4.2933e-67	149.396	-1.37944	-0.389181	-1.40553	0.386575	-0.609877		0.436496	1	0.0398188	1	1
OS05G0432200	1.95017e-59	1973.69	-1.81068	-1.79925	-2.03079	-7.81738	-0.0691768		1	1	0.941895	0.00911495	1
OS05G0436100	2.87414e-71	367.223	-0.168591	-0.364102	-1.03132	0.50793	0.565682		1	1	0.00654242	1	0.989399
OS05G0437800	0.00920665	127.609	-0.0099451	-0.0801628	-0.0322721	-0.251522	0.984787		1	1	1	1	0.0285752
OS05G0442000	1.33027e-31	100.812	1.05021	0.978888	1.76957	0.0735837	0.108772		1	0.879877	0.0262653	1	1
OS05G0442550	6.46523e-29	45.118	-0.0678562	-1.12998	-1.32206	0.487989	0.338745		1	0.260007	0.0162252	1	1
OS05G0443300	4.99935e-25	724.815	-0.0907977	0.00268431	0.777639	-0.167105	-0.0576717		1	1	0.000404336	1	1
OS05G0444300	4.53027e-32	156.702	-0.0869691	-1.56608	0.444103	0.36669	-1.04404		1	0.00432875	1	1	0.263005
OS05G0446300	7.33156e-88	974.781	-0.719075	0.39195	1.63311	-0.0666018	-0.117535		0.206919	1	1.00243e-09	1	1
OS05G0447200	1.35778e-10	235.503	0.288085	2.07812	6.732	-0.212718	-0.0474117		1	0.381794	2.7148e-08	1	1
OS05G0449600	4.28564e-10	301.076	-0.120442	-0.480005	-0.700394	-0.0309148	-0.169776		1	0.369205	0.00875168	1	1
OS05G0456300	2.64606e-132	181.487	-0.262744	-0.665231	-1.1748	-0.240001	-0.0482511		1	1	0.035515	1	1
OS05G0457800	9.35978e-60	692.861	-7.0022	-2.08009	-0.720199	0.239179	-0.80266		7.98332e-08	0.169477	1	1	1
OS05G0459400	1.17051e-77	184.44	-0.0613755	0.200588	1.12783	0.1532	-1.05367		1	1	0.00565932	1	0.0915176
OS05G0461300	6.09763e-23	3424.36	-0.15272	-0.342207	-1.01242	0.160768	-0.199191		1	1	0.0219795	1	1
OS05G0463000	6.96601e-20	19.7154	-0.319345	0.608183	1.69078	0.601869	-3.01865		1	1	0.102285	1	0.00257786
OS05G0465100	3.12693e-21	1997.28	0.19282	-0.224713	-1.17544	0.328928	0.075435		1	1	0.000347495	1	1
OS05G0468100	5.01704e-256	109.049	0.626281	0.94742	2.66753	-0.682567	-0.118209		0.869257	0.057197	8.78321e-11	1	1
OS05G0468200	6.97663e-51	11.2653	0.72606	0.538965	3.1058	0.263939	1.26755		1	1	0.00564161	1	1
OS05G0468500	3.23119e-40	388.878	-3.04265	-1.90285	-8.13294	-0.0147775	-0.26631		1	1	2.76418e-05	1	1
OS05G0468600	2.99011e-05	149.237	0.526702	-0.155879	-0.214958	0.163726	1.31231		1	1	1	1	0.0065948
OS05G0473500	6.80812e-14	521.645	0.107894	-0.561427	-0.898158	-0.209383	-0.0753594		1	0.26661	0.000973346	1	1
OS05G0475400	1.31098e-21	387.112	0.335403	0.434996	-0.455593	0.448431	-1.5537		1	1	1	1	0.0406723
OS05G0476100	3.08052e-36	34.0432	-0.115943	0.391072	1.68482	1.06508	-0.702298		1	1	0.0106313	1	1
OS05G0476200	4.61669e-51	364.102	0.836687	0.302419	1.23094	0.260107	-0.0475876		0.549888	1	0.00929587	1	1
OS05G0477500	2.92571e-24	26.5911	0.112801	-0.32791	-1.30819	-0.0592794	-0.236563		1	1	0.0158527	1	1
OS05G0479900	9.14897e-25	38.4032	-0.594293	-1.2572	-1.52137	-0.472218	0.666982		1	0.0876432	0.0010446	1	1
OS05G0480700	4.38371e-18	11.1378	1.39279	-0.00916565	-1.35914	0.218521	-3.10515		1	1	0.939576	1	0.0140672
OS05G0480800	1.11653e-75	79.2503	-0.884298	0.722554	3.97096	-0.390938	-2.55633		1	1	7.77976e-07	1	1
OS05G0481100	1.08025e-50	766.517	-0.320898	-1.28	0.0726769	0.101979	0.137761		1	0.000205768	1	1	1
OS05G0481900	3.55067e-57	154.499	0.476662	-1.03827	-2.04958	0.127523	0.51632		1	0.279762	2.66504e-06	1	1
OS05G0482600	2.58534e-59	513.165	0.0671746	0.344179	0.958883	0.222859	-0.0592417		1	0.764379	2.82754e-06	1	1
OS05G0484000	1.17196e-238	385.227	0.24096	1.46093	3.55657	0.334555	-0.25364		1	0.0073277	1.22271e-15	1	1
OS05G0484700	0	328.78	0.236316	1.21057	2.96395	0.930154	-1.5281		1	0.00108261	2.50954e-19	1	0.770202
OS05G0485000	7.61068e-07	5.73232	0.210105	0.367165	0.611514	1.29562	-5.90553		1	1	1	1	0.0017789
OS05G0485800	5.40779e-48	58.9669	3.33786e-06	-4.10107	-0.0775163	0.458152	-7.66687		1	0.482477	1	1	0.000210634
OS05G0489100	1.5036e-09	317.943	-0.487473	-0.271974	-0.0679203	0.121463	-1.13943		1	1	1	1	0.00075542
OS05G0489200	1.91677e-65	476.593	-0.546762	-0.862456	-0.977203	-0.645959	0.473657		1	0.127554	0.0198672	1	1
OS05G0489800	4.69094e-72	125.067	-0.331963	0.514885	1.39626	0.0546617	0.0236963		1	0.87063	8.27298e-05	1	1
OS05G0490200	7.27222e-42	1139.54	-0.687862	-0.699841	1.20992	0.250626	-0.353197		1	0.730627	0.0136127	1	1
OS05G0491400	1.40378e-37	15.0361	0.305496	-0.109665	1.9836	-0.0112783	-4.12116		1	1	1	1	0.034861
OS05G0491900	4.90431e-69	625.133	-1.41536	-1.07216	-1.13858	0.058859	0.337302		0.000702668	0.00966419	0.00127529	1	1
OS05G0493100	7.33086e-14	7.1136	0.609151	-3.97064	-1.86102	0.682868	-1.79897		1	0.0165386	0.274999	1	1
OS05G0493500	9.37759e-87	592.287	-1.04582	0.330668	2.62654	0.425266	-2.25856		0.830888	1	4.23669e-06	1	0.00357767
OS05G0493600	1.70086e-28	5.43547	-1.79243	-3.56389	-0.86509	1.43936	-2.35592		1	0.544677	1	1	0.0293456
OS05G0494200	2.47257e-77	194.087	0.59934	-0.122061	-1.29051	-0.688427	0.7836		1	1	0.0023074	1	0.452024
OS05G0495900	2.26418e-29	186.907	-3.86509	-2.51256	0.576133	-0.160781	-1.42096		0.000685796	0.0118558	1	1	0.78501
OS05G0496100	9.65763e-66	45.7844	-2.71869	-3.13684	-1.16435	0.0329621	0.17568		0.14772	1.91103e-06	0.187942	1	1
OS05G0497150	1.44555e-64	227.968	0.869699	0.453338	1.46521	0.126145	-0.428145		0.529124	1	0.00187631	1	1
OS05G0498200	5.46655e-64	1191.8	-0.712195	0.769229	4.91738	-2.80328	-1.29586		1	1	1.35613e-05	1	1
OS05G0499400	2.61828e-26	287.524	-3.09533	-2.52277	0.637947	0.0576118	-0.0885264		0.000216927	0.00088029	1	1	1
OS05G0500300	1.47034e-41	21.2991	2.56828	-4.02812	-2.0092	0.710217	-0.552474		1	0.0114918	0.130866	1	1
OS05G0500900	8.26638e-61	1129	0.231147	0.201517	-2.05965	0.505367	-0.0326985		1	1	2.25539e-06	1	1
OS05G0501200	3.26054e-45	16.6962	1.11792	-0.377339	-2.49695	-0.42018	0.0507888		1	1	0.00152295	1	1
OS05G0501300	1.36684e-09	102.503	-0.48177	-1.75574	0.276933	-0.0775642	-0.142952		1	0.00698844	1	1	1
OS05G0501600	1.00752e-21	140.418	0.0534291	0.380376	-1.24251	-0.208941	-0.375757		1	1	0.00136857	1	1
OS05G0502000	2.70834e-26	106.447	-0.405354	0.330315	1.21611	0.0587982	0.629552		1	1	0.00617758	1	1
OS05G0502700	4.80018e-61	29.595	0.963996	-0.11234	-4.71879	-0.337137	-0.748874		1	1	7.01594e-10	1	1
OS05G0509500	7.7623e-91	299.797	-0.359	-2.64444	-2.02521	-0.256342	-0.0894108		1	5.4336e-06	6.69264e-05	1	1
OS05G0511400	7.03695e-23	1135.49	-0.103437	-0.733803	-0.519315	-0.165399	0.0432014		1	0.00763869	0.101557	1	1
OS05G0513200	1.04298e-80	691.541	0.321504	0.712058	0.720818	-0.145701	-0.293691		1	0.0217863	0.0115738	1	1
OS05G0513900	1.53343e-10	825.553	-0.487802	0.0982028	0.699749	-0.00264896	-0.223742		0.802098	1	0.0310221	1	1
OS05G0515900	4.76388e-86	563.984	0.649118	-0.0539326	-2.31399	-0.445025	0.0938307		0.952695	1	1.49822e-11	1	1
OS05G0516700	8.23128e-16	29.4304	-0.854517	-1.91365	-2.39257	-2.50535	-2.08835		1	0.248499	0.0202275	0.234188	0.155156
OS05G0517400	9.48751e-19	16036.7	-0.498553	0.469335	3.12928	0.162051	-0.17584		1	1	0.0229741	1	1
OS05G0518200	2.70343e-38	239.641	0.437384	0.318623	0.989485	0.75143	-0.336083		1	1	0.0116318	1	1
OS05G0519000	3.35761e-31	60.8628	-0.378471	-0.848741	-2.73835	0.201231	0.482685		1	1	0.00017156	1	1
[truncated: 1,752 more rows]
