# Supplementary material for: Impact of Autophagy on Gene Expression and Tapetal Programmed Cell Death During Pollen Development in Rice
Source: Front Plant Sci. 2020 Mar 6;11:172. doi: 10.3389/fpls.2020.00172 (PMC7068715; doi:10.3389/fpls.2020.00172)
Supplement: Supplementary file 5 [file DataSheet_5.xlsx]

## Sheet: Supplemental Dataset 5
Supplemental Dataset 5	SOM 3 x 3
ID	Cluster	Distance
EPlOSAG00000003825	6	0.511873
EPlOSAG00000004099	3	0.428109
EPlOSAG00000004132	3	0.504769
EPlOSAG00000004398	2	0.747072
EPlOSAG00000012315	7	0.224567
EPlOSAG00000012330	2	0.385436
EPlOSAG00000020790	5	0.862848
EPlOSAG00000024226	2	0.953526
EPlOSAG00000024597	8	0.0796602
EPlOSAG00000027926	6	0.726012
EPlOSAG00000030667	3	0.19855
EPlOSAG00000033720	6	1.24718
EPlOSAG00000040946	4	0.528917
EPlOSAG00000041261	7	0.583654
OS01G0100500	1	0.192937
OS01G0100600	2	0.270867
OS01G0103100	1	1.98748
OS01G0104400	5	0.370447
OS01G0106400	1	0.577636
OS01G0109500	9	1.3091
OS01G0112300	3	0.284475
OS01G0112400	1	0.456116
OS01G0121200	4	0.4599
OS01G0122000	8	0.332341
OS01G0123800	2	0.383941
OS01G0127000	7	1.79097
OS01G0127100	7	0.365964
OS01G0127700	2	0.789202
OS01G0127900	5	0.548616
OS01G0130900	8	0.765443
OS01G0132200	2	0.589925
OS01G0132400	8	0.0550426
OS01G0132500	5	0.676376
OS01G0133200	4	2.11768
OS01G0138800	1	0.553722
OS01G0140100	1	0.110284
OS01G0141900	2	0.274169
OS01G0143700	3	1.9256
OS01G0144500	2	0.481213
OS01G0147800	2	0.380641
OS01G0152200	3	0.234835
OS01G0153600	6	0.322053
OS01G0156300	8	0.594658
OS01G0157200	7	0.203809
OS01G0157400	7	0.983513
OS01G0157500	7	0.256386
OS01G0157600	7	0.417186
OS01G0158800	8	0.685576
OS01G0159200	2	0.17872
OS01G0165200	9	1.53696
OS01G0168600	1	0.778401
OS01G0168800	1	0.125182
OS01G0171200	7	0.122552
OS01G0174300	8	0.765947
OS01G0177400	2	0.0786605
OS01G0177900	2	0.174811
OS01G0178500	8	0.607888
OS01G0184500	8	0.198619
OS01G0185100	3	0.194781
OS01G0186400	1	1.04065
OS01G0187000	5	0.352656
OS01G0191300	5	0.42033
OS01G0191800	8	0.261623
OS01G0197900	7	0.0329884
OS01G0202500	7	0.24963
OS01G0209200	7	1.5245
OS01G0209500	9	4.90537
OS01G0214600	2	0.608566
OS01G0217000	2	0.831102
OS01G0217400	3	0.30804
OS01G0217800	1	0.629824
OS01G0219200	9	2.74614
OS01G0219500	8	0.278608
OS01G0221400	4	0.476425
OS01G0226600	2	0.44983
OS01G0228300	1	0.263408
OS01G0229400	3	0.3878
OS01G0231800	6	0.531413
OS01G0233500	8	0.462646
OS01G0233900	2	0.802755
OS01G0236300	7	0.260889
OS01G0243100	7	1.21551
OS01G0244400	8	0.641503
OS01G0245532	7	2.79473
OS01G0245700	7	1.02729
OS01G0245901	7	0.126746
OS01G0252300	4	0.264733
OS01G0256800	2	0.548658
OS01G0259600	1	1.07813
OS01G0264400	7	0.350361
OS01G0268900	7	0.536234
OS01G0272600	8	1.32828
OS01G0279400	9	0.628517
OS01G0280500	4	1.61473
OS01G0281200	8	0.105893
OS01G0284300	2	0.471189
OS01G0293100	7	0.430909
OS01G0306100	9	0.130773
OS01G0306200	9	0.0605434
OS01G0319400	3	0.891228
OS01G0324400	3	0.0609284
OS01G0327500	9	0.776964
OS01G0331100	8	0.228516
OS01G0337500	6	0.380616
OS01G0339500	2	0.451706
OS01G0339600	3	0.58016
OS01G0347600	5	0.326317
OS01G0357200	2	0.368977
OS01G0358100	2	1.03125
OS01G0361700	6	0.691244
OS01G0363300	7	0.487419
OS01G0367400	3	0.246044
OS01G0369200	9	4.38702
OS01G0369500	9	1.27387
OS01G0374000	7	0.664066
OS01G0375200	1	0.149533
OS01G0382500	2	0.398054
OS01G0390300	2	0.696523
OS01G0391600	2	0.299975
OS01G0513900	8	0.278703
OS01G0532700	9	2.88283
OS01G0533400	3	0.653772
OS01G0550300	2	0.604091
OS01G0551000	3	0.115148
OS01G0553901	2	0.471777
OS01G0556700	4	1.78422
OS01G0558300	3	0.0711309
OS01G0566000	8	0.386102
OS01G0567500	7	5.44958
OS01G0567600	2	1.0114
OS01G0569200	1	0.632328
OS01G0570700	8	0.941305
OS01G0571500	7	1.51618
OS01G0579000	7	0.186515
OS01G0581400	3	0.150909
OS01G0584100	3	0.0987402
OS01G0588600	6	0.522913
OS01G0589100	9	0.538848
OS01G0593200	2	0.310477
OS01G0594500	2	0.37657
OS01G0594900	2	0.185698
OS01G0595001	2	0.920983
OS01G0597400	3	1.05828
OS01G0599900	9	0.576133
OS01G0605100	2	0.273578
OS01G0605500	9	0.897363
OS01G0605700	3	0.418633
OS01G0607100	8	0.179387
OS01G0609300	3	0.637409
OS01G0612900	3	0.997473
OS01G0614300	4	0.336375
OS01G0614900	7	0.970993
OS01G0615300	2	0.281308
OS01G0617700	7	0.313725
OS01G0618000	6	0.734788
OS01G0618700	4	0.570947
OS01G0621900	2	0.396338
OS01G0624400	7	0.334909
OS01G0633100	5	1.41884
OS01G0635400	8	0.319403
OS01G0638000	8	0.639865
OS01G0639200	3	0.219763
OS01G0640000	3	0.104033
OS01G0640100	5	0.51638
OS01G0640700	2	0.578538
OS01G0644900	4	2.15043
OS01G0647000	6	0.534594
OS01G0647700	3	0.100226
OS01G0648000	3	0.253667
OS01G0648700	8	0.680223
OS01G0649200	5	1.13873
OS01G0652100	3	0.709304
OS01G0659800	8	0.121928
OS01G0660500	1	0.561155
OS01G0660800	8	0.967546
OS01G0665200	1	0.122383
OS01G0667750	6	1.07164
OS01G0667800	7	1.26063
OS01G0672100	5	0.277518
OS01G0675400	4	0.116886
OS01G0676800	2	0.98125
OS01G0677400	6	1.14283
OS01G0679600	3	0.735867
OS01G0679900	2	0.443836
OS01G0681200	3	0.0932119
OS01G0681900	2	0.460407
OS01G0686200	4	1.0252
OS01G0686300	4	1.56393
OS01G0686500	2	0.358138
OS01G0689900	2	0.178181
OS01G0693300	2	0.288901
OS01G0695200	1	2.6317
OS01G0697700	7	1.06846
OS01G0698000	7	0.218853
OS01G0698200	6	0.481108
OS01G0702450	1	1.27174
OS01G0703300	4	0.447832
OS01G0704100	7	0.358347
OS01G0711800	6	0.663519
OS01G0711900	2	0.243467
OS01G0712500	5	0.093118
OS01G0712800	4	0.586565
OS01G0713800	5	0.0596525
OS01G0718700	2	0.191499
OS01G0720600	8	0.309804
OS01G0723025	7	3.03391
OS01G0725800	8	0.256417
OS01G0728100	6	0.624508
OS01G0730100	3	0.416064
OS01G0737600	3	0.22173
OS01G0737700	3	0.707745
OS01G0738400	4	0.712445
OS01G0738800	3	0.367532
OS01G0739200	2	0.499498
OS01G0743100	3	0.883542
OS01G0745700	8	0.333943
OS01G0746700	2	0.0841517
OS01G0748000	8	0.656493
OS01G0748200	8	0.514659
OS01G0750300	3	0.224482
OS01G0752100	3	0.345194
OS01G0752200	6	0.605235
OS01G0753150	7	1.09442
OS01G0754100	9	0.263471
OS01G0756900	9	0.287411
OS01G0757051	7	0.449514
OS01G0758300	5	0.309676
OS01G0759100	3	0.624409
OS01G0761300	2	0.336998
OS01G0761500	2	1.06115
OS01G0765900	4	0.152826
OS01G0766900	2	0.131835
OS01G0770700	8	0.376909
OS01G0772100	1	0.25004
OS01G0774200	3	0.242111
OS01G0774400	7	0.515823
OS01G0777300	8	0.709204
OS01G0778700	9	0.495358
OS01G0780600	9	0.274675
OS01G0780800	6	0.942522
OS01G0788400	2	1.23412
OS01G0795000	1	0.225162
OS01G0796700	8	1.21667
OS01G0800500	6	1.58415
OS01G0803300	1	0.657241
OS01G0805600	8	0.657319
OS01G0807800	3	0.383992
OS01G0810300	9	0.324738
OS01G0812600	4	0.77742
OS01G0814100	2	0.198591
OS01G0814200	9	0.316033
OS01G0816700	9	0.8905
OS01G0822900	8	0.36061
OS01G0824900	5	0.29815
OS01G0825000	6	0.082933
OS01G0827800	8	0.106336
OS01G0833000	7	0.297702
OS01G0834100	5	1.54136
OS01G0835500	3	0.340891
OS01G0836600	4	0.550106
OS01G0836800	7	0.533026
OS01G0841600	2	0.568582
OS01G0841700	2	0.114266
OS01G0843300	3	0.116462
OS01G0846450	3	0.24605
OS01G0848200	2	0.102863
OS01G0849600	2	0.537165
OS01G0850000	6	0.116703
OS01G0851400	7	0.388327
OS01G0851700	9	0.0513418
OS01G0855000	2	0.128939
OS01G0857200	7	0.581336
OS01G0864700	3	0.757112
OS01G0866100	3	0.291606
OS01G0866200	8	0.449658
OS01G0868300	8	1.83073
OS01G0870350	5	0.295513
OS01G0871600	2	0.342298
OS01G0874700	9	0.378878
OS01G0875300	8	0.532552
OS01G0876100	1	0.761641
OS01G0877400	7	0.406524
OS01G0877500	7	0.151917
OS01G0878000	4	1.14358
OS01G0883900	8	0.384153
OS01G0887100	3	0.2482
OS01G0890900	8	0.607693
OS01G0891100	7	0.373472
OS01G0894300	8	0.0791736
OS01G0894600	6	0.431643
OS01G0898600	3	0.837763
OS01G0899100	3	0.689388
OS01G0899200	5	0.299098
OS01G0901500	3	0.265313
OS01G0902100	1	1.45389
OS01G0902300	3	0.138591
OS01G0909150	3	0.894468
OS01G0911300	5	1.20616
OS01G0913300	6	0.635292
OS01G0913600	9	0.677137
OS01G0913900	1	1.00151
OS01G0915300	6	0.540934
OS01G0917900	9	1.16807
OS01G0919200	9	0.170805
OS01G0921500	9	0.0768245
OS01G0924933	7	0.137924
OS01G0925200	2	0.25461
OS01G0926800	2	1.18399
OS01G0927500	3	0.72395
OS01G0928000	8	0.184117
OS01G0929200	2	0.98327
OS01G0930500	3	0.126165
OS01G0930900	7	0.484332
OS01G0932500	2	0.364401
OS01G0933600	8	0.353783
OS01G0934800	2	3.07189
OS01G0935700	8	0.215454
OS01G0939100	2	1.18037
OS01G0939300	5	1.77496
OS01G0939500	3	0.275517
OS01G0939550	3	0.132596
OS01G0939600	1	0.119301
OS01G0948400	8	0.61275
OS01G0951800	3	0.383682
OS01G0955700	3	0.297057
OS01G0956500	2	0.117353
OS01G0957000	1	0.837601
OS01G0957100	4	0.852895
OS01G0957200	5	1.35008
OS01G0958500	2	0.709309
OS01G0960200	1	1.4911
OS01G0960600	5	0.747057
OS01G0962300	5	0.51891
OS01G0966100	3	0.675683
OS01G0966700	7	0.315568
OS01G0972900	8	0.671281
OS01G0974800	7	0.417515
OS02G0100100	8	0.16497
OS02G0103300	9	1.46493
OS02G0105800	3	0.275233
OS02G0110500	6	0.600953
OS02G0111900	4	0.182246
OS02G0114200	3	0.291961
OS02G0120100	3	0.381125
OS02G0125600	8	0.173727
OS02G0126200	3	0.0547575
OS02G0126400	6	2.48835
OS02G0126800	8	0.135044
OS02G0127300	5	1.05163
OS02G0127400	9	1.4392
OS02G0132200	8	0.511659
OS02G0132300	5	0.508502
OS02G0134400	6	0.860115
OS02G0135200	5	2.29114
OS02G0135850	8	0.352491
OS02G0136400	8	0.636614
OS02G0138900	5	0.876214
OS02G0139000	5	0.410774
OS02G0139600	6	0.690087
OS02G0143100	2	0.566514
OS02G0147500	7	0.375123
OS02G0150200	3	1.17069
OS02G0151300	3	0.891089
OS02G0152600	9	0.435613
OS02G0158100	9	0.55109
OS02G0159300	6	0.383708
OS02G0159800	6	0.46597
OS02G0159900	3	0.3797
OS02G0169700	5	0.18817
OS02G0170100	1	1.61637
OS02G0172600	7	0.311649
OS02G0174800	2	0.364722
OS02G0175400	3	0.45525
OS02G0177600	2	0.527981
OS02G0178500	3	0.172493
OS02G0178800	2	0.721622
OS02G0179500	3	0.0957086
OS02G0184900	2	0.173509
OS02G0187800	2	0.330566
OS02G0188600	9	1.46477
OS02G0191700	9	0.686285
OS02G0192700	3	1.22999
OS02G0193000	6	1.50581
OS02G0194600	8	0.282332
OS02G0196700	9	0.349857
OS02G0198000	6	0.413017
OS02G0198400	9	0.329796
OS02G0198700	1	0.174532
OS02G0201300	7	0.648367
OS02G0202000	6	1.23698
OS02G0203700	5	0.583006
OS02G0204500	7	2.26995
OS02G0214900	7	0.131256
OS02G0215200	7	1.93728
OS02G0215700	8	0.203085
OS02G0219200	2	0.872665
OS02G0225100	1	0.77195
OS02G0232100	8	0.68549
OS02G0235600	8	0.0859202
OS02G0251700	3	0.649377
OS02G0254100	7	1.27115
OS02G0254700	3	0.195685
OS02G0258200	9	0.644797
OS02G0258800	5	0.23955
OS02G0260200	7	0.259756
OS02G0271000	2	0.407182
OS02G0281000	7	1.70026
OS02G0284800	8	0.779726
OS02G0288400	2	0.849263
OS02G0288925	3	0.529149
OS02G0290900	8	0.195518
OS02G0299200	2	0.470446
OS02G0299300	6	0.187856
OS02G0300700	3	0.901266
OS02G0301650	1	0.198012
OS02G0301800	5	0.293816
OS02G0307900	8	0.137321
OS02G0309200	3	0.247099
OS02G0310500	2	0.0304163
OS02G0313400	8	1.05523
OS02G0314400	1	0.258637
OS02G0318200	7	0.593711
OS02G0323000	8	0.764196
OS02G0457100	3	2.2367
OS02G0459600	8	0.192279
OS02G0461000	9	0.295517
OS02G0468200	7	0.2849
OS02G0473200	6	0.0510121
OS02G0490000	7	0.24398
OS02G0491300	8	0.0929754
OS02G0503500	1	1.63787
OS02G0503900	9	0.475502
OS02G0505700	9	1.29018
OS02G0507900	6	0.382875
OS02G0512000	4	0.272539
OS02G0517564	4	0.0677828
OS02G0518100	3	0.871972
OS02G0518600	9	0.597296
OS02G0520100	7	0.684372
OS02G0521500	8	0.193168
OS02G0521600	7	0.133215
OS02G0526000	5	0.273269
OS02G0533900	3	0.0452073
OS02G0535300	2	1.30974
OS02G0535400	3	0.0882406
OS02G0543200	8	0.197215
OS02G0554100	3	1.31213
OS02G0558600	8	0.358537
OS02G0564700	5	1.09304
OS02G0567900	9	0.751077
OS02G0569400	4	0.313618
OS02G0572400	1	0.85305
OS02G0575800	2	1.76031
OS02G0578800	3	0.407951
OS02G0579000	1	1.10371
OS02G0580700	1	1.63437
OS02G0582100	3	0.3749
OS02G0584800	1	0.666621
OS02G0590800	3	0.2715
OS02G0591500	8	0.198119
OS02G0592300	8	0.358397
OS02G0592400	3	0.194141
OS02G0595400	7	0.73409
OS02G0596100	3	0.513815
OS02G0596200	4	0.352506
OS02G0597900	3	0.381487
OS02G0598500	8	0.229328
OS02G0599150	8	0.226354
OS02G0599151	8	0.34036
OS02G0599200	8	0.262965
OS02G0599400	3	0.217892
OS02G0599700	8	0.63747
OS02G0600033	8	0.224125
OS02G0603100	7	0.359777
OS02G0606700	8	0.398088
OS02G0606900	7	0.0802536
OS02G0607100	4	1.01887
OS02G0607400	4	0.320423
OS02G0608801	1	0.775859
OS02G0611800	4	1.34278
OS02G0612100	7	0.229756
OS02G0613900	3	0.306257
OS02G0616199	1	0.455338
OS02G0617000	1	0.242545
OS02G0621600	2	0.336461
OS02G0626400	1	1.30974
OS02G0633700	6	0.547111
OS02G0633900	1	0.178814
OS02G0640700	4	0.700653
OS02G0642700	9	0.55148
OS02G0650800	2	0.981148
OS02G0650900	6	0.68429
OS02G0653200	6	0.270774
OS02G0653400	5	0.756915
OS02G0654500	8	0.661047
OS02G0658400	7	0.678308
OS02G0661100	6	0.200251
OS02G0661900	2	0.269825
OS02G0663800	9	0.599582
OS02G0664400	2	0.461861
OS02G0666500	2	0.255125
OS02G0666900	7	0.317714
OS02G0670500	2	0.349648
OS02G0671300	6	1.81336
OS02G0671800	2	0.23342
OS02G0672500	6	0.344611
OS02G0684500	8	0.683101
OS02G0685200	6	0.639253
OS02G0686700	5	0.376272
OS02G0694100	2	0.257082
OS02G0694700	3	0.299858
OS02G0699500	9	0.578931
OS02G0699700	9	0.745017
OS02G0700500	2	0.423919
OS02G0701600	8	0.62591
OS02G0702800	3	0.107212
OS02G0704500	3	0.321456
OS02G0704800	3	0.224415
OS02G0718100	9	0.106409
OS02G0720900	2	0.2262
OS02G0724100	2	0.469701
OS02G0724500	7	0.080802
OS02G0733500	3	0.592686
OS02G0733900	3	0.272387
OS02G0738600	5	0.315051
OS02G0741200	9	0.250031
OS02G0743200	3	0.156515
OS02G0743800	7	0.421583
OS02G0751800	3	0.823493
OS02G0752300	9	0.183438
OS02G0753800	2	0.881112
OS02G0755400	3	0.101806
OS02G0760200	2	0.164274
OS02G0763200	2	0.796651
OS02G0765400	9	2.87351
OS02G0765800	2	0.20056
OS02G0766900	3	0.0505801
OS02G0770500	5	0.546144
OS02G0774800	7	0.0975025
OS02G0775900	2	0.200795
OS02G0777700	7	1.9739
OS02G0788300	4	0.698242
OS02G0789100	1	0.511952
OS02G0790600	6	0.151028
OS02G0793800	3	2.09919
OS02G0794700	3	1.36821
OS02G0794900	1	0.780345
OS02G0796000	7	1.36821
OS02G0798200	4	0.947339
OS02G0803600	9	1.14727
OS02G0806350	7	0.700604
OS02G0806600	3	0.281874
OS02G0809100	8	0.238353
OS02G0809300	9	0.623473
OS02G0809500	3	0.281408
OS02G0812600	3	0.146875
OS02G0813600	7	0.306881
OS02G0816200	4	1.10754
OS02G0816600	3	0.235728
OS02G0817600	8	0.231668
OS02G0818900	1	1.32667
OS02G0819000	7	1.37011
OS02G0820800	4	0.511931
OS02G0823400	2	0.41474
OS02G0823500	3	0.645045
OS02G0824900	3	0.122382
OS02G0825301	4	1.28992
OS02G0825500	3	0.266752
OS02G0826100	8	0.0631073
OS02G0826566	3	0.0453666
OS02G0828533	5	0.551555
OS02G0828800	3	0.121088
OS03G0100800	5	2.89535
OS03G0101600	7	1.16065
OS03G0103600	3	0.592624
OS03G0103800	3	0.57407
OS03G0108300	7	0.902082
OS03G0109650	2	0.441386
OS03G0116300	3	1.89066
OS03G0116800	3	0.403093
OS03G0116900	3	0.381929
OS03G0118200	1	2.44838
OS03G0118800	6	0.0520842
OS03G0126000	1	0.305223
OS03G0128100	9	2.81345
OS03G0128932	5	1.44744
OS03G0130300	4	1.98927
OS03G0133500	4	0.234467
OS03G0138500	8	0.362697
OS03G0141200	9	0.165975
OS03G0141800	3	0.775606
OS03G0148300	8	0.140662
OS03G0150500	1	0.503786
OS03G0150700	2	0.368692
OS03G0151500	2	0.978782
OS03G0152300	9	0.180143
OS03G0152400	5	1.28676
OS03G0155300	9	0.419061
OS03G0157800	7	0.307275
OS03G0161600	8	0.188356
OS03G0163500	9	0.487783
OS03G0165900	2	0.608732
OS03G0167100	9	1.02301
OS03G0167600	4	0.255683
OS03G0168000	5	0.776889
OS03G0172200	5	0.664157
OS03G0173900	9	0.425681
OS03G0174200	8	0.556555
OS03G0174900	1	1.59124
OS03G0176800	2	0.83789
OS03G0178400	5	0.347936
OS03G0184500	9	0.65306
OS03G0186600	3	0.525218
OS03G0187800	6	1.09989
OS03G0189600	3	0.0539858
OS03G0191400	2	0.285496
OS03G0191700	7	0.235577
OS03G0192700	7	0.552759
OS03G0193600	1	0.293546
OS03G0200200	3	0.664303
OS03G0201901	6	0.141079
OS03G0204500	9	0.259021
OS03G0204900	9	1.5313
OS03G0206300	3	0.54342
OS03G0208800	8	2.09126
OS03G0211500	5	4.69339
OS03G0212000	1	0.166244
OS03G0212300	5	0.966324
OS03G0212600	8	0.186908
OS03G0212800	9	1.028
OS03G0215700	3	0.495878
OS03G0216600	7	0.257543
OS03G0221200	6	0.474852
OS03G0223200	2	1.65227
OS03G0227900	7	0.913948
OS03G0228200	1	0.563516
OS03G0232500	7	0.2367
OS03G0236800	8	0.649474
OS03G0237100	5	1.7768
OS03G0241400	4	0.137409
OS03G0245100	3	0.457381
OS03G0245200	3	0.739406
OS03G0245300	7	0.142932
OS03G0245700	6	0.468669
OS03G0251700	8	0.908041
OS03G0253600	4	0.686625
OS03G0254800	1	0.569094
OS03G0255500	2	3.18987
OS03G0258900	2	0.277891
OS03G0261800	2	0.275356
OS03G0262000	7	0.357942
OS03G0265500	9	0.153059
OS03G0266100	3	0.141434
OS03G0271400	7	0.46067
OS03G0277000	9	1.19028
OS03G0279600	7	0.91325
OS03G0283100	2	1.71625
OS03G0283900	8	0.647184
OS03G0284600	8	0.180094
OS03G0290900	2	0.3666
OS03G0293700	6	0.495015
OS03G0297900	2	0.851456
OS03G0302800	3	0.189974
OS03G0307400	9	1.41042
OS03G0316900	6	0.439925
OS03G0318500	2	0.0478807
OS03G0319200	8	0.34426
OS03G0321300	1	0.408098
OS03G0324700	8	0.422454
OS03G0325900	2	0.415466
OS03G0326000	3	1.40312
OS03G0328100	1	0.553648
OS03G0329200	7	1.24369
OS03G0336400	8	0.0788987
OS03G0338000	1	1.10346
OS03G0353300	7	1.05961
OS03G0353500	7	0.0739161
OS03G0353900	8	1.69248
OS03G0355500	1	0.458329
OS03G0356470	2	0.0421416
OS03G0356596	9	0.522885
OS03G0356638	8	2.10869
OS03G0357500	8	1.68336
OS03G0360700	1	0.97511
OS03G0363950	7	0.308747
OS03G0369100	9	0.146374
OS03G0370200	6	0.298461
OS03G0371600	5	0.818957
OS03G0373100	8	0.422686
OS03G0374400	6	1.43153
OS03G0380700	4	0.275549
OS03G0381000	7	0.372846
OS03G0386700	4	0.309288
OS03G0386800	1	0.534992
OS03G0387100	3	0.211037
OS03G0400200	8	0.293344
OS03G0402000	8	0.610204
OS03G0411900	1	1.15677
OS03G0413100	2	0.372387
OS03G0414100	2	0.254967
OS03G0430400	7	0.129101
OS03G0440900	6	1.07008
OS03G0445700	4	1.13792
OS03G0452300	2	0.20507
OS03G0558700	1	0.233977
OS03G0564600	4	1.00856
OS03G0565900	1	0.797952
OS03G0578900	6	0.648206
OS03G0582800	8	0.560361
OS03G0583900	5	0.325106
OS03G0587600	1	0.88017
OS03G0595800	3	0.888939
OS03G0597600	7	0.749084
OS03G0598100	7	0.310885
OS03G0600800	6	0.610308
OS03G0603500	3	2.06806
OS03G0604200	9	0.978456
OS03G0604600	8	0.601552
OS03G0608800	3	0.419461
OS03G0617900	3	0.135467
OS03G0619875	4	0.919088
OS03G0620500	9	2.91877
OS03G0625800	5	0.669127
OS03G0625933	5	0.254475
OS03G0626000	3	1.55379
OS03G0632200	1	0.282364
OS03G0632666	2	0.26614
OS03G0639100	4	0.688972
OS03G0640100	8	0.346999
OS03G0645100	2	0.783166
OS03G0647400	3	0.260392
OS03G0647500	8	0.63377
OS03G0650900	9	0.335251
OS03G0652000	9	0.724977
OS03G0652400	1	0.364521
OS03G0653100	1	0.121508
OS03G0656201	2	1.11415
OS03G0661300	1	0.370041
OS03G0663100	3	0.563161
OS03G0663900	7	0.165836
OS03G0664300	1	0.358464
OS03G0664600	4	0.954068
OS03G0666600	3	0.399165
OS03G0669100	8	0.51593
OS03G0669900	3	0.232288
OS03G0670200	8	0.090022
OS03G0672300	9	2.35813
OS03G0672400	8	0.177958
OS03G0673400	1	1.91594
OS03G0674700	8	0.386399
OS03G0679800	8	1.37924
OS03G0680100	8	0.749196
OS03G0680800	2	0.337624
OS03G0682200	3	1.6943
OS03G0683300	4	0.0974273
OS03G0684100	8	1.29539
OS03G0686900	8	0.955994
OS03G0687400	7	0.188767
OS03G0689300	3	0.835049
OS03G0693400	8	0.687054
OS03G0694600	3	0.291103
OS03G0701400	6	0.476338
OS03G0703300	3	0.103372
OS03G0707900	8	0.522293
OS03G0710000	5	0.651175
OS03G0712100	8	1.05759
OS03G0713600	2	0.749256
OS03G0720300	5	0.347203
OS03G0721700	7	0.188021
OS03G0724600	7	0.0490844
OS03G0725400	8	0.890231
OS03G0729000	3	0.817589
OS03G0729100	3	0.36977
OS03G0729800	9	0.36253
OS03G0731800	7	0.253389
OS03G0732100	3	0.0902903
OS03G0735800	2	0.649201
OS03G0735900	1	1.12246
OS03G0738700	6	0.155297
OS03G0742900	4	0.729268
OS03G0743800	3	0.721103
OS03G0745100	2	0.0613165
OS03G0745700	8	0.784577
OS03G0747800	3	0.249043
OS03G0749401	4	1.59056
OS03G0749500	9	3.91935
OS03G0750500	3	0.239447
OS03G0752300	7	1.67132
OS03G0757500	9	1.25301
OS03G0758950	7	0.331519
OS03G0764000	8	0.252172
OS03G0764450	1	0.431496
OS03G0769500	4	0.338925
OS03G0770100	3	1.15306
OS03G0771500	1	0.495553
OS03G0773000	8	0.536924
OS03G0773050	1	0.828323
OS03G0774300	7	0.449142
OS03G0775900	1	1.39997
OS03G0779000	3	0.285053
OS03G0779800	6	0.552238
OS03G0781300	3	0.51544
OS03G0781600	4	0.300938
OS03G0783100	6	0.0720209
OS03G0785900	4	0.848977
OS03G0788500	6	2.48678
OS03G0788600	2	0.158716
OS03G0788700	3	0.50152
OS03G0793900	1	0.456998
OS03G0794000	1	0.313408
OS03G0794500	2	0.358238
OS03G0801900	6	0.402343
OS03G0803700	3	0.218
OS03G0808300	2	0.4798
OS03G0809400	7	0.831754
OS03G0813200	8	0.513627
OS03G0818400	8	0.152864
OS03G0822000	2	0.231173
OS03G0825700	7	0.442314
OS03G0825900	7	1.11644
OS03G0826500	9	0.129955
OS03G0828600	6	0.672957
OS03G0829600	9	0.190991
OS03G0832600	7	0.308874
OS03G0836800	9	0.134398
OS03G0843100	2	0.340794
OS03G0843400	7	0.370838
OS03G0844600	2	0.463864
OS03G0845300	3	0.266821
OS03G0848300	8	0.223397
OS03G0849300	1	0.337328
OS03G0849900	2	0.596086
OS03G0851500	1	0.758787
OS03G0860000	7	2.17619
OS04G0101700	9	0.212585
OS04G0102700	2	0.497903
OS04G0107600	4	2.8812
OS04G0111200	8	0.0745446
OS04G0127800	3	0.526785
OS04G0164701	4	0.466897
OS04G0165000	4	0.29886
OS04G0165700	4	1.35009
OS04G0167800	2	0.162899
OS04G0189400	9	0.193342
OS04G0194466	2	0.247345
OS04G0201200	7	0.0551878
OS04G0228100	8	0.775198
OS04G0253000	7	0.526832
OS04G0266400	2	0.390987
OS04G0266900	3	0.0947218
OS04G0267600	6	0.760394
OS04G0280700	3	0.714167
OS04G0290000	2	0.404953
OS04G0301700	7	0.192208
OS04G0310900	4	0.875876
OS04G0317500	9	0.0730646
OS04G0317800	9	0.734669
OS04G0321800	9	0.661003
OS04G0328900	9	0.376561
OS04G0329200	9	0.0895037
OS04G0330900	2	0.37967
OS04G0346900	3	2.25376
OS04G0370500	3	0.638132
OS04G0379800	8	1.02616
OS04G0381000	8	0.63093
OS04G0382800	6	0.979342
OS04G0382900	6	0.475943
OS04G0385600	7	1.03763
OS04G0392300	8	0.465059
OS04G0392500	8	0.770016
OS04G0393100	3	0.272827
OS04G0398900	7	0.59513
OS04G0402200	5	0.222958
OS04G0403200	2	0.303595
OS04G0404900	2	2.22874
OS04G0405100	9	0.382167
OS04G0405500	8	0.636152
OS04G0406600	4	1.95414
OS04G0407900	2	0.208184
OS04G0411800	2	0.890309
OS04G0412350	7	0.162998
OS04G0412700	9	0.989991
OS04G0413200	9	0.593626
OS04G0416700	2	0.441323
OS04G0417800	1	0.772318
OS04G0418800	2	3.26761
OS04G0422200	4	0.523825
OS04G0422600	7	0.620907
OS04G0428950	3	0.147044
OS04G0430700	6	0.743091
OS04G0433600	2	0.425249
OS04G0433900	9	0.111136
OS04G0434800	9	3.53816
OS04G0435500	1	0.239304
OS04G0439200	1	0.529736
OS04G0441700	9	0.256362
OS04G0443850	6	0.277231
OS04G0445000	7	0.120784
OS04G0445100	7	0.900033
OS04G0445700	6	0.1342
OS04G0447600	2	0.0794791
OS04G0447900	2	1.08144
OS04G0448000	6	0.280252
OS04G0452000	6	0.322317
OS04G0452500	7	0.53977
OS04G0453200	2	0.611706
OS04G0457500	7	0.126509
OS04G0462200	7	3.25414
OS04G0463400	3	0.32745
OS04G0463500	9	0.182026
OS04G0464400	2	0.483629
OS04G0465600	2	0.414741
OS04G0470600	4	0.318684
OS04G0471700	9	1.54588
OS04G0474500	5	0.577877
OS04G0474800	2	0.376905
OS04G0475000	6	0.38471
OS04G0476100	8	4.0422
OS04G0479000	8	0.560875
OS04G0479800	3	0.638713
OS04G0483500	3	0.348419
OS04G0485300	1	0.111677
OS04G0486300	3	0.862788
OS04G0486900	8	0.352486
OS04G0487400	8	0.289705
OS04G0489900	8	0.0541443
OS04G0492400	2	1.26129
OS04G0492600	7	0.429193
OS04G0494100	3	1.01426
OS04G0497200	3	1.11814
OS04G0499100	7	1.29566
OS04G0499200	7	0.340495
OS04G0500900	7	0.115495
OS04G0502100	7	0.214407
OS04G0506900	5	0.173003
OS04G0508000	9	1.20854
OS04G0510900	2	0.952206
OS04G0512200	6	0.673287
OS04G0512300	1	0.555696
OS04G0514600	6	0.447086
OS04G0516900	4	1.54745
OS04G0518400	4	0.262039
OS04G0519900	3	0.634313
OS04G0520800	3	0.511835
OS04G0521800	6	0.289764
OS04G0524900	3	0.152412
OS04G0525600	8	0.545219
OS04G0525700	9	1.09932
OS04G0527400	1	0.373674
OS04G0527900	7	0.457812
OS04G0528200	7	0.0849708
OS04G0529100	2	0.491628
OS04G0529700	8	0.338151
OS04G0530200	5	0.339621
OS04G0530600	7	0.639647
OS04G0533500	2	0.265631
OS04G0537100	7	0.37773
OS04G0541100	2	0.934453
OS04G0544500	1	0.644449
OS04G0545700	7	3.66403
OS04G0548000	1	0.261379
OS04G0555700	9	3.76414
OS04G0559200	2	0.257332
OS04G0560100	2	0.0518947
OS04G0561900	3	0.130784
OS04G0566600	8	0.36948
OS04G0569000	8	0.258535
OS04G0572600	1	2.68918
OS04G0572800	4	0.94498
OS04G0573200	3	0.225773
OS04G0577800	8	0.680244
OS04G0582600	3	0.0553071
OS04G0583600	8	0.327973
OS04G0585200	6	0.346965
OS04G0588200	8	0.798203
OS04G0596200	7	0.124209
OS04G0599800	8	0.186541
OS04G0601700	3	0.662645
OS04G0606400	7	0.565909
OS04G0607150	2	0.354536
OS04G0607500	6	0.641646
OS04G0609500	2	1.60765
OS04G0611200	2	0.213145
OS04G0611267	2	0.120234
OS04G0615800	8	0.226859
OS04G0616266	1	1.18205
OS04G0616500	3	0.0669048
OS04G0618700	9	3.72982
OS04G0619500	3	0.831245
OS04G0623800	2	0.757135
OS04G0624701	7	1.0675
OS04G0625100	7	1.28549
OS04G0625500	3	0.642651
OS04G0625900	7	1.00247
OS04G0629700	8	0.140444
OS04G0630300	2	0.532759
OS04G0635100	4	1.40288
OS04G0638100	7	0.0448333
OS04G0638300	7	0.11571
OS04G0640900	6	0.466149
OS04G0642300	3	0.649904
OS04G0645600	3	0.761059
OS04G0648800	2	0.16349
OS04G0650300	6	0.347097
OS04G0650366	6	1.11621
OS04G0652600	7	0.27535
OS04G0652700	7	0.374356
OS04G0653200	6	1.13086
OS04G0662600	3	0.264986
OS04G0664800	8	0.0925397
OS04G0668400	9	0.319611
OS04G0670400	3	0.411084
OS04G0670500	6	1.12528
OS04G0671200	1	0.8309
OS04G0675700	3	0.37382
OS04G0677400	5	0.46164
OS04G0685400	2	1.73267
OS04G0685900	3	0.258789
OS04G0689800	5	0.456142
OS05G0100100	2	1.26401
OS05G0100600	2	0.0847164
OS05G0101600	3	0.145414
OS05G0102300	7	1.17774
OS05G0102600	9	1.74573
OS05G0102800	1	0.501607
OS05G0103400	4	0.244866
OS05G0103700	3	0.209057
OS05G0105200	6	0.653695
OS05G0108100	8	0.133581
OS05G0110900	7	1.32376
OS05G0111000	8	0.557206
OS05G0116600	6	0.621945
OS05G0119400	5	4.8513
OS05G0122400	2	0.147894
OS05G0124800	3	0.143414
OS05G0125300	1	0.204796
OS05G0126100	3	0.523346
OS05G0143700	1	1.06464
OS05G0147800	8	1.99916
OS05G0148500	9	0.214079
OS05G0151100	4	0.424239
OS05G0152900	4	1.32796
OS05G0153132	2	0.238551
OS05G0157600	3	0.413169
OS05G0159300	2	0.184279
OS05G0160300	2	0.291597
OS05G0165200	1	0.340597
OS05G0168200	5	0.334424
OS05G0169200	2	0.401287
OS05G0169300	9	2.53104
OS05G0169600	6	0.484901
OS05G0178100	5	2.21155
OS05G0186300	2	0.309351
OS05G0187100	2	0.306394
OS05G0192500	8	2.55006
OS05G0193800	7	0.147971
OS05G0194900	1	1.66758
OS05G0207500	3	0.064873
OS05G0210700	1	0.295945
OS05G0237800	3	0.410015
OS05G0242600	3	0.145865
OS05G0249800	8	1.14633
OS05G0250000	7	0.980786
OS05G0252701	9	0.0565817
OS05G0268500	2	0.852151
OS05G0283200	9	0.135756
OS05G0289100	3	0.0979215
OS05G0303700	5	0.290428
OS05G0307100	2	0.131439
OS05G0312500	9	1.35328
OS05G0313700	1	0.951066
OS05G0316100	2	0.233977
OS05G0316800	8	1.91324
OS05G0320700	1	2.41628
OS05G0332600	7	1.23262
OS05G0350900	7	0.352884
OS05G0352750	7	0.627813
OS05G0357500	3	0.648631
OS05G0362300	9	1.4279
OS05G0363500	2	0.305737
OS05G0368400	6	0.296213
OS05G0368700	3	0.125469
OS05G0371166	8	0.232338
OS05G0382400	3	0.460769
OS05G0388600	1	0.947706
OS05G0389000	8	0.252078
OS05G0389500	3	1.03723
OS05G0392400	1	1.68957
OS05G0394900	3	0.443612
OS05G0397900	8	0.082789
OS05G0401500	3	0.286909
OS05G0411300	8	0.285883
OS05G0413200	8	0.784476
OS05G0414700	1	1.96758
OS05G0417000	6	0.437933
OS05G0419800	7	0.419959
OS05G0421100	6	0.76061
OS05G0427200	8	0.200644
OS05G0427400	1	0.891645
OS05G0428100	8	0.131293
OS05G0429900	2	0.360042
OS05G0432200	7	5.23085
OS05G0436100	2	0.111238
OS05G0443300	7	0.228152
OS05G0444300	1	2.42923
OS05G0446300	7	0.277463
OS05G0447200	7	0.259034
OS05G0449600	2	0.81234
OS05G0457800	4	0.358227
OS05G0459400	8	0.361644
OS05G0463000	9	0.526645
OS05G0465100	3	0.463839
OS05G0468100	7	0.863988
OS05G0468200	7	0.600469
OS05G0468500	2	0.617114
OS05G0468600	2	1.56927
OS05G0473500	5	0.492748
OS05G0476200	8	1.64963
OS05G0479900	2	0.679095
OS05G0480800	8	0.023731
OS05G0481100	1	0.155782
OS05G0481900	2	0.626128
OS05G0482600	8	0.104633
OS05G0484000	8	0.141559
OS05G0484700	8	0.268993
OS05G0485800	9	1.01229
OS05G0489100	9	0.786975
OS05G0489800	7	0.249626
OS05G0491900	2	1.77367
OS05G0493500	8	0.269621
OS05G0494200	3	1.66513
OS05G0495900	4	0.807184
OS05G0496100	1	0.716798
OS05G0497150	8	1.15964
OS05G0498200	7	0.436333
OS05G0499400	4	0.500391
OS05G0500900	3	0.225015
OS05G0501200	5	0.304401
OS05G0501300	1	0.503331
OS05G0501600	3	0.961646
OS05G0502000	7	0.734789
OS05G0502700	3	0.300357
OS05G0509500	6	0.0499439
OS05G0511400	6	0.168716
OS05G0515900	3	0.341938
OS05G0519000	2	0.170741
OS05G0519700	7	0.255393
OS05G0522500	9	0.0499834
OS05G0526400	3	0.396022
OS05G0529200	3	0.944912
OS05G0530701	7	0.455016
OS05G0531500	1	1.32826
OS05G0531600	7	0.281626
OS05G0532300	3	0.0605077
OS05G0535400	7	0.6658
OS05G0537700	8	0.0397905
OS05G0538250	6	0.290618
OS05G0539150	7	0.27127
OS05G0539300	7	0.517269
OS05G0540000	3	0.193405
OS05G0541100	9	1.63701
OS05G0543000	9	0.467696
OS05G0543600	3	1.33046
OS05G0544900	3	0.473616
OS05G0545900	3	0.212594
OS05G0550000	1	0.269303
OS05G0552400	3	0.434776
OS05G0552900	8	0.777928
OS05G0553300	2	0.148178
OS05G0555000	2	1.18713
OS05G0563000	5	0.45602
OS05G0566800	9	0.18685
OS05G0569100	4	0.7512
OS05G0569400	7	0.129054
OS05G0569700	2	0.16022
OS05G0570200	7	0.174191
OS05G0570400	6	1.17576
OS05G0571300	3	0.201583
OS05G0571600	8	0.597857
OS05G0573600	1	0.127848
OS05G0574000	3	0.707907
OS05G0574300	8	0.191895
OS05G0574600	4	0.928868
OS05G0575400	3	0.148057
OS05G0575800	9	1.74777
OS05G0576600	4	0.277946
OS05G0576900	9	1.04724
OS05G0577500	6	1.76659
OS05G0577900	3	0.423788
OS05G0578100	3	0.282548
OS05G0578500	3	0.134807
OS05G0586200	2	1.706
OS05G0588500	6	0.742078
OS05G0588550	1	0.2586
OS05G0588700	5	0.181675
OS05G0588850	2	0.239132
OS05G0597700	9	0.779047
OS06G0103700	7	0.250159
OS06G0109200	8	2.14277
OS06G0109600	5	0.886557
OS06G0110400	6	0.278439
OS06G0113800	1	0.0885153
OS06G0115300	2	0.356709
OS06G0127800	9	0.395608
OS06G0130100	7	1.2317
OS06G0131300	3	0.171473
OS06G0131400	3	0.363415
OS06G0131500	9	0.658903
OS06G0131700	2	0.360466
OS06G0133500	5	0.786409
OS06G0133900	3	0.430634
OS06G0136600	2	0.529129
OS06G0138400	1	0.953837
OS06G0140800	9	0.22848
OS06G0148200	3	0.793365
OS06G0148900	6	0.766309
OS06G0156600	5	0.207448
OS06G0160800	1	0.111462
OS06G0161100	7	0.22341
OS06G0161800	7	0.0333731
OS06G0161900	7	0.135579
OS06G0162100	7	0.0703509
OS06G0170866	1	0.253773
OS06G0171500	7	0.269872
OS06G0179000	9	0.447984
OS06G0182300	7	1.2068
OS06G0187000	8	0.719541
OS06G0188600	3	0.348379
OS06G0192900	9	0.53501
OS06G0193400	2	0.626706
OS06G0204600	2	0.472362
OS06G0204800	7	1.83883
OS06G0207500	6	0.39556
OS06G0207966	8	0.577057
OS06G0214850	1	0.449107
OS06G0216200	6	0.0900509
OS06G0217300	1	0.390748
OS06G0217700	5	0.709575
OS06G0218000	1	0.273423
OS06G0219500	8	0.303401
OS06G0221300	7	0.0313051
OS06G0224100	8	1.24247
OS06G0225000	3	0.380768
OS06G0228500	3	0.252518
OS06G0228600	4	0.185494
OS06G0228800	3	0.0225722
OS06G0231050	2	0.217425
OS06G0231300	3	1.05523
OS06G0235200	1	0.188656
OS06G0237400	5	1.65084
OS06G0244200	7	0.764742
OS06G0248300	9	0.466112
OS06G0254600	5	0.0607598
OS06G0256000	8	0.324766
OS06G0256800	4	1.13295
OS06G0256900	3	0.204541
OS06G0257450	9	1.91568
OS06G0258000	2	0.299942
OS06G0260000	2	0.428365
OS06G0267500	6	0.350943
OS06G0268700	4	0.643018
OS06G0274500	7	0.387308
OS06G0286228	5	2.01308
OS06G0286400	1	0.15612
OS06G0288100	1	0.418079
OS06G0297700	8	0.244582
OS06G0318600	8	0.248621
OS06G0319133	9	0.137035
OS06G0325602	2	1.08348
OS06G0326400	1	1.08489
OS06G0326700	3	0.0326105
OS06G0337100	7	0.48182
OS06G0341500	8	0.404109
OS06G0349800	8	0.881067
OS06G0358800	3	0.161659
OS06G0470350	7	0.209276
OS06G0472400	1	0.552614
OS06G0473000	8	0.894782
OS06G0488600	3	0.32832
OS06G0503900	1	0.677166
OS06G0520600	5	0.252905
OS06G0531200	9	0.922303
OS06G0531600	2	0.603292
OS06G0542600	1	0.229474
OS06G0542701	6	0.1787
OS06G0543400	3	0.994991
OS06G0548800	9	0.26955
OS06G0550901	7	0.330411
OS06G0553800	9	1.13359
OS06G0554300	7	0.55342
OS06G0554800	9	0.0711478
OS06G0556600	9	0.302421
OS06G0557100	6	1.39561
OS06G0566300	8	0.634358
OS06G0573600	5	0.531731
OS06G0583900	9	0.418555
OS06G0589700	5	0.375321
OS06G0595800	3	0.134917
OS06G0597250	7	3.18481
OS06G0600100	3	0.874887
OS06G0600301	8	1.65329
OS06G0602400	7	0.603445
OS06G0602600	3	0.561598
OS06G0604000	2	0.631371
OS06G0607000	7	0.558793
OS06G0607200	5	1.03917
OS06G0607700	4	0.239296
OS06G0607800	3	0.127908
OS06G0608000	5	0.232845
OS06G0608100	8	0.874929
OS06G0609400	9	0.263222
OS06G0610000	6	1.01861
OS06G0610800	5	1.49255
OS06G0611000	8	0.524252
OS06G0611400	6	0.431734
OS06G0612550	9	1.30275
OS06G0622000	7	2.06965
OS06G0623200	2	0.356625
OS06G0624900	3	0.0268317
OS06G0625500	3	3.02631
OS06G0627500	8	0.915575
OS06G0628500	3	0.0314363
OS06G0634600	8	0.766131
OS06G0638000	7	1.31639
OS06G0642650	1	0.989578
OS06G0643700	5	0.732584
OS06G0644500	1	0.880022
OS06G0646900	7	0.175175
OS06G0649700	5	0.663055
OS06G0651100	2	0.115007
OS06G0652100	7	0.791273
OS06G0652550	2	0.639547
OS06G0654300	7	1.37723
OS06G0656000	4	1.55137
OS06G0656800	8	2.28065
OS06G0659500	8	0.172396
OS06G0662300	9	0.117284
OS06G0663300	9	0.309858
OS06G0664300	6	0.836375
OS06G0666600	8	0.230216
OS06G0668300	3	0.198312
OS06G0670100	8	0.309635
OS06G0678100	8	0.265278
OS06G0681000	3	1.53285
OS06G0681400	5	0.493657
OS06G0684000	5	1.29585
OS06G0684500	9	0.572882
OS06G0685200	8	0.104032
OS06G0685300	8	2.3687
OS06G0687600	7	1.11256
OS06G0688400	1	0.14964
OS06G0691900	6	0.353751
OS06G0698748	7	0.1426
OS06G0699600	7	1.27127
OS06G0702600	2	0.14741
OS06G0703300	2	0.244755
OS06G0704700	8	0.0847555
OS06G0708400	9	0.201401
OS06G0711200	2	0.859841
OS06G0711800	4	3.71429
OS06G0715300	9	0.709861
OS06G0717200	7	0.370016
OS06G0725300	1	0.279521
OS06G0726800	7	0.567542
OS06G0731900	7	1.30919
OS06G0731950	5	2.7238
OS07G0100600	8	0.365245
OS07G0107300	2	1.42931
OS07G0112400	7	1.27565
OS07G0114000	7	1.94654
OS07G0115600	8	0.116746
OS07G0119600	6	0.234111
OS07G0120200	8	0.805986
OS07G0120400	8	0.380621
OS07G0124100	3	0.449173
OS07G0138400	8	0.168675
OS07G0139000	7	0.6639
OS07G0142900	5	0.151501
OS07G0144500	8	0.205637
OS07G0144900	1	0.258894
OS07G0146700	5	0.185858
OS07G0150700	2	0.343778
OS07G0151100	9	3.64062
OS07G0151200	3	0.434439
OS07G0154800	8	0.175336
OS07G0158400	3	0.552548
OS07G0161500	3	0.365507
OS07G0163200	5	0.73187
OS07G0163500	5	3.60353
OS07G0165650	8	0.300646
OS07G0172200	3	0.428748
OS07G0176900	1	0.44729
OS07G0177300	8	2.02371
OS07G0183050	8	0.892944
OS07G0183100	7	0.527677
OS07G0183200	7	0.430584
OS07G0183350	9	0.825496
OS07G0184200	8	0.0301214
OS07G0187900	4	0.626367
OS07G0192700	4	0.642306
OS07G0204400	3	0.3618
OS07G0206600	3	1.3812
OS07G0225100	7	0.453945
OS07G0229700	5	0.12966
OS07G0230500	8	0.961807
OS07G0233300	7	0.658022
OS07G0237200	9	0.0565817
OS07G0239500	3	0.530923
OS07G0240300	9	0.0945309
OS07G0244900	3	0.0317897
OS07G0247000	9	0.204731
OS07G0248150	2	0.340313
OS07G0249800	6	0.226247
OS07G0251301	1	0.326749
OS07G0259000	9	0.0566093
OS07G0267400	8	0.213842
OS07G0280200	3	0.418853
OS07G0297300	7	0.353261
OS07G0406300	2	2.10004
OS07G0408400	3	0.256727
OS07G0409500	7	0.614224
OS07G0414700	4	0.400722
OS07G0418600	2	1.21146
OS07G0419800	3	0.198138
OS07G0449100	1	0.565746
OS07G0452600	8	0.813786
OS07G0458700	9	0.234038
OS07G0461500	8	1.53765
OS07G0464600	7	0.451604
OS07G0470300	1	0.814297
OS07G0471300	9	1.15043
OS07G0471900	2	0.438339
OS07G0472900	6	0.245252
OS07G0474300	8	0.269344
OS07G0476500	7	0.3408
OS07G0480800	2	0.220981
OS07G0486100	9	0.278945
OS07G0490300	9	0.479024
OS07G0495000	8	0.750321
OS07G0499900	1	1.33614
OS07G0503700	6	0.183017
OS07G0507200	8	0.164697
OS07G0511500	8	0.817418
OS07G0516000	1	1.04575
OS07G0517300	8	0.280652
OS07G0520600	5	0.694936
OS07G0528900	5	0.312046
OS07G0530300	7	0.207263
OS07G0540366	8	2.43416
OS07G0543100	1	0.401776
OS07G0547700	7	0.132458
OS07G0548100	8	0.572292
OS07G0557100	3	0.346896
OS07G0564100	7	0.204119
OS07G0565800	2	0.306282
OS07G0566500	3	0.0248263
OS07G0569000	7	0.327267
OS07G0571700	1	1.66734
OS07G0575800	7	0.0733752
OS07G0576500	4	0.227661
OS07G0580300	4	0.173951
OS07G0585200	1	0.224596
OS07G0585500	2	1.68425
OS07G0588300	2	0.16724
OS07G0588500	8	0.0737786
OS07G0589000	1	1.04974
OS07G0592600	9	0.392881
OS07G0593400	7	1.01526
OS07G0598400	7	5.1116
OS07G0599300	4	0.356306
OS07G0599500	4	0.107543
OS07G0599600	4	0.962489
OS07G0599900	4	0.13983
OS07G0602000	3	1.48658
OS07G0602200	8	0.196084
OS07G0603100	3	1.00018
OS07G0603600	2	0.487276
OS07G0604300	5	0.738383
OS07G0607400	1	0.680596
OS07G0614100	8	0.553322
OS07G0624900	7	0.807698
OS07G0625400	8	1.10435
OS07G0625500	7	0.20396
OS07G0625600	7	1.61639
OS07G0628500	3	1.95688
OS07G0631500	7	0.318183
OS07G0634400	2	0.708828
OS07G0637400	8	0.298092
OS07G0641200	1	0.19454
OS07G0645500	3	0.485169
OS07G0646400	8	0.40196
OS07G0656700	1	0.295472
OS07G0657900	1	0.321797
OS07G0659500	8	0.591745
OS07G0665300	3	0.031709
OS07G0668900	2	0.206509
OS07G0674100	9	0.754686
OS07G0675100	2	0.0724607
OS07G0677900	5	0.110316
OS07G0679700	2	0.392447
OS07G0680000	5	0.804682
OS07G0683600	3	0.306542
OS07G0687200	9	0.177052
OS07G0687300	5	0.30468
OS07G0690600	1	0.692843
OS07G0690800	8	0.407729
OS07G0692800	7	0.521804
OS07G0693100	3	0.754342
OS07G0693700	6	0.13746
OS08G0104900	8	0.161762
OS08G0110000	2	0.38506
OS08G0114200	7	1.0875
OS08G0115200	4	1.92453
OS08G0119100	5	0.72503
OS08G0119300	3	0.229496
OS08G0122201	5	0.951544
OS08G0122400	9	0.540251
OS08G0123600	6	0.888422
OS08G0124700	6	0.882883
OS08G0125300	5	2.34272
OS08G0126000	2	0.557496
OS08G0126500	7	0.216989
OS08G0128700	2	0.569555
OS08G0129700	8	0.363245
OS08G0130000	3	0.134297
OS08G0132000	3	0.18475
OS08G0132100	5	0.325586
OS08G0139200	3	0.142737
OS08G0139400	3	0.141283
OS08G0140600	3	1.65743
OS08G0157500	1	0.0976802
OS08G0160300	7	0.224933
OS08G0160500	5	0.930629
OS08G0161800	2	0.380401
OS08G0162200	3	0.437827
OS08G0163300	2	0.25968
OS08G0163700	7	0.19725
OS08G0163800	3	1.10819
OS08G0163900	8	0.160146
OS08G0164000	8	0.295266
OS08G0164100	6	0.781889
OS08G0164300	8	0.559996
OS08G0176100	1	0.975095
OS08G0176900	3	0.533959
OS08G0191800	3	0.454645
OS08G0193000	6	1.22177
OS08G0195900	4	0.327105
OS08G0197000	8	0.258561
OS08G0197050	7	0.134951
OS08G0197100	7	0.574962
OS08G0197200	7	0.302874
OS08G0197300	7	0.76859
OS08G0197700	4	1.37573
OS08G0199400	7	0.348585
OS08G0202300	3	0.213912
OS08G0207500	7	1.35758
OS08G0217050	3	0.167521
OS08G0222100	9	0.281818
OS08G0234100	7	0.170543
OS08G0241300	2	0.360557
OS08G0241800	6	0.510558
OS08G0243100	6	0.139579
OS08G0243500	6	0.469283
OS08G0254300	6	0.957599
OS08G0270400	3	0.167893
OS08G0277300	7	0.529369
OS08G0281500	6	0.409554
OS08G0282100	1	0.861967
OS08G0290200	4	0.953484
OS08G0296900	2	0.421806
OS08G0300300	2	0.208863
OS08G0324300	5	0.2516
OS08G0326700	9	0.443649
OS08G0327200	9	0.137505
OS08G0328600	5	0.685767
OS08G0341700	2	0.602056
OS08G0345800	8	0.361006
OS08G0359300	3	0.667731
OS08G0375500	1	0.586885
OS08G0375700	1	0.338598
OS08G0376600	1	0.0855169
OS08G0384100	7	0.571671
OS08G0390000	7	0.116338
OS08G0398000	2	0.313001
OS08G0398300	2	0.211208
OS08G0402100	9	0.432414
OS08G0413000	1	1.11312
OS08G0421300	3	0.103656
OS08G0421800	8	0.0572585
OS08G0422000	7	0.1484
OS08G0425100	9	2.13442
OS08G0426100	6	0.870949
OS08G0428200	6	0.507711
OS08G0433600	9	0.563311
OS08G0436400	4	0.354641
OS08G0441500	2	0.20155
OS08G0442400	6	0.36962
OS08G0445700	8	0.301729
OS08G0446800	8	0.476836
OS08G0448000	6	2.89096
OS08G0450200	6	0.653696
OS08G0453700	8	0.259595
OS08G0453733	8	0.328942
OS08G0459300	3	0.0230977
OS08G0483800	7	0.731113
OS08G0484200	3	1.62929
OS08G0489800	9	0.0565817
OS08G0491700	7	1.47315
OS08G0493100	3	0.387285
OS08G0495800	7	0.325169
OS08G0496000	8	0.136178
OS08G0496600	8	1.0182
OS08G0498100	1	0.384824
OS08G0499400	6	0.216576
OS08G0504800	8	0.204025
OS08G0505300	8	0.149168
OS08G0512600	8	0.402401
OS08G0515700	1	0.509518
OS08G0519400	2	0.464024
OS08G0522700	2	0.63098
OS08G0523400	6	0.641002
OS08G0527300	8	0.336212
OS08G0527900	7	0.0953934
OS08G0528000	7	0.462304
OS08G0529100	2	0.489114
OS08G0530500	7	0.334603
OS08G0536200	3	0.954906
OS08G0539600	3	0.538363
OS08G0540400	6	0.213089
OS08G0543000	5	0.689058
OS08G0544400	6	1.24015
OS08G0545800	7	0.264008
OS08G0545850	7	0.426091
OS08G0547800	1	0.155738
OS08G0548000	5	2.82473
OS08G0549200	9	0.195747
OS08G0555650	8	0.432846
OS08G0558300	6	0.34781
OS08G0558600	3	0.176043
OS08G0560700	8	1.55698
OS08G0564000	2	0.20414
OS08G0565700	3	0.987058
OS08G0566700	5	0.242784
OS09G0111700	5	0.191542
OS09G0242300	8	0.166657
OS09G0251100	8	0.303251
OS09G0254600	6	0.131594
OS09G0256600	1	0.92216
OS09G0258700	1	0.0638913
OS09G0259200	1	0.638482
OS09G0260000	7	0.257906
OS09G0267600	3	0.146205
OS09G0272900	6	0.383417
OS09G0273800	1	0.389895
OS09G0274800	4	0.936252
OS09G0275200	5	0.492187
OS09G0279200	7	0.391292
OS09G0280500	5	0.383928
OS09G0284250	3	0.407242
OS09G0286300	8	0.0858855
OS09G0294000	5	0.0845592
OS09G0295000	4	0.108383
OS09G0297300	4	0.22924
OS09G0306232	1	0.214746
OS09G0309600	4	0.619197
OS09G0315050	3	0.737842
OS09G0315100	5	0.127977
OS09G0315700	2	0.0738037
OS09G0321000	6	0.501088
OS09G0321900	2	0.267517
OS09G0325140	7	0.610837
OS09G0326100	7	0.262126
OS09G0327000	4	0.716488
OS09G0327050	4	2.27341
OS09G0327100	7	0.178917
OS09G0327400	1	0.558485
OS09G0338200	3	0.0694585
OS09G0339300	3	0.216363
OS09G0351700	2	0.408205
OS09G0351800	3	0.360147
OS09G0356000	2	0.24923
OS09G0362500	9	1.79066
OS09G0368900	7	0.172863
OS09G0371800	3	0.111525
OS09G0380050	1	0.448997
OS09G0381400	6	0.928182
OS09G0384900	1	0.229136
OS09G0387800	7	0.405845
OS09G0397200	6	0.645109
OS09G0400000	8	0.398014
OS09G0400300	7	0.193821
OS09G0406500	9	0.0565817
OS09G0410700	8	0.0623596
OS09G0412050	1	0.265221
OS09G0412400	4	1.58532
OS09G0413600	2	0.475444
OS09G0420000	2	0.466021
OS09G0420300	8	0.169823
OS09G0423300	7	1.14691
OS09G0427125	8	0.193713
OS09G0432900	2	0.438169
OS09G0434600	9	0.144419
OS09G0435250	1	0.924533
OS09G0442300	5	1.38734
OS09G0442700	9	0.486422
OS09G0444700	7	1.79351
OS09G0447900	3	2.67438
OS09G0448200	2	0.189387
OS09G0449000	4	0.251631
OS09G0453300	2	0.0519232
OS09G0453400	1	0.603248
OS09G0461700	1	0.55884
OS09G0461900	4	1.02479
OS09G0462700	9	0.349506
OS09G0466300	2	0.253317
OS09G0471100	8	2.2014
OS09G0477100	9	0.909079
OS09G0478300	9	0.176404
OS09G0479900	2	0.676633
OS09G0480300	5	0.892024
OS09G0482600	7	1.58406
OS09G0482620	5	0.71117
OS09G0482640	6	0.984521
OS09G0483200	2	0.208022
OS09G0483300	5	0.0858706
OS09G0483400	8	0.839722
OS09G0491612	5	3.47577
OS09G0491820	5	1.25839
OS09G0493400	1	0.708951
OS09G0493700	1	0.551004
OS09G0494600	1	0.376968
OS09G0499400	7	0.280168
OS09G0499500	8	0.334603
OS09G0502900	3	0.143805
OS09G0505700	1	0.187432
OS09G0505900	2	0.374396
OS09G0506450	2	0.642297
OS09G0506700	3	0.163904
OS09G0512000	2	0.862726
OS09G0513800	9	1.99616
OS09G0514500	7	1.92432
OS09G0521900	8	0.547026
OS09G0525400	3	3.32257
OS09G0525900	3	0.151595
OS09G0526200	2	0.101716
OS09G0526300	2	0.135792
OS09G0526500	5	0.95478
OS09G0527500	8	0.0743613
OS09G0528700	7	0.787409
OS09G0530200	9	1.04404
OS09G0531200	2	0.189568
OS09G0533100	1	0.391971
OS09G0533300	8	0.136242
OS09G0534800	7	1.81781
OS09G0535000	2	0.261044
OS09G0535400	4	1.21491
OS09G0537700	1	0.754065
OS09G0538000	2	4.11536
OS09G0538500	8	0.127442
OS09G0539100	5	0.346073
OS09G0539200	9	0.0806767
OS09G0539800	2	1.50935
OS09G0543100	7	0.163295
OS09G0547200	9	0.380856
OS09G0547900	8	0.166823
OS09G0551800	8	0.406052
OS09G0555200	3	0.154643
OS09G0556800	8	1.0776
OS09G0557500	2	0.232479
OS09G0559100	6	0.505425
OS09G0562400	3	0.115883
OS09G0563950	2	0.496639
OS09G0569700	2	0.638695
OS09G0569780	7	0.436626
OS10G0101200	7	1.38568
OS10G0102200	3	0.030314
OS10G0104300	6	0.132891
OS10G0110800	1	0.321464
OS10G0110950	2	1.42577
OS10G0122600	3	0.107479
OS10G0123900	1	0.709037
OS10G0124200	1	0.863592
OS10G0124700	7	0.467306
OS10G0126700	7	0.557251
OS10G0126800	7	1.31935
OS10G0128300	1	0.346252
OS10G0128600	7	0.147035
OS10G0135400	7	0.506989
OS10G0140300	9	0.907347
OS10G0141400	8	0.420216
OS10G0142500	6	0.460629
OS10G0148100	6	0.631887
OS10G0149200	8	0.088949
OS10G0149400	8	0.161038
OS10G0150800	6	0.615693
OS10G0154500	1	0.503916
OS10G0155200	2	0.30338
OS10G0156200	4	0.179208
OS10G0161400	3	0.330192
OS10G0163100	2	0.505425
OS10G0167200	5	0.515169
OS10G0167250	6	1.01899
OS10G0175500	8	0.677539
OS10G0177400	9	0.468141
OS10G0180000	3	0.58856
OS10G0181100	4	0.509083
OS10G0190100	5	1.00034
OS10G0199500	3	0.818942
OS10G0205500	3	0.771885
OS10G0208200	1	0.42013
OS10G0323500	9	0.403643
OS10G0323600	9	0.73781
OS10G0326400	1	1.76775
OS10G0326800	3	0.318664
OS10G0330600	2	0.260601
OS10G0337400	5	0.66329
OS10G0340600	6	0.329576
OS10G0345900	8	5.2588
OS10G0359500	8	1.40753
OS10G0372500	7	0.186986
OS10G0372700	1	1.60433
OS10G0376200	5	0.46102
OS10G0377150	9	0.358752
OS10G0392900	3	0.829293
OS10G0400100	2	0.265808
OS10G0401100	3	0.303554
OS10G0405500	8	0.839568
OS10G0413101	7	1.08817
OS10G0413700	7	0.120297
OS10G0413900	7	0.283645
OS10G0414000	7	0.0920463
OS10G0414800	9	0.542462
OS10G0418000	8	0.57775
OS10G0420400	2	0.455186
OS10G0423300	6	0.139972
OS10G0423700	6	0.54496
OS10G0423800	6	0.270909
OS10G0423900	2	0.700046
OS10G0424100	3	0.0986026
OS10G0424400	3	0.382094
OS10G0427600	2	0.734018
OS10G0429600	2	1.37609
OS10G0432200	1	0.795674
OS10G0434200	2	0.983915
OS10G0438100	3	0.140629
OS10G0438301	6	0.756937
OS10G0441800	1	0.177818
OS10G0446400	7	0.31382
OS10G0450900	4	0.775038
OS10G0457400	8	0.710276
OS10G0457500	2	0.498403
OS10G0463100	5	0.354136
OS10G0470700	7	0.363896
OS10G0474300	3	0.254358
OS10G0474600	3	0.068435
OS10G0476400	2	0.390109
OS10G0476500	7	0.315131
OS10G0482450	6	0.403694
OS10G0482700	6	0.198007
OS10G0485600	5	1.10596
OS10G0486600	3	0.525157
OS10G0487400	3	0.180454
OS10G0491801	2	0.269632
OS10G0494800	1	0.415014
OS10G0498200	7	0.557751
OS10G0498900	8	0.236381
OS10G0500300	7	0.443505
OS10G0503100	9	0.498008
OS10G0503200	8	0.218541
OS10G0503800	8	0.248014
OS10G0506200	6	0.171753
OS10G0514600	1	0.427753
OS10G0514901	2	0.195888
OS10G0518300	3	0.753828
OS10G0521000	3	0.118836
OS10G0521100	2	1.43697
OS10G0524400	5	0.652033
OS10G0534700	9	1.16982
OS10G0541800	7	0.350281
OS10G0542800	5	0.508683
OS10G0548600	9	0.815436
OS10G0550400	8	0.186909
OS10G0555900	2	0.5803
OS10G0558125	6	0.502835
OS10G0560200	8	0.114388
OS10G0561500	7	0.561425
OS10G0564400	9	0.194452
OS10G0567600	1	1.10588
OS10G0575600	8	0.94573
OS10G0575700	7	0.462257
OS10G0578950	8	0.239254
OS10G0579200	6	0.236323
OS11G0111900	4	0.171911
OS11G0113150	1	0.817683
OS11G0116550	7	0.340747
OS11G0120300	2	0.136167
OS11G0121500	5	0.216648
OS11G0129500	8	1.06461
OS11G0129700	1	0.291324
OS11G0130600	1	0.35248
OS11G0134100	1	0.497202
OS11G0135300	9	1.26044
OS11G0137200	2	0.233166
OS11G0142800	6	0.601081
OS11G0143300	6	1.81476
OS11G0146200	5	0.557245
OS11G0146800	9	4.09333
OS11G0147500	5	0.625594
OS11G0148200	8	0.32329
OS11G0150200	8	0.599332
OS11G0151400	4	1.65628
OS11G0153200	5	0.773018
OS11G0155500	6	0.292319
OS11G0155600	8	1.2088
OS11G0157200	4	0.602138
OS11G0160300	5	0.248909
OS11G0169700	4	0.507986
OS11G0171700	8	0.372941
OS11G0175300	5	0.372926
OS11G0175700	8	0.126439
OS11G0180900	1	0.181224
OS11G0184600	9	1.41206
OS11G0186200	2	0.091894
OS11G0187600	3	0.384675
OS11G0197400	3	0.411632
OS11G0200000	4	0.754396
OS11G0200600	8	0.249377
OS11G0201400	6	0.156675
OS11G0208800	2	0.803647
OS11G0211800	4	2.69839
OS11G0215300	3	2.64413
OS11G0215400	6	0.663747
OS11G0224400	9	0.095838
OS11G0224600	9	0.131215
OS11G0230400	8	0.603957
OS11G0231200	5	0.439898
OS11G0231800	1	0.582266
OS11G0236100	2	0.169593
OS11G0239000	2	0.157871
OS11G0239200	2	0.407175
OS11G0245100	1	0.794865
OS11G0247500	8	0.379465
OS11G0248000	3	0.0758444
OS11G0265900	3	0.307892
OS11G0267400	3	0.863003
OS11G0272300	6	0.526106
OS11G0276000	9	0.640551
OS11G0285000	8	0.739038
OS11G0297300	9	0.61847
OS11G0297800	1	0.280672
OS11G0300400	2	0.398947
OS11G0329399	2	0.073812
OS11G0425300	2	0.389502
OS11G0432800	2	0.244594
OS11G0442900	2	0.242553
OS11G0448700	2	0.0891548
OS11G0454800	2	0.756098
OS11G0458600	1	0.79326
OS11G0464700	3	0.0649704
OS11G0466300	6	1.48407
OS11G0472000	6	0.062861
OS11G0475600	1	0.840601
OS11G0488900	7	0.217162
OS11G0507833	2	0.601629
OS11G0508600	7	0.573148
OS11G0527000	8	0.311964
OS11G0527700	7	0.210629
OS11G0530600	6	0.355395
OS11G0530700	6	0.128765
OS11G0539000	5	0.344452
OS11G0543100	8	0.380201
OS11G0549537	9	0.0559244
OS11G0549605	8	0.190949
OS11G0549610	8	0.0488968
OS11G0549620	2	0.500733
OS11G0558300	2	0.201611
OS11G0559600	6	0.467248
OS11G0568700	3	0.627138
OS11G0575900	9	0.708939
OS11G0577800	2	0.178695
OS11G0579900	1	1.80861
OS11G0580800	3	0.151693
OS11G0581900	3	0.966422
OS11G0582500	2	0.597535
OS11G0586300	9	0.374953
OS11G0587000	1	0.321658
OS11G0588300	2	0.284556
OS11G0590400	6	0.325208
OS11G0593500	2	1.80406
OS11G0593900	7	0.208223
OS11G0594400	6	0.239884
OS11G0594500	8	0.679829
OS11G0595100	8	0.145666
OS11G0598800	8	3.86146
OS11G0599000	7	0.548973
OS11G0599101	3	2.54179
OS11G0600900	1	2.56003
OS11G0604500	1	0.245071
[truncated: 151 more rows]
